# Supplementary material for: Ammonium-derived nitrous oxide is a global source in streams
Source: Nat Commun. 2024 May 14;15:4085. doi: 10.1038/s41467-024-48343-9 (PMC11094135; doi:10.1038/s41467-024-48343-9)
Supplement: Supplementary file 4 — Supplementary Data 1 [file 41467_2024_48343_MOESM4_ESM.xlsx]

## Sheet: Sheet1
Supplementary Data S1 Details of the sampling sites and analyses on Site, Regional, and Global scale studies
	Basin/Stream	Notes	Latitude (oN)	Longitude (oE)	Elevation (m)	Temperature (oC)	Sampling Time	Sampling Team/Person	Analysis team/lab	N2O flux	C2H2-inhibitor method	15N-18O dual-isotope tracing technology	15N isotopic labelling technology	Metagenomic analysis	Quantitative reverse transcription PCR
Site-scale sites
1	Daqinghe Basin/Xiaoqing River	Riparian zone	116.2	39.68	37.9	31	2022-08-01	Our team	our team/laboratory	×	√	×	√	×	√
						5.7~8.3	Dec-2011,2012,2017,2018	Our team	our team/laboratory	√	×	×	×	×	×
						30.2~34.1	Aug-2011,2012,2017,2018	Our team	our team/laboratory	√	×	×	×	×	×
2	Daqinghe Basin/Xiaoqing River	Riverbed	116.2	39.68	37.9	31	2022-08-01	Our team	our team/laboratory	×	√	×	√	×	√
						5.7~8.3	Dec-2011,2012,2017,2018	Our team	our team/laboratory	√	×	×	×	×	×
						30.2~34.1	Aug-2011,2012,2017,2018	Our team	our team/laboratory	√	×	×	×	×	×
Regional-scale sites
1	Baiyangdian Basin/Bai River	Dry Season; Upstream; Site 1; Riparian zone; (B1B)	115.72	39.78	431.6	1	2021-01-01	Our team	our team/laboratory	×	√	×	×	√	×
2	Baiyangdian Basin/Bai River	Dry Season; Downstream; Site 2; Riparian zone; (B2B)	116.02	39.73	41.8	1	2021-01-01	Our team	our team/laboratory	×	√	×	×	√	×
3	Baiyangdian Basin/Bai River	Dry Season; Downstream; Site 3; Riparian zone; (B3B)	116.11	39.54	23	3	2021-01-01	Our team	our team/laboratory	×	√	×	×	√	×
4	Baiyangdian Basin/Bai River	Dry Season; Downstream; Site 4; Riparian zone; (B4B)	116.09	39.3	17.4	2	2021-01-01	Our team	our team/laboratory	×	√	×	×	√	×
5	Baiyangdian Basin/Bai River	Dry Season; Downstream; Site 5; Riparian zone; (B5B)	116.03	39.07	8.5	8	2021-03-01	Our team	our team/laboratory	×	√	×	×	√	×
6	Baiyangdian Basin/Bai River	Rainy Season; Upstream; Site 1; Riparian zone; (B1BS)	115.72	39.78	431.6	21	2021-07-01	Our team	our team/laboratory	×	√	×	×	√	×
7	Baiyangdian Basin/Bai River	Rainy Season; Downstream; Site 2; Riparian zone; (B2BS)	116.02	39.73	41.8	24	2021-07-01	Our team	our team/laboratory	×	√	×	×	√	×
8	Baiyangdian Basin/Bai River	Rainy Season; Downstream; Site 3; Riparian zone; (B3BS)	116.11	39.54	23	23	2021-07-01	Our team	our team/laboratory	×	√	×	×	√	×
9	Baiyangdian Basin/Bai River	Rainy Season; Downstream; Site 4; Riparian zone; (B4BS)	116.09	39.3	17.4	26	2021-07-01	Our team	our team/laboratory	×	√	×	×	√	×
10	Baiyangdian Basin/Bai River	Rainy Season; Downstream; Site 5; Riparian zone; (B5BS)	116.03	39.07	8.5	30	2021-07-01	Our team	our team/laboratory	×	√	×	×	√	×
11	Baiyangdian Basin/Bai River	Dry Season; Upstream; Site 1; Riverbed; (B1Z)	115.72	39.78	431.6	1	2021-01-01	Our team	our team/laboratory	×	√	×	×	√	×
12	Baiyangdian Basin/Bai River	Dry Season; Downstream; Site 2; Riverbed; (B2Z)	116.02	39.73	41.8	1	2021-01-01	Our team	our team/laboratory	×	√	×	×	√	×
13	Baiyangdian Basin/Bai River	Dry Season; Downstream; Site 3; Riverbed; (B3Z)	116.11	39.54	23	3	2021-01-01	Our team	our team/laboratory	×	√	×	×	√	×
14	Baiyangdian Basin/Bai River	Dry Season; Downstream; Site 4; Riverbed; (B4Z)	116.09	39.3	17.4	2	2021-01-01	Our team	our team/laboratory	×	√	×	×	√	×
15	Baiyangdian Basin/Bai River	Dry Season; Downstream; Site 5; Riverbed; (B5Z)	116.03	39.07	8.5	8	2021-03-01	Our team	our team/laboratory	×	√	×	×	√	×
16	Baiyangdian Basin/Bai River	Rainy Season; Upstream; Site 1; Riverbed; (B1ZS)	115.72	39.78	431.6	21	2021-07-01	Our team	our team/laboratory	×	√	×	×	√	×
17	Baiyangdian Basin/Bai River	Rainy Season; Downstream; Site 2; Riverbed; (B2ZS)	116.02	39.73	41.8	24	2021-07-01	Our team	our team/laboratory	×	√	×	×	√	×
18	Baiyangdian Basin/Bai River	Rainy Season; Downstream; Site 3; Riverbed; (B3ZS)	116.11	39.54	23	23	2021-07-01	Our team	our team/laboratory	×	√	×	×	√	×
19	Baiyangdian Basin/Bai River	Rainy Season; Downstream; Site 4; Riverbed; (B4ZS)	116.09	39.3	17.4	26	2021-07-01	Our team	our team/laboratory	×	√	×	×	√	×
20	Baiyangdian Basin/Bai River	Rainy Season; Downstream; Site 5; Riverbed; (B5ZS)	116.03	39.07	8.5	30	2021-07-01	Our team	our team/laboratory	×	√	×	×	√	×
21	Baiyangdian Basin/Cao River	Dry Season; Upstream; Site 2; Riparian zone; (C1B)	114.86	39.26	1382.4	0	2021-03-01	Our team	our team/laboratory	×	√	×	×	√	×
22	Baiyangdian Basin/Cao River	Dry Season; Upstream; Site 2; Riparian zone; (C2B)	115.12	39.15	205.5	6	2021-03-01	Our team	our team/laboratory	×	√	×	×	√	×
23	Baiyangdian Basin/Cao River	Dry Season; Upstream; Site 3; Riparian zone; (C3B)	115.34	38.99	28.9	8	2021-03-01	Our team	our team/laboratory	×	√	×	×	√	×
24	Baiyangdian Basin/Cao River	Dry Season; Downstream; Site 4; Riparian zone; (C4B)	115.64	38.93	13.2	8	2021-03-01	Our team	our team/laboratory	×	√	×	×	√	×
25	Baiyangdian Basin/Cao River	Dry Season; Downstream; Site 5; Riparian zone; (C5B)	115.92	38.9	7.2	7	2021-03-01	Our team	our team/laboratory	×	√	×	×	√	×
26	Baiyangdian Basin/Cao River	Rainy Season; Upstream; Site 1; Riparian zone; (C1BS)	114.86	39.26	1382.4	10	2021-07-01	Our team	our team/laboratory	×	√	×	×	√	×
27	Baiyangdian Basin/Cao River	Rainy Season; Upstream; Site 2; Riparian zone; (C2BS)	115.12	39.15	205.5	18	2021-07-01	Our team	our team/laboratory	×	√	×	×	√	×
28	Baiyangdian Basin/Cao River	Rainy Season; Upstream; Site 3; Riparian zone; (C3BS)	115.34	38.99	28.9	19	2021-07-01	Our team	our team/laboratory	×	√	×	×	√	×
29	Baiyangdian Basin/Cao River	Rainy Season; Downstream; Site 4; Riparian zone; (C4BS)	115.64	38.93	13.2	20	2021-07-01	Our team	our team/laboratory	×	√	×	×	√	×
30	Baiyangdian Basin/Cao River	Rainy Season; Downstream; Site 5; Riparian zone; (C5BS)	115.92	38.9	7.2	19	2021-07-01	Our team	our team/laboratory	×	√	×	×	√	×
31	Baiyangdian Basin/Cao River	Dry Season; Upstream; Site 1; Riverbed; (C1Z)	114.86	39.26	1382.4	0	2021-03-01	Our team	our team/laboratory	×	√	×	×	√	×
32	Baiyangdian Basin/Cao River	Dry Season; Upstream; Site 2; Riverbed; (C2Z)	115.12	39.15	205.5	6	2021-03-01	Our team	our team/laboratory	×	√	×	×	√	×
33	Baiyangdian Basin/Cao River	Dry Season; Upstream; Site 3; Riverbed; (C3Z)	115.34	38.99	28.9	8	2021-03-01	Our team	our team/laboratory	×	√	×	×	√	×
34	Baiyangdian Basin/Cao River	Dry Season; Downstream; Site 4; Riverbed; (C4Z)	115.64	38.93	13.2	8	2021-03-01	Our team	our team/laboratory	×	√	×	×	√	×
35	Baiyangdian Basin/Cao River	Dry Season; Downstream; Site 5; Riverbed; (C5Z)	115.92	38.9	7.2	7	2021-03-01	Our team	our team/laboratory	×	√	×	×	√	×
36	Baiyangdian Basin/Cao River	Rainy Season; Upstream; Site 1; Riverbed; (C1ZS)	114.86	39.26	1382.4	10	2021-07-01	Our team	our team/laboratory	×	√	×	×	√	×
37	Baiyangdian Basin/Cao River	Rainy Season; Upstream; Site 2; Riverbed; (C2ZS)	115.12	39.15	205.5	18	2021-07-01	Our team	our team/laboratory	×	√	×	×	√	×
38	Baiyangdian Basin/Cao River	Rainy Season; Upstream; Site 3; Riverbed; (C3ZS)	115.34	38.99	28.9	19	2021-07-01	Our team	our team/laboratory	×	√	×	×	√	×
39	Baiyangdian Basin/Cao River	Rainy Season; Downstream; Site 4; Riverbed; (C4ZS)	115.64	38.93	13.2	20	2021-07-01	Our team	our team/laboratory	×	√	×	×	√	×
40	Baiyangdian Basin/Cao River	Rainy Season; Downstream; Site 5; Riverbed; (C5ZS)	115.92	38.9	7.2	19	2021-07-01	Our team	our team/laboratory	×	√	×	×	√	×
41	Baiyangdian Basin/Juma River	Dry Season; Upstream; Site 1; Riparian zone; (J1B)	114.6	39.52	1155.1	5	2021-03-01	Our team	our team/laboratory	×	√	×	×	√	×
42	Baiyangdian Basin/Juma River	Dry Season; Upstream; Site 2; Riparian zone; (J2B)	115.01	39.42	598.7	6	2021-03-01	Our team	our team/laboratory	×	√	×	×	√	×
43	Baiyangdian Basin/Juma River	Dry Season; Upstream; Site 3; Riparian zone; (J3B)	115.34	39.69	332	1	2021-01-01	Our team	our team/laboratory	×	√	×	×	√	×
44	Baiyangdian Basin/Juma River	Dry Season; Downstream; Site 4; Riparian zone; (J4B)	115.74	39.49	61.4	2	2021-01-01	Our team	our team/laboratory	×	√	×	×	√	×
45	Baiyangdian Basin/Juma River	Dry Season; Downstream; Site 5; Riparian zone; (J5B)	115.86	39.15	14	6	2021-03-01	Our team	our team/laboratory	×	√	×	×	√	×
46	Baiyangdian Basin/Juma River	Rainy Season; Upstream; Site 1; Riparian zone; (J1BS)	114.6	39.52	1155.1	15	2021-09-01	Our team	our team/laboratory	×	√	×	×	√	×
47	Baiyangdian Basin/Juma River	Rainy Season; Upstream; Site 2; Riparian zone; (J2BS)	115.01	39.42	598.7	12	2021-09-01	Our team	our team/laboratory	×	√	×	×	√	×
48	Baiyangdian Basin/Juma River	Rainy Season; Upstream; Site 3; Riparian zone; (J3BS)	115.34	39.69	332	19	2021-09-01	Our team	our team/laboratory	×	√	×	×	√	×
49	Baiyangdian Basin/Juma River	Rainy Season; Downstream; Site 4; Riparian zone; (J4BS)	115.74	39.49	61.4	18	2021-09-01	Our team	our team/laboratory	×	√	×	×	√	×
50	Baiyangdian Basin/Juma River	Rainy Season; Downstream; Site 5; Riparian zone; (J5BS)	115.86	39.15	14	17	2021-09-01	Our team	our team/laboratory	×	√	×	×	√	×
51	Baiyangdian Basin/Juma River	Dry Season; Upstream; Site 1; Riverbed; (J1Z)	114.6	39.52	1155.1	5	2021-03-01	Our team	our team/laboratory	×	√	×	×	√	×
52	Baiyangdian Basin/Juma River	Dry Season; Upstream; Site 2; Riverbed; (J2Z)	115.01	39.42	598.7	6	2021-03-01	Our team	our team/laboratory	×	√	×	×	√	×
53	Baiyangdian Basin/Juma River	Dry Season; Upstream; Site 3; Riverbed; (J3Z)	115.34	39.69	332	1	2021-01-01	Our team	our team/laboratory	×	√	×	×	√	×
54	Baiyangdian Basin/Juma River	Dry Season; Downstream; Site 4; Riverbed; (J4Z)	115.74	39.49	61.4	2	2021-01-01	Our team	our team/laboratory	×	√	×	×	√	×
55	Baiyangdian Basin/Juma River	Dry Season; Downstream; Site 5; Riverbed; (J5Z)	115.86	39.15	14	6	2021-03-01	Our team	our team/laboratory	×	√	×	×	√	×
56	Baiyangdian Basin/Juma River	Rainy Season; Upstream; Site 1; Riverbed; (J1ZS)	114.6	39.52	1155.1	15	2021-09-01	Our team	our team/laboratory	×	√	×	×	√	×
57	Baiyangdian Basin/Juma River	Rainy Season; Upstream; Site 2; Riverbed; (J2ZS)	115.01	39.42	598.7	12	2021-09-01	Our team	our team/laboratory	×	√	×	×	√	×
58	Baiyangdian Basin/Juma River	Rainy Season; Upstream; Site 3; Riverbed; (J3ZS)	115.34	39.69	332	19	2021-09-01	Our team	our team/laboratory	×	√	×	×	√	×
59	Baiyangdian Basin/Juma River	Rainy Season; Downstream; Site 4; Riverbed; (J4ZS)	115.74	39.49	61.4	18	2021-09-01	Our team	our team/laboratory	×	√	×	×	√	×
60	Baiyangdian Basin/Juma River	Rainy Season; Downstream; Site 5; Riverbed; (J5ZS)	115.86	39.15	14	17	2021-09-01	Our team	our team/laboratory	×	√	×	×	√	×
61	Baiyangdian Basin/Tang River	Dry Season; Upstream; Site 1; Riparian zone; (T1B)	114.39	39.3	716.9	6	2021-03-01	Our team	our team/laboratory	×	√	√	×	√	×
62	Baiyangdian Basin/Tang River	Dry Season; Upstream; Site 2; Riparian zone; (T2B)	114.81	39.05	295.7	8	2021-03-01	Our team	our team/laboratory	×	√	√	×	√	×
63	Baiyangdian Basin/Tang River	Dry Season; Downstream; Site 3; Riparian zone; (T3B)	114.82	38.68	77.4	7	2021-03-01	Our team	our team/laboratory	×	√	√	×	√	×
64	Baiyangdian Basin/Tang River	Dry Season; Downstream; Site 4; Riparian zone; (T4B)	115.14	38.56	36.8	8	2021-03-01	Our team	our team/laboratory	×	√	√	×	√	×
65	Baiyangdian Basin/Tang River	Dry Season; Downstream; Site 5; Riparian zone; (T5B)	115.51	38.72	15	7	2021-03-01	Our team	our team/laboratory	×	√	√	×	√	×
66	Baiyangdian Basin/Tang River	Rainy Season; Upstream; Site 1; Riparian zone; (T1BS)	114.39	39.3	716.9	14	2021-09-01	Our team	our team/laboratory	×	√	×	×	√	×
67	Baiyangdian Basin/Tang River	Rainy Season; Upstream; Site 2; Riparian zone; (T2BS)	114.81	39.05	295.7	10	2021-09-01	Our team	our team/laboratory	×	√	×	×	√	×
68	Baiyangdian Basin/Tang River	Rainy Season; Downstream; Site 3; Riparian zone; (T3BS)	114.82	38.68	77.4	12	2021-09-01	Our team	our team/laboratory	×	√	×	×	√	×
69	Baiyangdian Basin/Tang River	Rainy Season; Downstream; Site 4; Riparian zone; (T4BS)	115.14	38.56	36.8	16	2021-09-01	Our team	our team/laboratory	×	√	×	×	√	×
70	Baiyangdian Basin/Tang River	Rainy Season; Downstream; Site 5; Riparian zone; (T5BS)	115.51	38.72	15	18	2021-09-01	Our team	our team/laboratory	×	√	×	×	√	×
71	Baiyangdian Basin/Tang River	Dry Season; Upstream; Site 1; Riverbed; (T1Z)	114.39	39.3	716.9	6	2021-03-01	Our team	our team/laboratory	×	√	√	×	√	×
72	Baiyangdian Basin/Tang River	Dry Season; Upstream; Site 2; Riverbed; (T2Z)	114.81	39.05	295.7	8	2021-03-01	Our team	our team/laboratory	×	√	√	×	√	×
73	Baiyangdian Basin/Tang River	Dry Season; Downstream; Site 3; Riverbed; (T3Z)	114.82	38.68	77.4	7	2021-03-01	Our team	our team/laboratory	×	√	√	×	√	×
74	Baiyangdian Basin/Tang River	Dry Season; Downstream; Site 4; Riverbed; (T4Z)	115.14	38.56	36.8	8	2021-03-01	Our team	our team/laboratory	×	√	√	×	√	×
75	Baiyangdian Basin/Tang River	Dry Season; Downstream; Site 5; Riverbed; (T5Z)	115.51	38.72	15	7	2021-03-01	Our team	our team/laboratory	×	√	√	×	√	×
76	Baiyangdian Basin/Tang River	Rainy Season; Upstream; Site 1; Riverbed; (T1ZS)	114.39	39.3	716.9	14	2021-09-01	Our team	our team/laboratory	×	√	×	×	√	×
77	Baiyangdian Basin/Tang River	Rainy Season; Upstream; Site 2; Riverbed; (T2ZS)	114.81	39.05	295.7	10	2021-09-01	Our team	our team/laboratory	×	√	×	×	√	×
78	Baiyangdian Basin/Tang River	Rainy Season; Downstream; Site 3; Riverbed; (T3ZS)	114.82	38.68	77.4	12	2021-09-01	Our team	our team/laboratory	×	√	×	×	√	×
79	Baiyangdian Basin/Tang River	Rainy Season; Downstream; Site 4; Riverbed; (T4ZS)	115.14	38.56	36.8	16	2021-09-01	Our team	our team/laboratory	×	√	×	×	√	×
80	Baiyangdian Basin/Tang River	Rainy Season; Downstream; Site 5; Riverbed; (T5ZS)	115.51	38.72	15	18	2021-09-01	Our team	our team/laboratory	×	√	×	×	√	×
81	Baiyangdian Basin/Zhulong River	Dry Season; Upstream; Site 1; Riparian zone; (Z1B)	113.99	39.1925	867.6	6	2021-03-01	Our team	our team/laboratory	×	√	×	×	√	×
82	Baiyangdian Basin/Zhulong River	Dry Season; Upstream; Site 2; Riparian zone; (Z2B)	114.296	38.8173	212.4	7	2021-03-01	Our team	our team/laboratory	×	√	×	×	√	×
83	Baiyangdian Basin/Zhulong River	Dry Season; Downstream; Site 3; Riparian zone; (Z3B)	114.655	38.4917	84.9	9	2021-03-01	Our team	our team/laboratory	×	√	×	×	√	×
84	Baiyangdian Basin/Zhulong River	Dry Season; Downstream; Site 4; Riparian zone; (Z4B)	115.172	38.3558	38.8	8	2021-03-01	Our team	our team/laboratory	×	√	×	×	√	×
85	Baiyangdian Basin/Zhulong River	Dry Season; Downstream; Site 5; Riparian zone; (Z5B)	115.67	38.484	14.3	6	2021-03-01	Our team	our team/laboratory	×	√	×	×	√	×
86	Baiyangdian Basin/Zhulong River	Rainy Season; Upstream; Site 1; Riparian zone; (Z1BS)	113.99	39.1925	867.6	13	2021-10-01	Our team	our team/laboratory	×	√	×	×	√	×
87	Baiyangdian Basin/Zhulong River	Rainy Season; Upstream; Site 2; Riparian zone; (Z2BS)	114.296	38.8173	212.4	12	2021-10-01	Our team	our team/laboratory	×	√	×	×	√	×
88	Baiyangdian Basin/Zhulong River	Rainy Season; Downstream; Site 3; Riparian zone; (Z3BS)	114.655	38.4917	84.9	14	2021-10-01	Our team	our team/laboratory	×	√	×	×	√	×
89	Baiyangdian Basin/Zhulong River	Rainy Season; Downstream; Site 4; Riparian zone; (Z4BS)	115.172	38.3558	38.8	22	2021-10-01	Our team	our team/laboratory	×	√	×	×	√	×
90	Baiyangdian Basin/Zhulong River	Rainy Season; Downstream; Site 5; Riparian zone; (Z5BS)	115.67	38.484	14.3	22	2021-10-01	Our team	our team/laboratory	×	√	×	×	√	×
91	Baiyangdian Basin/Zhulong River	Dry Season; Upstream; Site 1; Riverbed; (Z1Z)	113.99	39.1925	867.6	6	2021-03-01	Our team	our team/laboratory	×	√	×	×	√	×
92	Baiyangdian Basin/Zhulong River	Dry Season; Upstream; Site 2; Riverbed; (Z2Z)	114.296	38.8173	212.4	7	2021-03-01	Our team	our team/laboratory	×	√	×	×	√	×
93	Baiyangdian Basin/Zhulong River	Dry Season; Downstream; Site 3; Riverbed; (Z3Z)	114.655	38.4917	84.9	9	2021-03-01	Our team	our team/laboratory	×	√	×	×	√	×
94	Baiyangdian Basin/Zhulong River	Dry Season; Downstream; Site 4; Riverbed; (Z4Z)	115.172	38.3558	38.8	8	2021-03-01	Our team	our team/laboratory	×	√	×	×	√	×
95	Baiyangdian Basin/Zhulong River	Dry Season; Downstream; Site 5; Riverbed; (Z5Z)	115.67	38.484	14.3	6	2021-03-01	Our team	our team/laboratory	×	√	×	×	√	×
96	Baiyangdian Basin/Zhulong River	Rainy Season; Upstream; Site 2; Riverbed; (Z1ZS)	113.99	39.1925	867.6	13	2021-10-01	Our team	our team/laboratory	×	√	×	×	√	×
97	Baiyangdian Basin/Zhulong River	Rainy Season; Upstream; Site 3; Riverbed; (Z2ZS)	114.296	38.8173	212.4	12	2021-10-01	Our team	our team/laboratory	×	√	×	×	√	×
98	Baiyangdian Basin/Zhulong River	Rainy Season; Downstream; Site 4; Riverbed; (Z3ZS)	114.655	38.4917	84.9	14	2021-10-01	Our team	our team/laboratory	×	√	×	×	√	×
99	Baiyangdian Basin/Zhulong River	Rainy Season; Downstream; Site 4; Riverbed; (Z4ZS)	115.172	38.3558	38.8	22	2021-10-01	Our team	our team/laboratory	×	√	×	×	√	×
100	Baiyangdian Basin/Zhulong River	Rainy Season; Downstream; Site 5; Riverbed; (Z5ZS)	115.67	38.484	14.3	22	2021-10-01	Our team	our team/laboratory	×	√	×	×	√	×
Global-scale sites
1	Amazon River Basin/Ucayali River	Headwater of the Amazon	-74.23	-11.19	307.49		2013	Dr. Xu Tao	our team/laboratory	×	√	×	×	×	×
2	Amazon River Basin/Amazon River	The longest river in the world	-74.66	-1.42	154		2013	Dr. Xu Tao	our team/laboratory	×	√	×	×	×	×
3	Colorado River Basin/Colorado River	Major river of North America	-113.77	37.19	996.61		2013	Dr. Zhu Xia	our team/laboratory	×	√	×	×	×	×
4	Mississippi River Basin/Mississippi River	The longest river of North America	-91.83	44.74	219		2013	Dr. Zhu Xia	our team/laboratory	×	√	×	×	×	×
5	Indus River Basin/Indus River	One of the longest rivers in the world	74.49	32.79	253.82		2014	Prof. Sardar Khan	our team/laboratory	×	√	×	×	×	×
6	Elbe River Basin/Elbe River	One of the major waterways of central Europe	14.42	50.32	158.01		2013	Our team/Prof. Zhu Guibing	our team/laboratory	×	√	×	×	×	×
7	Po River Basin/Po River	The longest river in Italy	7.97	45.27	195.11		2013	Our team/Prof. Zhu Guibing	our team/laboratory	×	√	×	×	×	×
8	Weser River Basin/Weser River	Major river of western Germany	10.25	50.99	200.67		2013	Our team/Prof. Zhu Guibing	our team/laboratory	×	√	×	×	×	×
9	Niger River Basin/Niger River	Principal river of western Africa	14.24	8.39	274.31		2014	Ph.D Kingsly Chuo Beng	our team/laboratory	×	√	×	×	×	×
10	Zambezi River Basin/Zambezi River	Drain a large portion of south-central Africa	32.07	-13.3	589		2014	Ph.D Kingsly Chuo Beng	our team/laboratory	×	√	×	×	×	×
11	Murray River Basin/Murrumbidgee River	Major right-bank tributary of the Murray River	149.03	-35.28	499.2		2014	Lan Zhongming	our team/laboratory	×	√	×	×	×	×
12	Pearl River Basin (Yulin, Guangxi Province; GXYL)	The third longest river in China, with a length of 2,214 km and a basin area of 453,700 km2.	22.76	110.73		29	2021-08-01	Luo Shuqi	our team/laboratory	×	√	×	×	×	×
13	Pearl River Basin (Hechi, Guangxi Province; GXHC)		24.7	108.07		30	2021-07-01	Long Zhihui	our team/laboratory	×	√	×	×	×	×
14	Pearl River Basin (Guangzhou, Guangdong Province; GDGZ)		23.13	113.44		29	2020-07-01	Prof. Wang Yu	our team/laboratory	×	√	×	×	×	×
15	Pearl River Basin (Kunming, Yunnan Province; YNKM)		24.88	102.8		21	2021-06-01	Prof. Long Xi-En	our team/laboratory	×	√	×	×	×	×
16	Yarlung Zangbo River basin (Linzhi, Xizang Autonomous Region; XZLZ)	Located in Qinghai-Tibet Plateau, one of the highest river in the world, with an average altitude of about 450 m	29.89	93.25		18	2021-08-01	Jiang Lixiang	our team/laboratory	×	√	×	×	×	×
17	Yarlung Zangbo River basin (Mangkang, Xizang Autonomous Region; XZMK)		29.68	98.59		13	2021-08-01	Jiang Lixiang	our team/laboratory	×	√	×	×	×	×
18	Yangtze River Basin (Shaodong, Hunan Province; HNSD)	The longest river in both China and Asia and third longest river in the world, with a length of 6,300 km and a basin area of 1,808,500 km2.	27.13	111.66		27	2021-06-01	Liu Xiangyang	our team/laboratory	×	√	×	×	×	×
19	Yangtze River Basin (Ningbo, Zhejiang Province; ZJNB)		29.77	121.87		25	2021-06-01	Prof. Long Xi-En	our team/laboratory	×	√	×	×	×	×
20	Yangtze River Basin (Jiujiang, Jiangxi Province; JXJJ)		29.64	116.61		27	2022-07-01	Our team/Dr. Wang Shanyun	our team/laboratory	×	√	×	×	×	×
21	Yangtze River Basin/Shuangliu River (Wanzhou, Chongqing; CQWZ)		30.66	108.59		25	2022-08-01	Our team/Lan Bangrui	our team/laboratory	×	√	×	×	×	×
22	Yangtze River Basin/Xiaoli River (Wuxi, Jiangsu Province; JSWX)		31.49	120.26		26	2022-08-01	Our team/Yu Jie	our team/laboratory	×	√	×	×	×	×
23	Yangtze River Basin (Shiyan, Hubei Province; HBSY)		32.92	110.84		22	2022-09-01	Our team/Dr. Wang Shanyun	our team/laboratory	×	√	×	×	×	×
24	Huai River Basin/Xiaohuang River (Xinyang, Henan Province; HNXY)	An important river in Central and East China, with the largest population density, one of the main agricultural regions in China	32.03	115.18		26	2022-09-01	Our team/Xiao Manyi	our team/laboratory	×	√	×	×	×	×
25	Huai River Basin/Wo River (Bozhou, Anhui Province; AHBZ)		33.7	116.36		23	2020-07-01	Our team/Dr. Wang Xiaomin	our team/laboratory	×	√	×	×	×	×
26	Yellow River Basin/You River (Weinan, Shaanxi Province; SXWN)	The second longest river in China and fifth longest river in the world, with a length of 5,464 km and a basin area of 750,000 km2.	34.24	109.38		28	2022-09-01	Our team/Guo Zhongrui	our team/laboratory	×	√	×	×	×	×
27	Yellow River Basin/Dan River (Gaoping, Shanxi Province; SXGP)		35.82	112.9		20	2022-09-01	Our team/Dr. Wang Shanyun	our team/laboratory	×	√	×	×	×	×
28	Yellow River Basin/Juye River (Jinan, Shandong Province; SDJN)		36.79	111.29		25	2022-09-01	Our team/Jiang Liping	our team/laboratory	×	√	×	×	×	×
29	Yellow River Basin (Yinchuan, Ningxia Hui Autonomous Region; NXYC)		38.41	106.28		22	2021-07-01	Li Ming	our team/laboratory	×	√	×	×	×	×
30	Liao River Basin (ShuangTa, Liaoning Province; LNST)	An important river in North and Northeast China, one of The main agricultural regions	41.56	120.44		18	2022-09-01	Dr. Yuan Dongdan	our team/laboratory	×	√	×	×	×	×
31	Liao River Basin (Chifeng, Inner Mongolia Autonomous Region; NMCF)		43.58	118.06		24	2022-07-01	Chen Haiyang	our team/laboratory	×	√	×	×	×	×
32	Songhuajiang River Basin/Gudong River (Yanji, Jilin Province; JLYJ)	An important river in Northeast China, one of the main agricultural regions in China	42.95	128.48		12	2021-07-13	Our team/Prof. Zhu Guibing	our team/laboratory	×	√	×	×	×	×
33	Songhuajiang River Basin/Burgatu River (Antu, Jilin Province - May; JLAT5)		43.1	128.92		12	2022-05-01	Our team/Prof. Zhu Guibing	our team/laboratory	×	√	×	×	×	×
33	Songhuajiang River Basin/Burgatu River (Antu, Jilin Province - August; JLAT8)		43.1	128.92		20	2022-08-01	Our team/Prof. Zhu Guibing	our team/laboratory	×	√	×	×	×	×
35	Heilongjiang River Basin/Heilong River (Mohe, Heilongjiang Province; HLJMH)	One of China's four major rivers and one of the world's ten major rivers	53.52	123.46		16	2021-08-01	Zhang Hao	our team/laboratory	×	√	×	×	×	×
36	River basins along the southeast coast of China (Xiamen, Fujian Province; FJXM)	General name of the small and medium-order rivers in southeast China that enter the sea independently except the Yangtze River and the Pearl River	24.68	117.98		28	2021-08-01	Our team/Prof. Zhu Guibing	our team/laboratory	×	√	×	×	×	×
37	Endorheic basin (Haixi, Qinghai Province; QHHX)	Account for about 36% of the China's total land area	29.86	121.86		14	2021-06-01	Shen Xuhong	our team/laboratory	×	√	×	×	×	×
38	Endorheic basin/Hei River (Zhangye, Gansu Province; GSZY)		38.94	100.45		23	2021-07-01	Wang Canni	our team/laboratory	×	√	×	×	×	×
39	Endorheic basin/Mulei River (Changji, Xinjiang Uygur Autonomous Region; XJCJ)		43.82	90.28		18	2022-09-01	Our team/Gaohar Armanbek	our team/laboratory	×	√	×	×	×	×
