# Supplementary material for: Ammonium-derived nitrous oxide is a global source in streams
Source: Nat Commun. 2024 May 14;15:4085. doi: 10.1038/s41467-024-48343-9 (PMC11094135; doi:10.1038/s41467-024-48343-9)
Supplement: Supplementary file 5 — Supplementary Data 2 [file 41467_2024_48343_MOESM5_ESM.xlsx]

## Sheet: Sheet1
Supplementary Data S2 Raw data of the physio-chemical characteristics and N2O-production rates detected by C2H2-inhibitor method.
		Rate of N2O production (μg N/g dry soil/h)					Rate of N2O production (μg N/kg dry soil/d)	Contribution (%, to Biotic process)		Moisture (%)		TOM (%)		pH		NH4+-N (mg/kg)		NO3--N (mg/kg)		TN (%)		TC (%)		C:N
	Site Name	Total	Abiotic process	Biotic process	NH4+-derived N2O	NO3--derived N2O	Total	NH4+-derived N2O	NO3--derived N2O	Mean	SE	Mean	SE	Mean	SE	Mean	SE	Mean	SE	Mean	SE	Mean	SE	Mean	SE
1	B1B	0.04751	0.000332152	0.0471778	0.03387	0.0133078	1.14024	71.7922	28.2078	10.4437	0.00177038	6.3909	0.0153789	6.908	0.192291	0.565333	0.0039761	1.404	0.869888	0.11975	0.00485	6.83385	3.27185	56.053	25.0472
2	B2B	0.15102	0.02482	0.1262	0.1262	0	3.62448	100	0	21.7002	0.000391825	6.37903	0.000611654	6.87	0.0571548	0.183333	0.014197	41.3517	0.0276325	0.21525	0.01205	6.2488	0.0609	29.1117	1.34645
3	B3B	0.07572	0	0.07572	0.06343	0.01229	1.81728	83.7691	16.2309	21.4164	0.00123986	7.00499	0.000834325	6.94667	0.0449691	0.142	0.00616441	56.085	0.103121	0.19725	0.00165	4.5539	0.0166	23.0847	0.2767
4	B4B	0.03185	0.0101	0.02175	0.00916	0.01259	0.7644	42.1149	57.8851	19.7747	0.00269445	2.05231	0.00209791	7.3925	0.215798	0.0283333	0.0024075	2.343	1.62387	0.10395	0.00515	2.1043	0.0439	20.2745	0.58355
5	B5B	0.01347	0.00237	0.0111	0.0111	0	0.32328	100	0	16.5161	0.0286624	2.86624	0.000941256	6.3	0.0163299	0.0606445	0.00379506	22.4897	5.44256	0.05285	0.00165	1.30885	0.00355	24.7903	0.7041
6	B1BS	0.6979	0.0202	0.6777	0.0598	0.6179	16.7496	8.82396	91.176	19.3365	0.439559	10.7494	1.44307	8.05467	0.0389401	0.160167	0.0154563	7.01783	0.864236	0.10505	0.00115	5.25935	0.60565	50.1304	6.3245
7	B2BS	0.0056	0	0.0056	0.0056	0	0.1344	100	0	21.1645	0.543087	5.48933	0.131773	8.206	0.100638	0.0365	0.018719	0.332	0.150898	0.14015	0.00375	5.1633	0.145	36.8404	0.04595
8	B3BS	0.7662	0	0.7662	0.1763	0.5899	18.3888	23.0097	76.9903	19.0164	0.836655	4.2887	0.143069	7.99367	0.0878711	0.353033	0.028465	0.397	0.0775774	0.1954	0.0058	4.30525	0.13135	22.0321	0.01745
9	B4BS	0.1594	0	0.1594	0.1325	0.0269	3.8256	83.1242	16.8758	15.2081	0.411852	1.87313	0.00915913	8.33367	0.00550757	0.150433	0.023175	10.2758	0.172018	0.0291	0.0006	1.0255	0.0139	35.2777	1.2102
10	B5BS	5.9398	0.0099	5.9299	5.3062	0.6237	142.555	89.4821	10.5179	18.3681	0.247833	3.28329	0.0823948	8.01433	0.0765593	9.61667	0.35575	5.77433	0.0960135	0.05535	0.00565	1.3302	0.0581	24.1699	1.4095
11	B1Z	0.08113	0.00851	0.07262	0.07262	0	1.94712	100	0	11.4183	0.00380028	5.89091	0.00227228	7.10333	0.0618241	0.262583	0.00444003	1.6985	1.17243	0.1194	0.0177	7.4547	1.8317	61.5141	6.2348
12	B2Z	0.03689	0	0.03689	0.03689	0	0.88536	100	0	24.5799	0.00207287	5.89481	0.00268087	6.81667	0.0329983	0.0735	0.00884345	0.395	0.019	0.13425	0.00125	5.5343	0.0122	41.2167	0.47355
13	B3Z	0.63796	0.08771	0.55025	0.55025	0	15.311	100	0	43.2715	0.0155234	5.71445	0.000921668	7.01333	0.0124722	1.41667	0.00997775	61.6467	0.727695	0.20235	0.01655	6.8529	0.4778	33.8933	0.4117
14	B4Z	0.36756	0.01825	0.34931	0.07646	0.27285	8.82144	21.8889	78.1111	40.0528	0.0128439	1.79636	0.00119747	7.69333	0.225216	0.3939	0.0804701	1.03767	0.30618	0.14335	0.00245	3.409	0.0234	23.7793	0.244
15	B5Z	0.2431	0.1947	0.0484	0.0144	0.034	5.8344	29.7521	70.2479	19.8352	0.0140019	1.40019	0.00190974	6.47333	0.0518545	0.0405605	0.00684019	1.163	0.0534367	0.017	0.0029	1.20405	0.01105	72.7811	11.8316
16	B1ZS	8.9201	0.0065	8.9136	8.2139	0.6997	214.082	92.1502	7.8498	13.8516	0.604251	6.14872	1.03612	8.15467	0.0247049	10.0967	0.116122	24.2383	0.153558	0.1085	0.0026	5.63485	0.88425	52.1729	9.3975
17	B2ZS	0.6645	0	0.6645	0.3067	0.3578	15.948	46.155	53.845	11.7201	0.343451	2.25891	0.312857	8.75133	0.0837695	1.22783	0.0581944	2.08817	0.0810946	0.1384	0.002	5.8773	0.2932	42.5149	2.73625
18	B3ZS	1.0594	0.0776	0.9818	0.8302	0.1516	25.4256	84.559	15.441	22.6882	0.51456	5.66505	0.993492	8.16033	0.0371663	1.6245	0.442899	2.86483	0.944049	0.1691	0	4.7998	0	28.3888	0
19	B4ZS	0.0505	0	0.0505	0.0393	0.0112	1.212	77.8218	22.1782	16.0251	1.26124	2.26697	0.167379	8.27667	0.0864311	0.125633	0.178288	0.889167	0.10151	0.1041	0.0034	2.1365	0.011	20.5451	0.5702
20	B5ZS	0.7821	0.0146	0.7675	0.3776	0.3899	18.7704	49.1987	50.8013	15.657	0.193198	3.02764	0.193586	8.26933	0.0995004	1.3405	0.336322	0.651	0.14873	0.0542	0.002	1.4812	0.0397	27.3363	0.26855
21	C1B	0.0368	0	0.0368	0.0285	0.0083	0.8832	77.4457	22.5543	9.14932	0.00917972	1.88561	0.420059	8.985	0.0946485	0.0292375	0.0135455	1.10413	0.976927	0.01075	0.00205	1.1188	0.0644	109.499	26.9488
22	C2B	0.0904	0.0043	0.0861	0.0224	0.0637	2.1696	26.0163	73.9837	24.298	0.0172572	1.59007	0.368459	6.935	0.110567	0.0231383	0.00566021	0	0	0.19015	0.03895	4.2101	0.2863	22.7919	3.1658
23	C3B	0.0343	0.0035	0.0308	0.0247	0.0061	0.8232	80.1948	19.8052	18.3043	0.00649455	2.06594	0.220573	7.018	0.128125	0.0311833	0.0849209	1.54233	0.0987643	0.0755	0.0054	1.17015	0.10315	15.4803	0.2658
24	C4B	0.0234	0	0.0234	0.0229	0.0005	0.5616	97.8632	2.13675	27.8521	0.0328186	1.63508	0.176677	6.61667	0.0631577	0.0653167	0.0507811	15.3778	3.73228	0.037	0.0024	1.35355	0.06095	36.6251	0.744
25	C5B	0.2064	0	0.2064	0.1928	0.0136	4.9536	93.4109	6.58915	24.86	0.32	3.16	0.07	7.06667	0.156667	0.767067	0.0556667	0.4137	0.0099	0.11525	0.00675	1.74305	0.08845	15.1267	0.1176
26	C1BS	0.0695	0	0.0695	0.0559	0.0136	1.668	80.4317	19.5683	6.63622	0.0525705	2.83848	0.664291	9.78667	0.0165552	0.316667	0.0229157	0	0	0.0233749	0	1.47827	0	63.4053	0
27	C2BS	1.2184	0	1.2184	0.7313	0.4871	29.2416	60.0213	39.9787	25.0729	0.415341	4.12595	0.115653	7.28	0.00471405	2.479	0.190423	2.96383	1.17226	0.1943	0.0504862	3.46243	0.634238	17.8319	9.59795
28	C3BS	5.9131	0	5.9131	4.9386	0.9745	141.914	83.5196	16.4804	16.2855	0.370987	1.6179	0.0587363	7.64667	0.247222	17.6888	0.711705	0.157167	0.0543856	0.0654434	0.000615317	1.40601	0.455791	21.4863	6.64198
29	C4BS	1.1998	0.0022	1.1976	0.6957	0.5019	28.7952	58.0912	41.9088	25.624	0.0874399	2.40444	0.0883743	6.78333	0.109172	2.89833	0.0322631	8.57317	2.73847	0.0504299	0.00975599	1.13107	0.273216	22.4284	0.63665
30	C5BS	11.7208	0.0268	11.694	8.4768	3.2172	281.299	72.4885	27.5115	24.0846	0.0583808	4.45014	0.068559	6.44	0.0565685	25.3333	0.331749	0	0	0.159194	0.0318962	2.50536	0.458795	15.7379	0.851366
31	C1Z	0.2431	0.1947	0.0484	0.0144	0.034	5.8344	29.7521	70.2479	32.4173	0.0235532	1.4027	0.134796	8.15833	0.11838	0.0637667	0.0320663	0	0	0.01795	0.00265	1.5475	0.0006	88.0773	12.9778
32	C2Z	0.1144	0	0.1094	0.111	0	2.7456	101.463	0	26.2876	0.00929537	0.820191	0.181487	7.16	0.187083	0.277367	0.0725796	0	0	0.02405	0.00265	1.48755	0.19365	61.7529	1.32865
33	C3Z	0.0297	0	0.0297	0.0297	0	0.7128	100	0	14.5888	0.0028621	2.2718	0.101697	6.93	0.158824	0.339667	0.0245974	1.36128	0.969846	0.1229	0.0006	2.32665	0.05135	18.9322	0.51155
34	C4Z	0.0569	0.0081	0.0488	0.0461	0.0027	1.3656	94.4672	5.53279	17.2201	0.0788701	2.72152	0.236554	6.63667	0.166099	0.23965	0.0246903	0	0	0.0625	0.0034	1.0589	0.0293	16.9677	0.45085
35	C5Z	0.0429	0	0.0429	0.0429	0	1.0296	100	0	35.7	0.17	3.36	0.05	7.04	0.08	0.383533	0.0556667	2.0685	0.0099	0.0331	0.0011	1.67095	0.02645	50.5722	2.4203
36	C1ZS	1.5633	0	1.5633	0.9658	0.5975	37.5192	61.7796	38.2204	19.1472	0.523567	1.30277	0.017344	9.21667	0.0457853	22.6667	0.180452	1.755	0.251554	0.0207947	0.00185958	1.3168	0.0455661	67.3313	4.97455
37	C2ZS	0.0735	0	0.0735	0.0314	0.0421	1.764	42.7211	57.2789	21.227	0.32828	0.820015	0.0218925	8.34	0.0385861	0.522333	0.0259554	2.84317	2.08552	0.0661555	0.0352788	2.94014	0.147685	44.4416	7.5229
38	C3ZS	1.5851	0	1.5851	1.1747	0.4104	38.0424	74.1089	25.8911	18.3708	0.202983	1.64293	0.0171686	7.11333	0.0643486	4.281	0.0310269	0	0	0.083553	0.0047405	2.07243	0.186019	24.8046	1.02388
39	C4ZS	2.2679	0.013	2.2549	2.2549	0	54.4296	100	0	25.1503	0.144412	69.2883	54.7324	6.68333	0.0190516	3.245	0.00803119	0	0	0.0497706	9.35608e-05	0.924744	0.0576476	18.5805	1.11012
40	C5ZS	0.1247	0.0306	0.0941	0.0875	0.0066	2.9928	92.9862	7.01382	59.571	0.102949	4.07016	0.0450164	6.95333	0.0222777	0.205117	0.0172146	0	0	0.372889	0.0623348	5.10806	0.746507	13.6991	0.631925
41	J1B	7.398	0.1155	7.2825	5.7672	1.5153	177.552	79.1926	20.8074	27.8485	0.0190671	1.90671	0.00314329	7.15667	0.118977	16.1093	0.603632	1.14275	0.0257337	0.0705	0.0008	1.7165	0.017	24.345	0.02075
42	J2B	0.1409	0.01	0.1309	0.0893	0.0416	3.3816	68.22	31.78	27.1031	0.0161655	1.61655	0.00538038	6.78667	0.0801388	0.220183	0.139976	1.07416	0.0685099	0.08385	0.00095	1.8909	0.03	22.5498	0.115
43	J3B	0.1049	0.0088	0.0961	0.0773	0.0188	2.5176	80.437	19.563	10.8487	0.000697504	1.60272	0.00028	6.68	0.16	0.935667	0.00606667	15.7858	0.0253333	0.06765	0.00255	1.19135	0.01745	17.6429	0.9297
44	J4B	0.1589	0.035	0.1239	0.1198	0.0041	3.8136	96.6909	3.30912	11.1832	0.0139693	2.49853	0.00241194	6.91333	0.0166667	0.890833	0.0137333	19.9638	0.0975667	0.05105	0.00015	1.88445	0.17595	36.9153	3.34585
45	J5B	0.0076	0	0.0076	0.006	0.0016	0.1824	78.9474	21.0526	2.41664	0.00985627	0.985627	0.00156419	7.01	0.11431	0.0840984	0.0339159	4.9261	1.97517	0.03965	0.01185	0.92125	0.11735	24.5285	4.35015
46	J1BS	1.1039	0	1.1039	0.8067	0.2972	26.4936	73.0773	26.9227	28.6545	0.718613	5.33378	0.0389234	8.1562	0.135594	2.809	0.195837	12.0938	1.81849	0.03205	0.00145	1.13285	0.04615	35.3792	0.13945
47	J2BS	0.0402	0	0.0402	0.0402	0	0.9648	100	0	28.9348	0.533614	2.76609	0.110982	7.73453	0.0913313	0.15565	0.0202514	0	0	0.0429	0.0016	1.17495	0.01725	27.4315	1.4211
48	J3BS	0.0829	0	8.843	5.652	3.191	1.9896	63.915	36.085	17.1559	0.210334	1.51295	0.0612685	7.61296	0.182346	19.3382	0.81941	1.35583	0.0723901	0.0343	0.0025	2.62735	1.11125	74.7086	27.0159
49	J4BS	0.0339	0	0.8391	0.5275	0.3116	0.8136	62.865	37.135	17.6239	0.505514	2.75046	0.64337	7.87888	0.0189944	1.596	0.33	0.29	0	0.02325	0.00155	1.53705	0.03435	66.3481	2.95755
50	J5BS	0.0146	0	0.0146	0.0146	0	0.3504	100	0	5.86985	0.315496	0.680855	0.0912045	7.98905	0.130275	0.056	0.02	1.24	0.09	0.0262	0.003	0.6747	0.0205	26.044	2.1973
51	J1Z	8.2892	0.1648	8.1244	4.535	3.5894	198.941	55.8195	44.1805	30.214	0.0160822	1.60822	0.00120494	7.27333	0.062361	16.5459	0.6076	1.19937	0.0185169	0.11385	0.01075	2.16995	0.21445	19.0503	0.0879
52	J2Z	0.0748	0	0.0748	0.07476	4e-05	1.7952	99.9465	0.0534759	26.3912	0.0109164	1.09164	0.000797525	6.79	0.0432049	0.319711	0.0220873	0.956913	0.0834878	0.0776	0.0034	1.8537	0.0216	23.9228	0.7672
53	J3Z	0.7806	0.039	0.7416	0.6426	0.099	18.7344	86.6505	13.3495	38.6604	0.00395789	4.64653	0.00378185	7.00333	0.143333	2.2491	0.660967	3.78083	0.0578333	0.01375	0.00075	2.55135	0.11605	185.638	1.8067
54	J4Z	0.0295	0.001	0.0285	0.0242	0.0043	0.708	84.9123	15.0877	7.04816	0.000607153	1.74678	0.000525921	6.52	0.22	0.0998167	0.00203333	8.94017	0.0264667	0.23395	0.00125	4.8574	0.0886	20.7656	0.49185
55	J5Z	0.014	0.0001	0.0139	0.0137	0.0002	0.336	98.5612	1.43885	20.0826	0.0102118	1.02118	0.00187685	7.11333	0.244994	0.0722022	0.0217283	0.762028	0.24793	0.02165	0.00055	0.76605	0.06355	35.3421	2.05485
56	J1ZS	0.6851	0	0.6851	0.5325	0.1526	16.4424	77.7259	22.2741	36.8286	0.259489	5.06772	0.177374	8.28916	0.0710706	1.81417	0.286966	0	0	0.06885	0.00115	2.7384	0.0851	39.7666	0.5763
57	J2ZS	0.5548	0	0.5548	0.1573	0.3975	13.3152	28.3526	71.6474	32.2252	0.814083	2.70684	0.0628642	7.73832	0.0492391	0.720333	0.148588	0	0	0.01875	0.00065	0.80675	0.00835	43.0713	1.0587
58	J3ZS	0.3382	0	0.3382	0.0486	0.2896	8.1168	14.3702	85.6298	16.5328	0.089056	3.11497	0.119224	7.98145	0.163352	0.0863333	0.0151767	0.923	0.165058	0.3615	0.0052	7.1213	0.093	19.6989	0.02635
59	J4ZS	0.0293	0	0.0293	0.0161	0.0132	0.7032	54.9488	45.0512	26.2878	0.855268	2.71619	0.0947243	7.43061	0.250726	0.0292	0.026	0.29	0	0.0755	0.0016	2.27185	0.10875	30.0903	0.8057
60	J5ZS	0.5944	0.0087	0.5857	0.2373	0.3484	14.2656	40.5156	59.4844	16.0879	0.628015	2.23878	0.0600957	8.10682	0.279211	0.52	0.01	1.96	0.29	0.0271	0.0007	1.44555	0.02775	53.3922	0.3594
61	T1B	1.21231	0.01729	1.19502	1.17089	0.02413	29.0954	97.9808	2.01921	27.1526	0.0163081	2.30119	0.00369431	6.79667	0.0366667	4.0952	0.0226	0.406833	0.558133	0.01995	0.00685	1.54515	0.55445	77.0726	1.22645
62	T2B	1.3795	0	1.3795	0.7011	0.6784	33.108	50.8228	49.1772	27.0968	0.00739437	3.1668	0.0109375	6.69	0.18	2.45167	0.0485667	10.8407	0.940933	0.02855	0.00335	0.8489	0.0318	29.9919	2.39055
63	T3B	0.0614	0	0.0614	0.0371	0.0243	1.4736	60.4235	39.5765	5.63468	0.00180425	0.712797	0.0365897	7.16333	0.563462	0.326833	0.00518545	2.98733	0.0880439	0.02155	0.00715	1.1083	0.3289	52.1112	1.9656
64	T4B	0.0665	0.0088	0.0577	0.0458	0.0119	1.596	79.3761	20.6239	3.41241	0.000541661	1.10859	0.000840342	7.05333	0.302692	0.148933	0.0118977	10.3245	0.0668618	0.0181	0.0034	0.5855	0.0628	32.8347	2.62135
65	T5B	1.8738	0	1.8738	1.38	0.4938	44.9712	73.6471	26.3529	16.9857	0.0291493	3.54281	0.00174004	6.86667	0.0266667	6.73833	0.00306667	13.288	0.6795	0.1067	0.006	2.07795	0.03815	19.5116	0.74075
66	T1BS	0.8989	0.0089	0.89	0.89	0	21.5736	100	0	50.5359	3.29553	2.00041	0.16691	7.87518	0.00489948	2.36367	0.373779	0.318	0.0590254	0.04585	0.00185	1.76945	0.30565	38.371	5.10145
67	T2BS	2.0046	0.0131	1.9915	1.9915	0	48.1104	100	0	24.9091	0.172389	2.84069	0.126213	6.78333	0.0483812	6.77067	0.0285135	0	0	0.105893	0.076747	2.1026	0.876252	19.8559	1.74394
68	T3BS	0.5427	0	0.5427	0.1909	0.3518	13.0248	35.176	64.824	16.6323	2.25353	2.76152	1.26812	8.11	0.15	0.315	0.0570066	1.478	0.0485077	0.014	0.0015	0.6761	0.0193	48.6512	3.85525
69	T4BS	0.0157	0	0.0157	0.0157	0	0.3768	100	0	6.93193	0.328687	1.10687	0.124406	8.4305	0.135057	0.0684667	0.0245832	4.94967	0.108679	0.0394331	0.00067779	1.16774	0.00597027	29.6188	0.660501
70	T5BS	0.0029	0	0.0029	0.0018	0.0011	0.0696	62.069	37.931	14.379	0.307578	4.74543	0.256437	8.02	0.0248797	0.00776	0.00254034	0.5153	0.014518	0.0528799	0.000308385	1.66816	0.000625312	31.5472	0.172152
71	T1Z	0.5497	0	0.5497	0.194	0.3557	13.1928	35.292	64.708	29.7328	0.0586436	1.76816	0.0151053	7.17	0.03	1.5975	0.0408	0.0103333	0.00603333	0.06495	0.00145	1.9243	0.0034	29.6407	0.70295
72	T2Z	1.5699	0	1.5699	1.4972	0.0727	37.6776	95.3691	4.63087	23.6355	0.0491024	1.78546	0.000920125	6.69	0.09	6.8095	0.1736	0.1025	0.0041	0.03465	0.00015	0.91815	0.05605	26.4685	1.4931
73	T3Z	1.1758	0	1.1758	1.1269	0.0489	28.2192	95.8411	4.15887	13.6459	0.0282816	0.566141	0.0729009	7.05833	0.415749	5.96783	0.621991	0.599832	0.168024	0.02105	0.00085	0.9518	0.0116	45.3111	2.34025
74	T4Z	0.0088	0	0.0088	0.0076	0.0012	0.2112	86.3636	13.6364	8.05694	0.00154973	1.85976	0.000123904	7.17667	0.130724	0.014425	0.00468028	20.5905	8.92001	0.0356	0.0079	0.91745	0.04825	26.7769	4.5873
75	T5Z	0.3989	0	0.3989	0.3519	0.047	9.5736	88.2176	11.7824	20.1999	0.00511453	4.45999	0.00447711	6.48333	0.173333	1.63667	0.000766667	40.1933	1.98473	0.23625	0.00615	2.89285	0.06985	12.2472	0.0238
76	T1ZS	6.8604	0.019	6.8414	5.2493	1.5921	164.65	76.7284	23.2716	63.1811	25.706	0.929832	0.0648456	7.68233	0.00482932	16.0528	0.450231	0.109833	0.00750555	0.0955	0.0091	2.88705	0.69285	29.8007	4.41245
77	T2ZS	0.0251	0	0.0251	0.0191	0.006	0.6024	76.0956	23.9044	25.5415	0.987256	6.95825	3.21719	6.84667	0.141448	0.02013	0.0916373	2.01867	1.48636	0.0865579	0.00548015	1.7796	0.0945817	20.5607	0.16305
78	T3ZS	0.0062	0	0.0062	0.0032	0.003	0.1488	51.6129	48.3871	20.7753	0.918473	0.655161	0.00828301	7.94	0.03	0.0466167	0.484698	0	0	0.02475	0.00195	0.83405	0.02465	33.7997	1.6868
79	T4ZS	0.5893	0.0275	0.5618	0.1736	0.3882	14.1432	30.9007	69.0993	19.6131	0.914187	3.5335	0.47651	8.136	0.125865	0.348167	0.0224796	0.945	0.0162096	0.0810841	0.000266447	2.72925	0.0122796	33.6594	0.0408359
80	T5ZS	0.5777	0	0.5777	0.217	0.3607	13.8648	37.5627	62.4373	23.8915	0.576972	4.16035	0.521624	8.01433	0.0111704	0.609367	0.00971705	0	0	0.0655848	0.00135657	1.88343	0.0171564	28.7244	0.33255
81	Z1B	0.131317	0.0700605	0.0612562	0.0602396	0.00101655	3.1516	98.3405	1.65951	22.4575	0.0356969	0.76756	0.12953	6.86167	0.227773	0.204667	0.0316078	0.597667	0.69017	0.045	0.0028	0.542	0.0115	12.0755	0.50675
82	Z2B	0.877466	0.420165	0.457301	0.288011	0.16929	21.0592	62.9806	37.0194	3.41837	0.000904001	2.90673	0.0259351	5.95	0.25	1.2405	0.1102	7.25983	0.474733	0.28275	0.00785	4.2403	0.0696	15	0.1693
83	Z3B	1.83034	0.964929	0.865414	0.865414	0	43.9282	100	0	21.2307	0.00717516	0.150943	0.0924006	6.87667	0.153333	3.0289	0.00826667	8.195	0.00644667	0.04335	0.00125	1.9642	0.0142	45.3077	1.62995
84	Z4B	0.15191	0.00947164	0.142438	0.0738372	0.068601	3.64583	51.838	48.162	5.53729	0.0017467	0.986452	0.000771356	6.57667	0.153333	0.285933	0.00583333	2.25783	0.00893333	0.0435	0	2.0135	0	46.2504	0
85	Z5B	0.0278768	0.0271348	0.00074195	0.00074195	0	0.669042	100	0	13.7208	0.00278998	4.63843	0.00993909	6.99	0.04	0	0.1102	60.882	0.00644667	0.0423	0.001	1.12955	0.03885	26.7041	0.278
86	Z1BS	0.0977	0.0082	0.0895	0.0338	0.0557	2.3448	37.7654	62.2346	22.4807	0.370221	1.55186	0.661665	7.687	0.01	0.2299	0.018167	0	0	0.0891261	0.00167695	0.979599	0.0270764	10.9893	0.0970287
87	Z2BS	0.2149	0	0.2149	0.1167	0.0982	5.1576	54.3043	45.6957	15.8315	0.0764596	0.910719	0.0185363	8.516	0.0441852	0.1399	0.00762911	0.2114	0.0271721	0.128475	0.000422627	3.31742	0.103701	25.8192	0.722231
88	Z3BS	0.0029	0	0.0029	0.0018	0.0011	0.0696	62.069	37.931	8.30356	0.159906	0.399696	0.0363475	8.38	0.272913	0.00906667	0.0235241	0.0777333	0.0388671	0.027712	1.69808e-05	0.355472	0.0125837	12.8277	0.461951
89	Z4BS	0.0008	0	0.0008	0.0003	0.0005	0.0192	37.5	62.5	4.00941	0.901049	0.95837	0.0452083	8.12367	0.0526635	0.00814333	0.00569337	0.129967	0.0301888	0.0278003	0.00095216	0.765648	0.00467411	27.5791	1.11272
90	Z5BS	0.2068	0.0041	0.2027	0.1532	0.0495	4.9632	75.5797	24.4203	6.17878	0.173554	3.04074	0.305053	7.83633	0.0141696	0.862667	0.00242647	0.215333	0.00439785	0.0462578	0.00161835	0.667258	0.00511429	14.4463	0.615971
91	Z1Z	0.216607	0.017544	0.199062	0.199062	0	5.19856	100	0	22.7837	0.0199382	0.613181	0.205837	6.69333	0.190671	0.735167	0.11842	0	0	0.0657	0.0001	0.98395	0.00325	14.9682	0.02385
92	Z2Z	0.0234015	0.00517349	0.0182281	0.0182281	0	0.561637	100	0	46.2147	0.0109388	8.39724	0.0634699	7.12133	0.0286667	0.0636	0.01631	0.1765	0.1186	0.1717	0.0028	4.42345	0.03505	25.764	0.2179
93	Z3Z	0.556354	0.0175097	0.538845	0.538845	0	13.3525	100	0	7.9634	0.00393751	0.325495	0.0962	6.97667	0.173333	1.88598	0.00766667	5.55	0.1102	0.17775	0.05315	6.68265	2.16995	37.2766	1.05725
94	Z4Z	0.0179	0.00941	0.00849	0.00715	0.00134	0.4296	84.2167	15.7833	5.2847	0.00140844	0.926778	0.0011733	6.77667	0.173333	0.0873167	0.00713333	2.69133	0.0644333	0.0323	0.0026	0.48205	0.03655	15.1201	2.3562
95	Z5Z	0.0322	0	0.0322	0.02938	0.00282	0.7728	91.2422	8.75776	20.0828	0.00777293	0.812168	0.0608259	6.85667	0.12106	0.276333	0.0324097	0.414665	0.0183348	0.0769	0.0004	2.3065	0.0064	29.9837	0.06735
96	Z1ZS	0.2625	0.0354	0.2271	0.0772	0.1499	6.3	33.9938	66.0062	19.5234	0.891852	0.9266	0.0996637	7.70933	0.0216513	0.7181	0.0287683	0	0	0.125911	0.000850856	1.61271	0.0290403	12.8074	0.144094
97	Z2ZS	0.2074	0.0053	0.2021	0.1139	0.0882	4.9776	56.3582	43.6418	24.0296	0.254699	0.939177	1.51443	7.94867	0.0846017	0.192567	0.00215432	0	0	0.0510655	0.00289633	0.687198	0.045811	13.5517	1.66572
98	Z3ZS	0.0065	0	0.0065	0.0006	0.0059	0.156	9.23077	90.7692	22.7775	0.209139	0.689162	0.0194833	8.22833	0.159569	0.01014	0.0142781	0.0510333	0.0510333	0.0873544	0.00124023	2.16051	0.0196993	24.7345	0.125664
99	Z4ZS	1.5916	0	1.5916	0.3195	1.2721	38.1984	20.0741	79.9259	10.3567	0.14965	1.12694	0.360306	7.68967	0.0538712	0.647	0.0029023	0.1037	0.043317	0.0312657	0.000998336	0.287529	0.0114268	9.21735	0.65979
100	Z5ZS	0.4521	0	0.4521	0.4434	0.0087	10.8504	98.0756	1.92435	26.6622	0.0360451	2.82955	0.200358	8.00467	0.0989686	1.21267	0.00259572	0.0660333	0.00383898	0.0310613	0.000601071	0.479961	0.0109414	15.451	0.0532584
