# Supplementary material for: Ammonium-derived nitrous oxide is a global source in streams
Source: Nat Commun. 2024 May 14;15:4085. doi: 10.1038/s41467-024-48343-9 (PMC11094135; doi:10.1038/s41467-024-48343-9)
Supplement: Supplementary file 6 — Supplementary Data 3 [file 41467_2024_48343_MOESM6_ESM.xlsx]

## Sheet: Legends
Supplementary Data S3 Raw data of 15N-tracing semi-in situ incubation and the contributions of N2O-prodution pathways. a) Contribution and Rate of N2O-prodution pathways; b) Raw data of 15N-tracing semi-in situ incubation; c) Raw data of N2O concentration in the incubation tubes.

## Sheet: a) Contribution and Rate
	NO3--derived N2O	NH4+-derived N2O	N2O production rate (ng N g-1 d-1)		N2O production rate (μg N m-2 d-1)
	(%)	(%)	Mean	SE	Mean	SE
Riparian zone	12.704	87.296	0.162293	0.0655799	5.09703	0.31005
Openwater	7.44931	92.5507	0.137881	0.0487072	4.71885	0.641773

## Sheet: b) Raw data of 15N-N2O.wke
Identifier 2	Peak Nr	Start	Rt	End	Width	Area All	rArea All	rArea 44	Area 44	Ampl 44	BGD 44	rArea 45	Area 45	Ampl 45	BGD 45	rArea 46	Area 46	Ampl 46	BGD 46	rR 45N2O/44N2O	R 45N2O/44N2O	rd 45N2O/44N2O	d 45N2O/44N2O	rR 46N2O/44N2O	R 46N2O/44N2O	rd 46N2O/44N2O	d 46N2O/44N2O	d 18O/16O	R 18O/16O	AT% 18O/16O	d 15N/14N	R 15N/14N	AT% 15N/14N
USGS32	1	17.8	37.4	41.6	23.8	186.266	444541	184591	184.591	10058	0.7	127804	1.278	6959	1.7	132145	0.396	7193	2.3	0.692363	0.0077586	-0.019	-0.019	0.71588	0.0020216	-0.042	-0.042	-0.042	0.0020051	0.20011	-0.019	0.0036781	0.366465
USGS32	2	57.5	77.3	81.3	23.8	187.242	446879	185559	185.559	10076	1.1	128476	1.285	6974	2.0	132844	0.399	7210	3.3	0.692376	0.0077587	0	0	0.715911	0.0020217	0	0	0	0.0020052	0.200119	0	0.0036782	0.366472
USGS32	3	97.2	117	121.2	24	187.646	447851	185959	185.959	10072	1.2	128755	1.288	6968	2.1	133137	0.399	7203	3.6	0.692384	0.0077588	0.012	0.012	0.71595	0.0020218	0.056	0.056	0.056	0.0020053	0.20013	0.011	0.0036782	0.366476
USGS32	4	264	269.2	287.6	23.6	1.277	4380	1258	1.258	217	0.6	1344	0.013	232	1.6	1778	0.005	307	2.5	1.06851	0.0119736	543.248	543.248	1.41363	0.003992	974.594	974.594	971.374	0.003953	0.393743	550.022	0.0057013	0.566897
USGS32	5	301.2	306.6	358.4	57.3	93.539	235411	92584	92.584	13526	1.3	75219	0.752	11006	2.4	67608	0.203	9880	3.4	0.812438	0.0091041	173.406	173.406	0.730233	0.0020621	20.007	20.007	17.201	0.0020397	0.203554	182.407	0.0043491	0.43303
USGS34	1	17.8	37.4	41.6	23.8	185.91	443696	184239	184.239	10045	0.7	127561	1.276	6950	1.7	131896	0.396	7184	2.3	0.69237	0.0077587	-0.008	-0.008	0.715895	0.0020216	-0.066	-0.066	-0.067	0.0020051	0.200105	-0.007	0.0036782	0.36647
USGS34	2	57.5	77.3	81.3	23.8	186.837	445917	185157	185.157	10065	1.1	128198	1.282	6967	2.1	132562	0.398	7203	3.2	0.692376	0.0077587	0	0	0.715943	0.0020217	0	0	0	0.0020052	0.200119	0	0.0036782	0.366472
USGS34	3	97.2	117	121.2	24	187.063	446462	185381	185.381	10060	1.2	128354	1.284	6961	2.1	132727	0.398	7197	3.7	0.692377	0.0077587	0.002	0.002	0.715971	0.0020218	0.04	0.04	0.04	0.0020053	0.200127	0.001	0.0036782	0.366472
USGS34	4	264	269.2	287.6	23.6	1.291	4428	1272	1.272	218	0.6	1359	0.014	233	1.7	1797	0.005	308	2.5	1.06823	0.0119705	542.846	542.846	1.41299	0.00399	973.605	973.605	970.387	0.003951	0.393547	549.619	0.0056998	0.56675
USGS34	5	301.4	307	355.1	53.7	72.1	170619	71456	71.456	10717	1.3	49592	0.496	7443	2.4	49571	0.149	7426	3.4	0.694023	0.0077772	2.379	2.379	0.693727	0.001959	-31.03	-31.03	-31.312	0.0019424	0.193865	3.399	0.0036907	0.367713
USGS35	1	17.8	37.4	41.6	23.8	185.667	443120	183998	183.998	10033	0.7	127394	1.274	6941	1.7	131727	0.395	7176	2.3	0.692368	0.0077587	-0.004	-0.004	0.715916	0.0020216	-0.037	-0.037	-0.037	0.0020051	0.200111	-0.003	0.0036782	0.366471
USGS35	2	57.5	77.3	81.5	24	186.575	445291	184897	184.897	10038	1.1	128017	1.28	6947	2.1	132376	0.397	7183	3.2	0.69237	0.0077587	0	0	0.715942	0.0020217	0	0	0	0.0020052	0.200119	0	0.0036782	0.366472
USGS35	3	97.4	117	121.2	23.8	186.627	445423	184949	184.949	10039	1.2	128056	1.281	6946	2.1	132418	0.397	7182	3.7	0.692385	0.0077589	0.021	0.021	0.715969	0.0020218	0.038	0.038	0.038	0.0020053	0.200126	0.022	0.0036783	0.36648
USGS35	4	263.8	269	287.6	23.8	1.311	4497	1291	1.291	220	0.6	1380	0.014	234	1.7	1826	0.005	310	2.5	1.06857	0.0119745	543.356	543.356	1.41378	0.0039922	974.708	974.708	971.486	0.0039532	0.393766	550.134	0.0057017	0.566938
USGS35	5	301.2	306.8	353.6	52.5	64.139	155544	63552	63.552	9605	1.3	44352	0.444	6704	2.4	47639	0.143	7194	3.4	0.697886	0.0078205	7.967	7.967	0.749599	0.0021167	47.011	47.011	47.256	0.0021	0.209556	7.084	0.0037043	0.369058
IAEA-NO3	1	17.8	37.4	41.6	23.8	185.328	442310	183662	183.662	10002	0.7	127161	1.272	6920	1.8	131487	0.394	7154	2.2	0.692363	0.0077587	-0.007	-0.007	0.71592	0.0020216	-0.038	-0.038	-0.038	0.0020051	0.200111	-0.006	0.0036782	0.36647
IAEA-NO3	2	57.5	77.3	81.5	24	185.861	443587	184190	184.19	10012	1.1	127527	1.275	6930	2.0	131870	0.396	7166	3.2	0.692368	0.0077587	0	0	0.715947	0.0020217	0	0	0	0.0020052	0.200119	0	0.0036782	0.366472
IAEA-NO3	3	97.4	117	121.2	23.8	186.117	444206	184443	184.443	10011	1.2	127703	1.277	6927	2.1	132060	0.396	7161	3.6	0.69237	0.0077588	0.003	0.003	0.71599	0.0020218	0.061	0.061	0.061	0.0020053	0.200131	0.002	0.0036782	0.366473
IAEA-NO3	4	262.7	267.9	286.3	23.6	1.268	4350	1249	1.249	216	0.6	1335	0.013	230	1.6	1766	0.005	304	2.5	1.06852	0.0119739	543.283	543.283	1.41348	0.0039914	974.287	974.287	971.063	0.0039524	0.393682	550.065	0.0057015	0.566913
IAEA-NO3	5	299.9	305.1	356.3	56.4	93.149	223923	92303	92.303	13535	1.3	64419	0.644	9456	2.3	67201	0.202	9847	3.4	0.697909	0.0078208	8.002	8.002	0.728047	0.0020559	16.901	16.901	16.907	0.0020391	0.203495	7.965	0.0037075	0.36938
R-NO3-1	1	17.8	37.4	41.6	23.8	183.25	437371	181602	181.602	9893	0.7	125755	1.258	6846	1.7	130014	0.39	7078	2.3	0.692472	0.0077588	0.004	0.004	0.715928	0.0020216	-0.04	-0.04	-0.04	0.0020051	0.200111	0.006	0.0036782	0.366474
R-NO3-1	2	57.5	77.3	81.3	23.8	184.118	439447	182462	182.462	9917	1.0	126350	1.263	6863	2.0	130635	0.392	7095	3.2	0.692469	0.0077587	0	0	0.715956	0.0020217	0	0	0	0.0020052	0.200119	0	0.0036782	0.366472
R-NO3-1	3	97.4	117	121.2	23.8	184.31	439912	182653	182.653	9911	1.1	126483	1.265	6858	2.1	130777	0.392	7090	3.6	0.692476	0.0077588	0.01	0.01	0.715985	0.0020218	0.04	0.04	0.04	0.0020053	0.200127	0.009	0.0036782	0.366475
R-NO3-1	4	257.5	262.7	280.9	23.4	1.253	4299	1235	1.235	208	0.6	1320	0.013	222	1.6	1744	0.005	293	2.5	1.06912	0.0119788	543.917	543.917	1.41264	0.003989	973.087	973.087	969.838	0.0039499	0.393438	550.759	0.005704	0.567165
R-NO3-1	5	294.9	300.5	318.7	23.8	1.152	4249	1131	1.131	184	1.3	1570	0.016	254	2.3	1547	0.005	251	3.4	1.38809	0.0155528	1004.55	1004.55	1.36781	0.0038624	910.473	910.473	893.973	0.0037978	0.378343	1038.14	0.0074967	0.744091
R-NO3-2	1	17.8	37.4	41.4	23.6	183.967	439076	182313	182.313	9936	0.7	126243	1.262	6875	1.7	130520	0.392	7107	2.3	0.692453	0.0077587	-0.008	-0.008	0.715914	0.0020216	-0.029	-0.029	-0.029	0.0020051	0.200113	-0.007	0.0036782	0.366469
R-NO3-2	2	57.5	77.3	81.5	24	184.847	441182	183185	183.185	9949	1.0	126848	1.268	6886	2.0	131149	0.393	7118	3.3	0.692458	0.0077587	0	0	0.715934	0.0020217	0	0	0	0.0020052	0.200119	0	0.0036782	0.366472
R-NO3-2	3	97.4	117	121.2	23.8	185.075	441735	183411	183.411	9951	1.2	127004	1.27	6886	2.1	131320	0.394	7118	3.6	0.692455	0.0077587	-0.003	-0.003	0.715989	0.0020218	0.076	0.076	0.076	0.0020054	0.200134	-0.006	0.0036782	0.36647
R-NO3-2	4	255.6	260.8	278.8	23.2	1.177	4036	1159	1.159	196	0.6	1239	0.012	209	1.7	1637	0.005	277	2.5	1.0684	0.011971	542.913	542.913	1.41233	0.0039882	972.715	972.715	969.488	0.0039492	0.393368	549.707	0.0057001	0.566783
R-NO3-2	5	292.4	298.5	322.5	30.1	3.827	10394	3781	3.781	610	1.3	3773	0.038	608	2.4	2840	0.009	458	3.4	0.997872	0.0111808	441.057	441.057	0.75118	0.0021212	49.231	49.231	41.191	0.0020878	0.208345	464.028	0.005385	0.535615
R-NO3-3	1	17.8	37.4	41.6	23.8	184.31	439904	182652	182.652	9944	0.7	126483	1.265	6881	1.7	130769	0.392	7113	2.3	0.69248	0.0077589	0.016	0.016	0.715942	0.0020216	-0.021	-0.021	-0.022	0.0020052	0.200114	0.018	0.0036783	0.366479
R-NO3-3	2	57.5	77.3	81.3	23.8	185.322	442322	183656	183.656	9960	1.0	127176	1.272	6893	2.0	131490	0.394	7125	3.3	0.692469	0.0077587	0	0	0.715957	0.0020217	0	0	0	0.0020052	0.200119	0	0.0036782	0.366472
R-NO3-3	3	97.4	117	121.2	23.8	185.112	441826	183447	183.447	9951	1.1	127033	1.27	6886	2.1	131346	0.394	7119	3.6	0.692476	0.0077588	0.01	0.01	0.715988	0.0020218	0.042	0.042	0.043	0.0020053	0.200127	0.009	0.0036782	0.366475
R-NO3-3	4	256	261.5	279.4	23.4	1.247	4277	1228	1.228	208	0.6	1313	0.013	223	1.6	1736	0.005	294	2.5	1.06865	0.0119736	543.246	543.246	1.41316	0.0039904	973.799	973.799	970.573	0.0039514	0.393584	550.036	0.0057013	0.566902
R-NO3-3	5	292.6	298.9	324.8	32.2	5.57	29372	5413	5.413	869	1.3	12113	0.121	1941	2.4	11846	0.036	1898	3.5	2.23767	0.0250719	2231.44	2231.44	2.18847	0.0061797	2056.71	2056.71	1999.23	0.006014	0.59781	2311.78	0.0121814	1.20348
R-NH4-2	1	17.8	37.4	41.6	23.8	184.068	439330	182413	182.413	9943	0.7	126319	1.263	6881	1.7	130597	0.392	7112	2.3	0.692486	0.0077587	-0.006	-0.006	0.715942	0.0020216	-0.031	-0.031	-0.031	0.0020051	0.200112	-0.005	0.0036782	0.36647
R-NH4-2	2	57.5	77.3	81.5	24	184.953	441445	183290	183.29	9954	1.0	126926	1.269	6891	2.0	131229	0.394	7123	3.2	0.69249	0.0077587	0	0	0.715965	0.0020217	0	0	0	0.0020052	0.200119	0	0.0036782	0.366472
R-NH4-2	3	97.2	117	121.2	24	185.204	442048	183538	183.538	9957	1.1	127096	1.271	6890	2.1	131414	0.394	7122	3.6	0.692476	0.0077586	-0.02	-0.02	0.716004	0.0020218	0.055	0.055	0.056	0.0020053	0.20013	-0.022	0.0036781	0.366464
R-NH4-2	4	256.4	261.9	279.9	23.4	1.189	4079	1172	1.172	200	0.6	1252	0.013	213	1.6	1655	0.005	281	2.5	1.0689	0.011976	543.558	543.558	1.41268	0.003989	973.116	973.116	969.877	0.00395	0.393446	550.379	0.0057026	0.567027
R-NH4-2	5	293.2	299.5	326.2	33	6.697	55938	6271	6.271	1005	1.3	39670	0.397	6340	2.4	9998	0.03	1598	3.5	6.32627	0.0708801	8135.54	8135.54	1.59442	0.0045022	1226.95	1226.95	609.896	0.0032282	0.321778	8565.24	0.0351829	3.39871
R-NH4-3	1	17.8	37.4	41.6	23.8	184.15	439514	182494	182.494	9946	0.7	126375	1.264	6882	1.8	130645	0.392	7113	2.3	0.69249	0.0077587	-0.003	-0.003	0.715886	0.0020216	-0.035	-0.035	-0.036	0.0020051	0.200112	-0.002	0.0036782	0.366471
R-NH4-3	2	57.5	77.3	81.3	23.8	184.942	441411	183279	183.279	9957	1.0	126920	1.269	6893	2.0	131212	0.394	7125	3.2	0.692492	0.0077587	0	0	0.715912	0.0020217	0	0	0	0.0020052	0.200119	0	0.0036782	0.366472
R-NH4-3	3	97.4	117	121.2	23.8	185.164	441946	183499	183.499	9957	1.1	127070	1.271	6890	2.1	131377	0.394	7123	3.6	0.692483	0.0077586	-0.013	-0.013	0.715952	0.0020218	0.057	0.057	0.058	0.0020053	0.20013	-0.015	0.0036781	0.366466
R-NH4-3	4	255.4	260.6	278.6	23.2	1.186	4066	1168	1.168	198	0.6	1248	0.012	211	1.6	1650	0.005	279	2.5	1.06861	0.0119727	543.131	543.131	1.41237	0.0039884	972.822	972.822	969.591	0.0039494	0.393389	549.935	0.005701	0.566865
R-NH4-3	5	292.4	298.2	318.7	26.3	2.034	7313	1993	1.993	324	1.3	3548	0.035	575	2.4	1772	0.005	288	3.4	1.78032	0.0199468	1570.88	1570.88	0.88935	0.0025115	242.262	242.262	200.746	0.0024077	0.240195	1651.38	0.0097523	0.965812
O-NO3-2	1	17.8	37.4	41.6	23.8	184.082	439344	182427	182.427	9938	0.7	126329	1.263	6878	1.7	130588	0.392	7107	2.3	0.692488	0.0077587	-0.004	-0.004	0.715833	0.0020216	-0.05	-0.05	-0.05	0.0020051	0.200109	-0.003	0.0036782	0.366471
O-NO3-2	2	57.5	77.3	81.3	23.8	184.803	441070	183141	183.141	9956	1.0	126824	1.268	6891	2.0	131105	0.393	7124	3.2	0.69249	0.0077587	0	0	0.715869	0.0020217	0	0	0	0.0020052	0.200119	0	0.0036782	0.366472
O-NO3-2	3	97.4	117	121.2	23.8	185.057	441686	183393	183.393	9954	1.1	126998	1.27	6889	2.1	131295	0.394	7120	3.6	0.692489	0.0077587	-0.001	-0.001	0.715921	0.0020218	0.073	0.073	0.074	0.0020053	0.200133	-0.003	0.0036782	0.366471
O-NO3-2	4	253.9	259.4	277.6	23.6	1.258	4314	1239	1.239	209	0.6	1324	0.013	222	1.6	1751	0.005	294	2.5	1.06861	0.0119728	543.146	543.146	1.41276	0.0039898	973.487	973.487	970.26	0.0039508	0.393522	549.937	0.005701	0.566866
O-NO3-2	5	291.1	297	313.1	21.9	0.794	1996	786	0.786	128	1.3	631	0.006	103	2.3	579	0.002	94	3.4	0.801789	0.0089833	157.834	157.834	0.736349	0.0020795	28.608	28.608	26.154	0.0020576	0.205342	165.732	0.0042878	0.426949
O-NO3-3	1	17.8	37.4	41.2	23.4	183.742	438552	182090	182.09	9926	2.2	126106	1.261	6869	3.4	130357	0.391	7100	4.5	0.692544	0.0077592	0.057	0.057	0.71589	0.0020218	0.048	0.048	0.047	0.0020053	0.200128	0.059	0.0036784	0.366494
O-NO3-3	2	57.5	77.3	81.5	24	184.776	441005	183114	183.114	9954	5.2	126807	1.268	6891	6.3	131083	0.393	7122	9.0	0.692504	0.0077587	0	0	0.715856	0.0020217	0	0	0	0.0020052	0.200119	0	0.0036782	0.366472
O-NO3-3	3	97.4	117	121.4	24	184.845	441171	183183	183.183	9944	5.0	126851	1.269	6881	6.1	131137	0.393	7113	9.1	0.692482	0.0077585	-0.032	-0.032	0.71588	0.0020218	0.034	0.034	0.034	0.0020053	0.200126	-0.035	0.0036781	0.366459
O-NO3-3	4	228.6	229.9	408.8	180.2	3455.34	10427701	3410257	3410.26	49802	0.9	3432635	34.326	49848	2.0	3584809	10.754	49866	3.1	1.00656	0.0112774	453.51	453.51	1.05118	0.0029687	468.431	468.431	463.362	0.0029343	0.292575	466.44	0.0053939	0.536492
O-NH4-1	1	17.8	37.4	41.6	23.8	185.181	442092	183516	183.516	9997	4.8	127091	1.271	6919	6.1	131485	0.394	7156	8.9	0.692535	0.0077588	0.007	0.007	0.716479	0.0020216	-0.042	-0.042	-0.042	0.0020051	0.20011	0.008	0.0036782	0.366475
O-NH4-1	2	57.5	77.3	81.5	24	186.049	444168	184375	184.375	10020	5.0	127686	1.277	6936	6.1	132107	0.396	7175	10.0	0.692531	0.0077587	0	0	0.716509	0.0020217	0	0	0	0.0020052	0.200119	0	0.0036782	0.366472
O-NH4-1	3	97.4	117	121.4	24	186.242	444633	184567	184.567	10009	5.0	127817	1.278	6927	6.2	132249	0.397	7165	10.5	0.692526	0.0077587	-0.007	-0.007	0.716537	0.0020218	0.039	0.039	0.04	0.0020053	0.200127	-0.009	0.0036782	0.366469
O-NH4-1	4	266.9	273	300.5	33.6	6.698	22897	6601	6.601	1083	4.3	6976	0.07	1144	5.5	9320	0.028	1528	8.7	1.05687	0.0118406	526.097	526.097	1.41203	0.0039842	970.713	970.713	967.876	0.003946	0.393048	532.005	0.005635	0.560344
O-NH4-1	5	304.9	310.6	328.3	23.4	0.921	3235	903	0.903	151	10.2	1653	0.017	272	11.9	679	0.002	116	16.9	1.83143	0.0205183	1644.55	1644.55	0.752373	0.0021229	50.053	50.053	4.197	0.0020136	0.200957	1734.37	0.0100576	0.995742
O-NH4-2	1	17.8	37.4	41.6	23.8	184.993	441589	183330	183.33	9984	2.1	126973	1.27	6910	3.3	131287	0.394	7143	4.8	0.692592	0.0077588	0.01	0.01	0.716123	0.0020217	0.014	0.014	0.014	0.0020052	0.200122	0.01	0.0036782	0.366476
O-NH4-2	2	57.5	77.3	81.5	24	186.092	444209	184419	184.419	10006	2.6	127726	1.277	6926	3.7	132065	0.396	7160	6.0	0.692585	0.0077587	0	0	0.716113	0.0020217	0	0	0	0.0020052	0.200119	0	0.0036782	0.366472
O-NH4-2	3	97.2	117	121.2	24	186.458	445093	184781	184.781	9998	2.6	127977	1.28	6920	3.6	132335	0.397	7154	6.3	0.692585	0.0077587	-0.001	-0.001	0.716172	0.0020219	0.082	0.082	0.083	0.0020054	0.200135	-0.003	0.0036782	0.366471
O-NH4-2	4	232.6	233.9	412.8	180.2	3133.97	9532263	3092352	3092.35	49800	2.1	3185318	31.853	49850	3.2	3254593	9.764	49860	5.2	1.03006	0.0115393	487.273	487.273	1.05247	0.0029713	469.692	469.692	463.856	0.0029353	0.292673	502.038	0.0055248	0.549444
O-NH4-3	1	17.8	37.4	41.6	23.8	185.418	442688	183751	183.751	10016	4.7	127267	1.273	6932	6.0	131670	0.395	7172	9.0	0.692606	0.007759	0.029	0.029	0.716569	0.0020217	-0.005	-0.005	-0.005	0.0020052	0.200118	0.031	0.0036783	0.366483
O-NH4-4	2	57.5	77.3	81.5	24	186.304	444798	184628	184.628	10029	5.0	127871	1.279	6943	6.2	132299	0.397	7182	10.4	0.692585	0.0077587	0	0	0.716572	0.0020217	0	0	0	0.0020052	0.200119	0	0.0036782	0.366472
O-NH4-5	3	97.4	117	121.4	24	186.556	445404	184878	184.878	10026	5.0	128043	1.28	6939	6.1	132483	0.397	7179	10.8	0.692578	0.0077586	-0.011	-0.011	0.716599	0.0020218	0.037	0.037	0.037	0.0020053	0.200126	-0.012	0.0036782	0.366468
O-NH4-6	4	237.6	239.1	417.8	180.2	2640	7999258	2605379	2605.38	49798	4.2	2634056	26.341	49843	5.4	2759823	8.279	49861	8.9	1.01101	0.0113259	459.757	459.757	1.05928	0.0029886	478.258	478.258	473.124	0.0029539	0.294521	472.8	0.0054173	0.538807

## Sheet: c) Raw data of N2O conc.
	Headspace (ml)	Sediment (ml)	N2O (ppm)	Incubation time (day)	N2O in headspace (μg-N2O-N)	N2O (ng-N2O-N cm-2 d-1)
						original data	Mean	SE
Riparian zone	270.707	109.233	0.287251	0.75	0.0890466	4.99911	5.09703	0.31005
	277.831	102.109	0.319107	0.75	0.101525	5.69966
	273.082	106.858	0.334856	0.75	0.104714	5.87871
	244.586	135.354	0.290682	0.75	0.0814155	4.57069
	246.961	132.979	0.245657	0.75	0.0694727	3.90022
	254.085	125.855	0.338776	0.75	0.0985708	5.5338
Open water	275.457	104.484	0.294802	0.75	0.0929909	5.22054	4.71904	0.524005
	239.837	140.103	0.227074	0.75	0.0623648	3.50118
	268.333	111.607	0.398302	0.75	0.122389	6.87095
	268.333	111.607	0.269495	0.75	0.0828096	4.64896
	275.457	104.484	0.294802	0.75	0.0929909	4.72
	268.333	111.607	0.194347	0.75	0.0597185	3.35262
												28.26
