# Supplementary material for: Ammonium-derived nitrous oxide is a global source in streams
Source: Nat Commun. 2024 May 14;15:4085. doi: 10.1038/s41467-024-48343-9 (PMC11094135; doi:10.1038/s41467-024-48343-9)
Supplement: Supplementary file 7 — Supplementary Data 4 [file 41467_2024_48343_MOESM7_ESM.xlsx]

## Sheet: Legend
Supplementary Data S4 The contributions of N2O-prodution pathways and Raw data of 15N-18O dual-isotope incubation. a) Contributions of N2O-prodution pathways; b) Raw data of N2O reference; c) Raw data of N2O samples; d) Raw data of the chemical-transformed N2

## Sheet: a) Contributions
	NH4+-derived N2O	NO3--derived N2O	Parameter settings I				Parameter settings II
	%	%	NNmax	NDmin	NCDmax	HD	NNmin	NDmax	NCDmin	HD
T1B	57.4857	42.5143	15.7084	12.6765	29.1007	42.5143	0	57.4857	0	42.5143
T2B	77.6152	22.3848	31.0601	7.72858	38.8265	22.3848	0	77.6152	0	22.3848
T3B	82.7931	17.2069	32.6673	8.64157	41.4843	17.2069	0	82.7931	0	17.2069
T4B	88.4733	11.5267	34.7992	9.41174	44.2624	11.5267	0	88.4733	0	11.5267
T5B	90.9359	9.06412	31.9494	13.3976	45.5889	9.06412	0	90.9359	0	9.06412
T1Z	80.0853	19.9147	27.9231	11.9625	40.1997	19.9147	0	80.0853	0	19.9147
T2Z	50.9706	49.0294	22.3136	3.14268	25.5143	49.0294	0	50.9706	0	49.0294
T3Z	54.7145	45.2855	15.1576	12.0326	27.5244	45.2855	0	54.7145	0	45.2855
T4Z	86.7371	13.2629	34.943	8.42368	43.3704	13.2629	0	86.7371	0	13.2629
T5Z	60.8606	39.1394	16.6061	13.7346	30.5199	39.1394	0	60.8606	0	39.1394

## Sheet: b) Raw data of N2O_Ref.wke
Identifier 2	Peak Nr	Area All	rArea All	Area 44	Ampl 44	BGD 44	Area 45	Ampl 45	BGD 45	Area 46	Ampl 46	BGD 46	d 18O/16O	R 18O/16O	AT% 18O/16O	d 15N/14N	R 15N/14N	AT% 15N/14N
USGS	1	140.209	277495	111.917	5880	3.8	25.916	4538	4.0	2.376	4160	4.9	0.054	0.0020053	0.20013	0.002	0.0036782	0.366473
USGS	2	140.571	278206	112.206	5881	4.1	25.983	4543	4.2	2.382	4165	5.3	0	0.0020052	0.200119	0	0.0036782	0.366472
USGS	3	140.419	277902	112.086	5876	4.2	25.954	4538	4.3	2.379	4159	5.4	-0.032	0.0020051	0.200112	-0.048	0.003678	0.366454
T1B-CK	1	139.908	276881	111.681	5880	4.2	25.857	4539	4.5	2.37	4161	5.6	0.031	0.0020053	0.200125	0.042	0.0036784	0.366487
T1B-CK	2	140.592	278230	112.227	5876	4.5	25.983	4538	4.7	2.382	4160	5.9	0	0.0020052	0.200119	0	0.0036782	0.366472
T1B-CK	3	140.268	277584	111.97	5877	4.6	25.922	4538	4.8	2.376	4159	6.1	-0.076	0.002005	0.200104	-0.022	0.0036781	0.366464
T1B-TR1	1	140.029	277088	111.782	5873	4.2	25.875	4533	4.5	2.372	4154	5.7	0.05	0.0020053	0.200129	0.029	0.0036783	0.366483
T1B-TR1	2	140.456	277928	112.124	5866	4.5	25.954	4529	4.8	2.379	4151	6.0	0	0.0020052	0.200119	0	0.0036782	0.366472
T1B-TR1	3	140.165	277351	111.893	5874	4.6	25.899	4535	4.9	2.374	4156	6.1	-0.013	0.0020052	0.200116	-0.04	0.0036781	0.366457
T1B-TR2	1	139.499	276058	111.357	5854	4.1	25.78	4520	4.3	2.363	4144	5.4	0.001	0.0020052	0.200119	0.021	0.0036783	0.36648
T1B-TR2	2	140.108	277261	111.843	5854	4.4	25.892	4521	4.6	2.373	4143	5.7	0	0.0020052	0.200119	0	0.0036782	0.366472
T1B-TR2	3	140.067	277173	111.811	5863	4.5	25.883	4527	4.8	2.373	4149	5.9	-0.086	0.002005	0.200102	-0.022	0.0036781	0.366464
T1B-TR3	1	139.889	276832	111.669	5877	4.0	25.851	4535	4.2	2.37	4158	5.3	0.117	0.0020054	0.200142	0.048	0.0036784	0.366489
T1B-TR3	2	140.08	277198	111.822	5869	4.4	25.885	4532	4.5	2.373	4154	5.7	0	0.0020052	0.200119	0	0.0036782	0.366472
T1B-TR3	3	140.099	277234	111.838	5869	4.5	25.888	4531	4.6	2.373	4153	5.8	-0.007	0.0020052	0.200117	-0.038	0.0036781	0.366458
T1B-TR4	1	140.027	277118	111.777	5874	4.1	25.879	4534	4.3	2.372	4157	5.3	0.044	0.0020053	0.200127	0.043	0.0036784	0.366488
T1B-TR4	2	140.48	278009	112.139	5874	4.4	25.961	4536	4.5	2.38	4158	5.6	0	0.0020052	0.200119	0	0.0036782	0.366472
T1B-TR4	3	140.294	277637	111.991	5878	4.5	25.927	4539	4.6	2.377	4160	5.9	-0.057	0.0020051	0.200107	-0.013	0.0036782	0.366467
T1B CK-1	1	139.946	276924	111.721	5878	2.0	25.855	4534	1.7	2.371	4158	2.6	0.061	0.0020053	0.200131	0.025	0.0036783	0.366481
T1B CK-1	2	140.511	278035	112.172	5892	2.3	25.959	4549	1.9	2.38	4170	2.9	0	0.0020052	0.200119	0	0.0036782	0.366472
T1B CK-1	3	140.594	278198	112.239	5888	2.4	25.974	4543	2.0	2.381	4166	3.1	-0.014	0.0020052	0.200116	-0.009	0.0036782	0.366469
T1B TR1-1	1	141.602	280416	112.93	5933	3.2	26.275	4603	3.2	2.397	4200	4.3	0.051	0.0020053	0.200129	0.458	0.0036799	0.366639
T1B TR1-1	2	142.183	281547	113.403	5935	3.3	26.373	4604	3.2	2.407	4202	4.3	0	0.0020052	0.200119	0	0.0036782	0.366472
T1B TR1-1	3	142.161	281479	113.4	5939	3.2	26.354	4603	3.1	2.407	4204	4.2	0.004	0.0020052	0.200119	-0.74	0.0036755	0.366202
T1B TR2-1	1	139.931	276904	111.706	5876	2.0	25.854	4533	1.6	2.371	4157	2.4	0.064	0.0020053	0.200131	0.039	0.0036783	0.366486
T1B TR2-1	2	140.677	278375	112.302	5884	2.2	25.991	4543	1.8	2.383	4165	2.7	0	0.0020052	0.200119	0	0.0036782	0.366472
T1B TR2-1	3	141.003	279082	112.53	5907	2.5	26.086	4569	2.1	2.388	4180	3.1	0.046	0.0020053	0.200128	1.684	0.0036844	0.367087
T1B TR2-2	1	140.142	277326	111.874	5880	2.0	25.895	4539	1.6	2.374	4161	2.5	0.029	0.0020053	0.200124	0.048	0.0036784	0.36649
T1B TR2-2	2	140.281	277596	111.985	5884	2.2	25.919	4543	1.8	2.376	4165	2.8	0	0.0020052	0.200119	0	0.0036782	0.366472
T1B TR2-2	3	140.266	277564	111.975	5882	2.3	25.916	4541	1.9	2.376	4163	2.9	-0.025	0.0020051	0.200114	-0.043	0.003678	0.366456
T1B TR3-1	1	139.836	276722	111.629	5878	1.9	25.838	4536	1.5	2.369	4159	2.4	0.067	0.0020053	0.200132	0.057	0.0036784	0.366493
T1B TR3-1	2	140.297	277626	111.998	5876	2.2	25.922	4537	1.8	2.377	4159	2.7	0	0.0020052	0.200119	0	0.0036782	0.366472
T1B TR3-1	3	140.467	277962	112.135	5882	2.3	25.952	4540	1.8	2.38	4163	2.8	-0.005	0.0020052	0.200118	-0.037	0.0036781	0.366458
T1B TR3-2	1	139.903	276859	111.682	5875	1.9	25.851	4534	1.5	2.37	4158	2.3	0.082	0.0020054	0.200135	0.065	0.0036784	0.366496
T1B TR3-2	2	140.271	277577	111.977	5869	2.1	25.917	4531	1.7	2.376	4155	2.6	0	0.0020052	0.200119	0	0.0036782	0.366472
T1B TR3-2	3	140.313	277659	112.012	5877	2.2	25.924	4536	1.8	2.377	4159	2.8	-0.03	0.0020051	0.200113	-0.043	0.003678	0.366456
T1B TR4-1	1	139.844	276739	111.636	5870	1.9	25.839	4530	1.5	2.369	4154	2.3	0.021	0.0020052	0.200123	0.033	0.0036783	0.366484
T1B TR4-1	2	140.391	277819	112.073	5876	2.2	25.94	4537	1.8	2.378	4159	2.6	0	0.0020052	0.200119	0	0.0036782	0.366472
T1B TR4-1	3	140.374	277781	112.06	5876	2.3	25.936	4536	1.8	2.378	4159	2.8	-0.036	0.0020051	0.200112	-0.039	0.0036781	0.366458
T1B TR4-2	1	139.643	276343	111.475	5865	2.0	25.802	4525	1.6	2.366	4149	2.5	0.028	0.0020053	0.200124	0.054	0.0036784	0.366492
T1B TR4-2	2	140.168	277379	111.896	5873	2.2	25.898	4534	1.9	2.375	4157	2.8	0	0.0020052	0.200119	0	0.0036782	0.366472
T1B TR4-2	3	140.277	277587	111.983	5875	2.3	25.917	4534	2.0	2.376	4157	2.9	-0.059	0.0020051	0.200107	-0.028	0.0036781	0.366462
T1Z CK-1	1	139.666	276388	111.494	5864	2.1	25.806	4524	1.9	2.366	4149	2.7	0.006	0.0020052	0.20012	0.043	0.0036784	0.366488
T1Z CK-1	2	140.144	277332	111.876	5876	2.4	25.894	4536	2.1	2.374	4160	3.0	0	0.0020052	0.200119	0	0.0036782	0.366472
T1Z CK-1	3	140.239	277515	111.952	5874	2.5	25.911	4533	2.2	2.376	4157	3.2	-0.063	0.0020051	0.200106	-0.009	0.0036782	0.366469
T1Z CK-2	1	139.866	276780	111.654	5865	3.4	25.842	4526	3.3	2.37	4149	4.5	0.032	0.0020053	0.200125	0.045	0.0036784	0.366489
T1Z CK-2	2	140.247	277530	111.959	5875	3.7	25.912	4536	3.6	2.376	4159	4.8	0	0.0020052	0.200119	0	0.0036782	0.366472
T1Z CK-2	3	140.211	277456	111.93	5876	3.7	25.905	4535	3.6	2.375	4158	4.9	-0.044	0.0020051	0.20011	0.006	0.0036782	0.366474
T1Z TR1-1	1	139.953	276950	111.725	5874	4.4	25.858	4533	4.6	2.371	4157	6.0	0.07	0.0020053	0.200133	0.035	0.0036783	0.366485
T1Z TR1-1	2	140.272	277575	111.98	5879	4.7	25.916	4538	4.8	2.376	4161	6.3	0	0.0020052	0.200119	0	0.0036782	0.366472
T1Z TR1-1	3	140.269	277568	111.977	5873	4.7	25.915	4533	4.8	2.376	4156	6.4	0.007	0.0020052	0.20012	-0.003	0.0036782	0.366471
T1Z TR1-2	1	140.133	277315	111.867	5878	3.7	25.892	4536	3.6	2.374	4159	6.7	0.024	0.0020052	0.200124	0.055	0.0036784	0.366492
T1Z TR1-2	2	140.665	278364	112.293	5876	3.9	25.989	4537	3.9	2.383	4161	7.0	0	0.0020052	0.200119	0	0.0036782	0.366472
T1Z TR1-2	3	140.541	278112	112.195	5878	4.0	25.966	4537	3.9	2.381	4161	7.1	-0.092	0.002005	0.2001	-0.027	0.0036781	0.366462
T1Z TR2-1	1	139.981	277028	111.746	5870	5.0	25.863	4528	5.3	2.372	4154	15.0	-0.001	0.0020052	0.200118	0.035	0.0036783	0.366485
T1Z TR2-1	2	140.43	277916	112.105	5875	5.3	25.945	4536	5.5	2.38	4160	15.2	0	0.0020052	0.200119	0	0.0036782	0.366472
T1Z TR2-1	3	140.469	277988	112.138	5885	5.3	25.951	4542	5.6	2.38	4166	15.0	-0.071	0.0020051	0.200105	-0.038	0.0036781	0.366458
T1Z TR2-2	1	140.17	277407	111.897	5889	4.9	25.898	4544	5.3	2.376	4169	14.5	0.042	0.0020053	0.200127	0.043	0.0036784	0.366488
T1Z TR2-2	2	140.736	278523	112.349	5896	5.3	26.002	4552	5.6	2.385	4175	14.8	0	0.0020052	0.200119	0	0.0036782	0.366472
T1Z TR2-2	3	140.644	278340	112.277	5888	5.3	25.984	4544	5.6	2.384	4169	14.6	0.009	0.0020052	0.20012	-0.032	0.0036781	0.36646
T1Z TR3-1	1	139.596	276251	111.439	5871	2.4	25.792	4530	2.1	2.365	4154	3.8	0.032	0.0020053	0.200125	0.061	0.0036784	0.366494
T1Z TR3-1	2	140.307	277654	112.008	5876	2.7	25.922	4536	2.4	2.377	4159	4.3	0	0.0020052	0.200119	0	0.0036782	0.366472
T1Z TR3-1	3	140.373	277779	112.06	5877	2.8	25.934	4536	2.5	2.378	4159	4.6	-0.058	0.0020051	0.200107	-0.015	0.0036781	0.366467
T1Z-CK	1	139.642	276358	111.466	5866	4.0	25.81	4529	4.4	2.366	4151	5.4	0.062	0.0020053	0.200131	0.056	0.0036784	0.366493
T1Z-CK	2	140.066	277190	111.806	5865	4.3	25.887	4530	4.7	2.373	4152	5.7	0	0.0020052	0.200119	0	0.0036782	0.366472
T1Z-CK	3	140.009	277077	111.761	5872	4.4	25.877	4535	4.8	2.372	4156	5.9	-0.029	0.0020051	0.200113	-0.004	0.0036782	0.366471
T1Z-TR1	1	141.129	279283	112.659	5915	3.9	26.079	4568	4.0	2.391	4188	5.0	0.104	0.0020054	0.200139	0.083	0.0036785	0.366502
T1Z-TR1	2	141.969	280934	113.331	5933	4.2	26.233	4582	4.3	2.405	4200	5.4	0	0.0020052	0.200119	0	0.0036782	0.366472
T1Z-TR1	3	142.182	281358	113.502	5943	4.3	26.271	4585	4.4	2.409	4204	5.5	0.043	0.0020053	0.200127	-0.06	0.003678	0.36645
T1Z-TR1	1	139.794	276658	111.589	5864	3.8	25.836	4527	3.9	2.368	4150	4.9	0.086	0.0020054	0.200136	0.073	0.0036785	0.366499
T1Z-TR1	2	140.011	277079	111.764	5854	4.1	25.875	4521	4.2	2.372	4143	5.3	0	0.0020052	0.200119	0	0.0036782	0.366472
T1Z-TR1	3	139.915	276887	111.688	5871	4.2	25.856	4534	4.2	2.37	4156	5.4	0.003	0.0020052	0.200119	-0.052	0.003678	0.366453
T1Z-TR2	1	140.126	277303	111.859	5866	6.4	25.893	4528	6.9	2.374	4151	11.0	0.042	0.0020053	0.200127	0.054	0.0036784	0.366492
T1Z-TR2	2	140.396	277830	112.075	5863	6.0	25.942	4527	6.3	2.378	4150	9.9	0	0.0020052	0.200119	0	0.0036782	0.366472
T1Z-TR2	3	140.271	277580	111.977	5871	5.8	25.918	4532	6.0	2.376	4154	9.2	-0.043	0.0020051	0.20011	-0.04	0.0036781	0.366458
T1Z-TR3	1	139.281	275662	111.175	5858	3.9	25.747	4524	3.9	2.36	4146	5.1	0.068	0.0020053	0.200132	0.036	0.0036783	0.366485
T1Z-TR3	2	140.246	277565	111.946	5866	4.2	25.924	4532	4.2	2.376	4153	5.4	0	0.0020052	0.200119	0	0.0036782	0.366472
T1Z-TR3	3	140.119	277309	111.845	5867	4.3	25.9	4532	4.3	2.374	4153	5.6	-0.06	0.0020051	0.200107	-0.028	0.0036781	0.366462
T1Z-TR4	1	139.485	276056	111.339	5866	3.8	25.782	4530	3.8	2.363	4152	5.0	0.029	0.0020053	0.200125	0.07	0.0036785	0.366498
T1Z-TR4	2	139.885	276845	111.661	5855	4.1	25.854	4522	4.1	2.37	4145	5.3	0	0.0020052	0.200119	0	0.0036782	0.366472
T1Z-TR4	3	140.578	278302	112.169	5896	4.3	26.027	4567	4.2	2.381	4174	5.5	0.121	0.0020054	0.200143	2.236	0.0036864	0.367289
T2B-CK	1	140.22	277524	111.924	5880	4.1	25.921	4541	4.3	2.376	4162	5.5	0.042	0.0020053	0.200127	0.047	0.0036784	0.366489
T2B-CK	2	140.52	278112	112.164	5894	4.4	25.975	4553	4.5	2.381	4172	5.8	0	0.0020052	0.200119	0	0.0036782	0.366472
T2B-CK	3	140.69	278442	112.3	5888	4.5	26.006	4547	4.6	2.384	4167	5.9	-0.058	0.0020051	0.200107	-0.044	0.003678	0.366456
T2B-TR1	1	140.207	277495	111.912	5877	3.9	25.919	4537	3.9	2.376	4159	5.0	0.072	0.0020053	0.200133	0.071	0.0036785	0.366498
T2B-TR1	2	140.619	278303	112.243	5885	4.1	25.994	4547	4.2	2.382	4166	5.4	0	0.0020052	0.200119	0	0.0036782	0.366472
T2B-TR1	3	140.571	278202	112.206	5891	4.2	25.984	4550	4.3	2.381	4170	5.5	-0.047	0.0020051	0.200109	-0.063	0.003678	0.366449
T2B-TR2	1	142.564	282161	113.797	5968	3.8	26.351	4610	3.9	2.416	4225	5.0	0.079	0.0020054	0.200135	0.042	0.0036784	0.366487
T2B-TR2	2	142.156	281345	113.472	5944	4.1	26.275	4591	4.1	2.409	4208	5.3	0	0.0020052	0.200119	0	0.0036782	0.366472
T2B-TR2	3	141.659	280357	113.076	5923	4.2	26.182	4572	4.2	2.4	4191	5.5	-0.034	0.0020051	0.200112	-0.032	0.0036781	0.366461
T2B-TR3	1	140.046	277170	111.787	5874	3.7	25.886	4536	3.7	2.373	4158	4.8	0.082	0.0020054	0.200135	0.041	0.0036784	0.366487
T2B-TR3	2	140.459	277981	112.118	5875	4.0	25.962	4538	4.0	2.38	4159	5.1	0	0.0020052	0.200119	0	0.0036782	0.366472
T2B-TR3	3	140.567	278195	112.205	5881	4.1	25.981	4542	4.1	2.382	4163	5.3	0.029	0.0020053	0.200124	-0.049	0.003678	0.366454
T2B-TR4	1	142.157	281353	113.473	5961	3.7	26.276	4605	3.7	2.409	4222	4.8	0.057	0.0020053	0.20013	0.028	0.0036783	0.366482
T2B-TR4	2	142.002	281041	113.35	5946	4.0	26.246	4593	4.0	2.406	4210	5.1	0	0.0020052	0.200119	0	0.0036782	0.366472
T2B-TR4	3	141.454	279951	112.913	5922	4.1	26.144	4571	4.1	2.397	4190	5.3	-0.03	0.0020051	0.200113	-0.058	0.003678	0.366451
T2B CK1	1	139.097	275303	111.029	5837	3.1	25.711	4507	3.0	2.357	4132	4.0	0.074	0.0020053	0.200134	0.035	0.0036783	0.366485
T2B CK1	2	139.551	276196	111.392	5844	3.4	25.794	4514	3.2	2.365	4138	4.3	0	0.0020052	0.200119	0	0.0036782	0.366472
T2B CK1	3	139.75	276588	111.552	5858	3.5	25.83	4524	3.4	2.368	4147	4.5	0.019	0.0020052	0.200123	-0.051	0.003678	0.366453
T2B CK2	1	139.339	275782	111.223	5856	3.2	25.756	4521	3.1	2.361	4145	4.1	0.059	0.0020053	0.20013	0.047	0.0036784	0.366489
T2B CK2	2	139.884	276855	111.659	5848	3.5	25.855	4518	3.3	2.37	4141	4.5	0	0.0020052	0.200119	0	0.0036782	0.366472
T2B CK2	3	139.988	277056	111.742	5853	3.5	25.874	4520	3.4	2.372	4143	4.6	-0.041	0.0020051	0.200111	-0.029	0.0036781	0.366462
T2B TR1-1	1	139.304	275708	111.195	5850	3.2	25.749	4517	3.0	2.361	4141	4.1	0.068	0.0020053	0.200132	0.059	0.0036784	0.366494
T2B TR1-1	2	139.67	276424	111.488	5839	3.4	25.815	4510	3.3	2.367	4134	4.4	0	0.0020052	0.200119	0	0.0036782	0.366472
T2B TR1-1	3	139.568	276219	111.408	5845	3.5	25.795	4514	3.3	2.365	4138	4.5	-0.021	0.0020052	0.200115	-0.051	0.003678	0.366454
T2B TR1-2	1	139.35	275801	111.231	5846	3.1	25.758	4514	2.9	2.361	4139	4.0	0.024	0.0020052	0.200123	0.057	0.0036784	0.366493
T2B TR1-2	2	139.673	276436	111.49	5849	3.4	25.816	4518	3.2	2.367	4141	4.3	0	0.0020052	0.200119	0	0.0036782	0.366472
T2B TR1-2	3	139.924	276926	111.691	5852	3.5	25.862	4520	3.3	2.371	4143	4.5	-0.058	0.0020051	0.200107	-0.047	0.003678	0.366455
T2B TR2-1	1	139.307	275713	111.196	5843	3.1	25.75	4511	2.9	2.361	4136	3.9	0.057	0.0020053	0.20013	0.029	0.0036783	0.366483
T2B TR2-1	2	139.627	276343	111.453	5840	3.4	25.808	4511	3.1	2.366	4135	4.3	0	0.0020052	0.200119	0	0.0036782	0.366472
T2B TR2-1	3	139.705	276489	111.517	5852	3.5	25.821	4519	3.2	2.367	4142	4.4	-0.061	0.0020051	0.200107	-0.083	0.0036779	0.366442
T2B TR2-2	1	139.298	275669	111.196	5846	3.0	25.742	4513	2.8	2.36	4137	3.9	0.043	0.0020053	0.200127	0.062	0.0036784	0.366495
T2B TR2-2	2	139.814	276684	111.609	5846	3.3	25.836	4515	3.1	2.369	4138	4.2	0	0.0020052	0.200119	0	0.0036782	0.366472
T2B TR2-2	3	139.91	276869	111.686	5855	3.4	25.854	4522	3.1	2.37	4144	4.3	-0.045	0.0020051	0.20011	-0.023	0.0036781	0.366464
T2B TR3-1	1	139.786	276676	111.578	5868	3.3	25.839	4530	3.2	2.369	4153	4.3	0.052	0.0020053	0.200129	0.035	0.0036783	0.366485
T2B TR3-1	2	140.315	277717	112.001	5869	3.6	25.936	4534	3.4	2.378	4156	4.6	0	0.0020052	0.200119	0	0.0036782	0.366472
T2B TR3-1	3	140.223	277532	111.928	5875	3.7	25.919	4537	3.5	2.376	4160	4.8	-0.036	0.0020051	0.200112	-0.014	0.0036781	0.366467
T2B TR3-2	1	139.451	276005	111.31	5854	3.2	25.778	4520	3.1	2.363	4144	4.2	0.078	0.0020054	0.200134	0.013	0.0036782	0.366477
T2B TR3-2	2	140.208	277497	111.915	5855	3.5	25.918	4523	3.4	2.376	4145	4.5	0	0.0020052	0.200119	0	0.0036782	0.366472
T2B TR3-2	3	140.024	277131	111.768	5860	3.6	25.883	4527	3.5	2.373	4149	4.6	-0.006	0.0020052	0.200118	-0.024	0.0036781	0.366463
T2B TR4-1	1	139.55	276189	111.392	5853	3.2	25.794	4519	3.0	2.365	4143	4.0	0.084	0.0020054	0.200136	0.063	0.0036784	0.366495
T2B TR4-1	2	139.913	276899	111.683	5850	3.4	25.859	4518	3.3	2.371	4142	4.4	0	0.0020052	0.200119	0	0.0036782	0.366472
T2B TR4-1	3	139.599	276273	111.434	5857	3.5	25.8	4522	3.4	2.365	4145	4.5	-0.025	0.0020052	0.200114	-0.06	0.003678	0.36645
T2B TR4-2	1	139.386	275861	111.262	5854	3.2	25.762	4520	3.1	2.362	4144	4.0	0.075	0.0020053	0.200134	0.047	0.0036784	0.366489
T2B TR4-2	2	139.952	276974	111.715	5840	3.4	25.866	4510	3.3	2.371	4136	4.4	0	0.0020052	0.200119	0	0.0036782	0.366472
T2B TR4-2	3	139.835	276737	111.623	5853	3.5	25.843	4520	3.4	2.369	4143	4.5	-0.044	0.0020051	0.20011	-0.059	0.003678	0.36645
T2Z CK1	1	139.355	275801	111.237	5849	3.1	25.757	4515	3.0	2.361	4140	3.9	0.132	0.0020055	0.200145	0.05	0.0036784	0.36649
T2Z CK1	2	139.919	276904	111.688	5848	3.4	25.86	4517	3.2	2.37	4140	4.4	0	0.0020052	0.200119	0	0.0036782	0.366472
T2Z CK1	3	139.778	276624	111.577	5858	3.5	25.833	4524	3.3	2.368	4147	4.5	0.009	0.0020052	0.200121	-0.047	0.003678	0.366455
T2Z CK2	1	139.227	275552	111.134	5849	3.1	25.734	4516	2.9	2.359	4140	4.0	0.069	0.0020053	0.200132	0.072	0.0036785	0.366498
T2Z CK2	2	139.86	276796	111.64	5839	3.4	25.85	4510	3.2	2.37	4133	4.3	0	0.0020052	0.200119	0	0.0036782	0.366472
T2Z CK2	3	139.555	276187	111.398	5847	3.5	25.792	4515	3.2	2.364	4140	4.5	-0.047	0.0020051	0.200109	-0.062	0.003678	0.36645
T2Z TR1-1	1	139.219	275535	111.127	5844	3.1	25.733	4512	2.8	2.359	4137	3.9	0.007	0.0020052	0.20012	0.04	0.0036783	0.366487
T2Z TR1-1	2	139.683	276452	111.499	5851	3.3	25.818	4519	3.1	2.367	4143	4.2	0	0.0020052	0.200119	0	0.0036782	0.366472
T2Z TR1-1	3	139.972	277016	111.73	5858	3.4	25.87	4524	3.2	2.372	4147	4.4	-0.052	0.0020051	0.200108	-0.072	0.0036779	0.366446
T2Z TR1-2	1	139.33	275734	111.221	5849	3.1	25.749	4515	2.8	2.361	4139	3.8	0.069	0.0020053	0.200133	0.069	0.0036785	0.366497
T2Z TR1-2	2	139.716	276490	111.53	5847	3.3	25.818	4515	3.1	2.367	4138	4.2	0	0.0020052	0.200119	0	0.0036782	0.366472
T2Z TR1-2	3	139.483	276026	111.346	5842	3.4	25.774	4510	3.1	2.363	4134	4.3	-0.022	0.0020052	0.200114	-0.055	0.003678	0.366452
T2Z TR2-1	1	139.459	276017	111.317	5850	3.0	25.779	4518	2.8	2.363	4141	3.8	0.015	0.0020052	0.200122	0.05	0.0036784	0.36649
T2Z TR2-1	2	140.116	277316	111.843	5843	3.3	25.899	4514	3.0	2.374	4137	4.2	0	0.0020052	0.200119	0	0.0036782	0.366472
T2Z TR2-1	3	139.745	276577	111.548	5852	3.4	25.829	4520	3.1	2.368	4143	4.3	-0.019	0.0020052	0.200115	-0.069	0.0036779	0.366447
T2Z TR2-2	1	139.349	275809	111.228	5852	3.0	25.759	4520	2.8	2.362	4144	3.8	0.027	0.0020053	0.200124	0.068	0.0036785	0.366497
T2Z TR2-2	2	140.096	277284	111.826	5843	3.3	25.896	4514	3.0	2.374	4139	4.1	0	0.0020052	0.200119	0	0.0036782	0.366472
T2Z TR2-2	3	139.696	276485	111.508	5850	3.4	25.821	4518	3.1	2.367	4142	4.3	-0.061	0.0020051	0.200107	-0.055	0.003678	0.366452
T2Z TR3-1	1	139.095	275310	111.025	5848	3.0	25.713	4517	2.7	2.357	4140	3.8	0.066	0.0020053	0.200132	0.085	0.0036785	0.366503
T2Z TR3-1	2	139.445	275994	111.306	5846	3.3	25.776	4516	3.0	2.363	4139	4.1	0	0.0020052	0.200119	0	0.0036782	0.366472
T2Z TR3-1	3	139.718	276530	111.526	5848	3.4	25.825	4517	3.1	2.368	4141	4.3	-0.036	0.0020051	0.200112	-0.061	0.003678	0.36645
T2Z TR3-2	1	139.44	275991	111.3	5857	3.0	25.777	4523	2.8	2.363	4147	3.8	0.018	0.0020052	0.200122	0.077	0.0036785	0.3665
T2Z TR3-2	2	139.737	276576	111.539	5844	3.3	25.83	4515	3.0	2.368	4139	4.1	0	0.0020052	0.200119	0	0.0036782	0.366472
T2Z TR3-2	3	139.785	276667	111.578	5853	3.4	25.838	4521	3.1	2.369	4145	4.2	-0.028	0.0020051	0.200113	-0.04	0.0036781	0.366458
T2Z TR4-1	1	139.168	275456	111.083	5844	3.0	25.727	4513	2.8	2.359	4137	3.8	0.064	0.0020053	0.200131	0.051	0.0036784	0.366491
T2Z TR4-1	2	139.617	276339	111.442	5844	3.3	25.809	4515	3.0	2.366	4139	4.1	0	0.0020052	0.200119	0	0.0036782	0.366472
T2Z TR4-1	3	139.506	276116	111.355	5855	3.4	25.787	4522	3.1	2.364	4146	4.2	-0.01	0.0020052	0.200117	-0.069	0.0036779	0.366447
T2Z-CK	1	139.886	276826	111.666	5870	3.6	25.851	4530	3.7	2.37	4153	4.7	0.037	0.0020053	0.200126	0.036	0.0036783	0.366485
T2Z-CK	2	140.382	277804	112.062	5872	3.9	25.941	4534	4.0	2.378	4157	5.1	0	0.0020052	0.200119	0	0.0036782	0.366472
T2Z-CK	3	140.337	277710	112.027	5878	4.1	25.933	4538	4.1	2.377	4160	5.2	-0.051	0.0020051	0.200108	-0.03	0.0036781	0.366461
T2Z-TR1	1	139.606	276303	111.436	5863	3.7	25.805	4527	3.7	2.366	4150	4.8	0.059	0.0020053	0.20013	0.082	0.0036785	0.366502
T2Z-TR1	2	140.204	277478	111.914	5868	4.0	25.914	4533	4.0	2.376	4155	5.1	0	0.0020052	0.200119	0	0.0036782	0.366472
T2Z-TR1	3	140.155	277378	111.877	5876	4.1	25.904	4537	4.1	2.375	4159	5.3	-0.02	0.0020052	0.200115	-0.049	0.003678	0.366454
T2Z-TR2	1	140.065	277218	111.802	5878	3.6	25.89	4539	3.6	2.373	4162	4.7	0.058	0.0020053	0.20013	0.043	0.0036784	0.366488
T2Z-TR2	2	140.518	278108	112.164	5875	3.9	25.973	4538	3.9	2.381	4160	5.1	0	0.0020052	0.200119	0	0.0036782	0.366472
T2Z-TR2	3	140.596	278260	112.227	5883	4.0	25.987	4543	4.1	2.382	4165	5.2	-0.022	0.0020052	0.200114	-0.031	0.0036781	0.366461
T2Z-TR3	1	140.039	277163	111.78	5876	3.6	25.886	4537	3.6	2.373	4159	4.6	0.03	0.0020053	0.200125	0.053	0.0036784	0.366491
T2Z-TR3	2	140.54	278151	112.181	5873	3.9	25.977	4537	3.9	2.381	4160	5.0	0	0.0020052	0.200119	0	0.0036782	0.366472
T2Z-TR3	3	140.608	278280	112.237	5881	4.0	25.989	4542	4.0	2.382	4164	5.2	-0.045	0.0020051	0.20011	-0.065	0.003678	0.366448
T2Z-TR4	1	139.77	276638	111.565	5876	3.5	25.836	4536	3.5	2.369	4158	4.5	0.063	0.0020053	0.200131	0.039	0.0036783	0.366486
T2Z-TR4	2	140.373	277826	112.048	5881	3.8	25.946	4544	3.8	2.379	4165	4.9	0	0.0020052	0.200119	0	0.0036782	0.366472
T2Z-TR4	3	140.49	278056	112.142	5884	3.9	25.968	4544	3.9	2.381	4165	5.0	-0.019	0.0020052	0.200115	-0.015	0.0036781	0.366467
T3B TR1	1	138.511	274168	110.555	5833	3.3	25.608	4506	3.2	2.348	4131	4.3	0.048	0.0020053	0.200128	0.047	0.0036784	0.366489
T3B TR1	2	139.497	276116	111.343	5832	3.6	25.79	4506	3.5	2.364	4130	4.6	0	0.0020052	0.200119	0	0.0036782	0.366472
T3B TR1	3	139.406	275931	111.271	5834	3.7	25.773	4507	3.6	2.363	4131	4.8	-0.062	0.0020051	0.200106	-0.027	0.0036781	0.366462
T3B TR2	1	141.492	280038	112.943	5941	3.3	26.151	4589	3.2	2.398	4207	4.2	-0.085	0.002005	0.200102	-1.714	0.0036719	0.365846
T3B TR2	2	142.477	282055	113.695	5977	3.8	26.368	4626	3.7	2.414	4232	4.9	0	0.0020052	0.200119	0	0.0036782	0.366472
T3B TR2	3	142.743	282604	113.888	5973	4.6	26.437	4626	4.7	2.418	4229	6.0	-0.133	0.0020049	0.200092	0.959	0.0036817	0.366822
T3B TR3	1	139.302	275734	111.188	5846	3.2	25.754	4515	3.1	2.361	4139	4.2	0.048	0.0020053	0.200128	0.052	0.0036784	0.366491
T3B TR3	2	139.7	276515	111.506	5839	3.5	25.826	4511	3.4	2.368	4135	4.6	0	0.0020052	0.200119	0	0.0036782	0.366472
T3B TR3	3	139.787	276686	111.577	5844	3.7	25.841	4515	3.5	2.369	4139	4.6	-0.005	0.0020052	0.200118	-0.06	0.003678	0.36645
T3B TR4	1	139	275132	110.948	5842	3.2	25.696	4512	3.1	2.356	4137	4.2	0.107	0.0020054	0.20014	0.07	0.0036785	0.366497
T3B TR4	2	139.295	275705	111.185	5834	3.5	25.749	4507	3.4	2.361	4131	4.6	0	0.0020052	0.200119	0	0.0036782	0.366472
T3B TR4	3	139.5	276111	111.349	5835	3.7	25.787	4507	3.5	2.364	4133	4.7	0.015	0.0020052	0.200122	-0.025	0.0036781	0.366463
T3B CK	1	141.32	279725	112.799	5936	3.3	26.125	4586	3.1	2.395	4204	4.1	0.022	0.0020052	0.200123	0.071	0.0036785	0.366498
T3B CK	2	142.011	281090	113.352	5942	3.6	26.252	4590	3.4	2.407	4208	4.5	0	0.0020052	0.200119	0	0.0036782	0.366472
T3B CK	3	142.143	281348	113.459	5939	3.7	26.276	4588	3.5	2.409	4205	4.7	-0.036	0.0020051	0.200112	-0.029	0.0036781	0.366461
T3B T1	1	140.236	277551	111.931	5889	3.1	25.93	4548	3.0	2.376	4168	4.8	0.02	0.0020052	0.200123	-0.071	0.0036779	0.366446
T3B T1	2	140.888	278842	112.45	5906	3.4	26.052	4564	3.3	2.387	4181	5.2	0	0.0020052	0.200119	0	0.0036782	0.366472
T3B T1	3	141.008	279069	112.547	5902	3.6	26.073	4559	3.4	2.388	4177	5.4	-0.103	0.002005	0.200098	-0.053	0.003678	0.366453
T3B T1	1	139.57	276195	111.419	5869	2.3	25.786	4530	2.0	2.365	4154	3.5	0.077	0.0020054	0.200134	0.058	0.0036784	0.366493
T3B T1	2	140.161	277358	111.893	5866	2.7	25.894	4528	2.3	2.375	4152	3.9	0	0.0020052	0.200119	0	0.0036782	0.366472
T3B T1	3	140.382	277794	112.069	5876	2.8	25.935	4536	2.5	2.378	4159	4.1	-0.023	0.0020052	0.200114	-0.002	0.0036782	0.366471
T3B T2	1	139.766	276586	111.574	5866	2.2	25.823	4526	1.9	2.368	4151	3.1	0.069	0.0020053	0.200133	0.054	0.0036784	0.366492
T3B T2	2	140.401	277837	112.083	5869	2.5	25.94	4531	2.1	2.379	4155	3.5	0	0.0020052	0.200119	0	0.0036782	0.366472
T3B T2	3	140.342	277719	112.036	5875	2.6	25.928	4534	2.2	2.378	4159	3.8	-0.011	0.0020052	0.200117	-0.016	0.0036781	0.366466
T3B T2	1	139.438	275934	111.313	5858	2.1	25.762	4519	1.7	2.362	4145	2.9	0.039	0.0020053	0.200127	0.044	0.0036784	0.366488
T3B T2	2	140.139	277318	111.874	5874	2.4	25.891	4534	2.0	2.374	4158	3.3	0	0.0020052	0.200119	0	0.0036782	0.366472
T3B T2	3	140.337	277709	112.032	5873	2.5	25.928	4533	2.1	2.378	4157	3.5	-0.011	0.0020052	0.200117	0.002	0.0036782	0.366473
T3B T3	1	139.51	276082	111.37	5863	2.0	25.776	4523	1.7	2.364	4149	2.8	0.073	0.0020053	0.200133	0.044	0.0036784	0.366488
T3B T3	2	139.835	276717	111.63	5856	2.3	25.835	4521	1.9	2.369	4145	3.2	0	0.0020052	0.200119	0	0.0036782	0.366472
T3B T3	3	140.173	277384	111.901	5867	2.4	25.897	4528	2.0	2.375	4153	3.4	-0.013	0.0020052	0.200116	-0.041	0.003678	0.366457
T3B T3	1	139.34	275742	111.236	5853	1.9	25.744	4516	1.6	2.361	4141	2.6	0.04	0.0020053	0.200127	0.042	0.0036784	0.366487
T3B T3	2	139.778	276604	111.586	5857	2.2	25.824	4522	1.8	2.368	4146	3.0	0	0.0020052	0.200119	0	0.0036782	0.366472
T3B T3	3	139.713	276469	111.535	5863	2.3	25.811	4525	1.9	2.367	4150	3.2	-0.071	0.0020051	0.200105	-0.031	0.0036781	0.366461
T3B T4	1	139.389	275834	111.275	5854	1.9	25.753	4517	1.5	2.362	4142	2.6	0.012	0.0020052	0.200121	0.065	0.0036784	0.366496
T3B T4	2	140.032	277104	111.789	5856	2.2	25.87	4521	1.8	2.372	4146	2.9	0	0.0020052	0.200119	0	0.0036782	0.366472
T3B T4	3	140.104	277243	111.847	5866	2.3	25.884	4527	1.9	2.374	4151	3.1	-0.045	0.0020051	0.20011	-0.004	0.0036782	0.36647
T3B T4	1	139.324	275707	111.224	5853	1.9	25.74	4516	1.5	2.36	4141	2.5	0.059	0.0020053	0.200131	0.042	0.0036784	0.366488
T3B T4	2	139.847	276736	111.642	5854	2.2	25.836	4519	1.7	2.369	4144	2.9	0	0.0020052	0.200119	0	0.0036782	0.366472
T3B T4	3	139.823	276685	111.623	5854	2.3	25.831	4517	1.9	2.369	4142	3.1	-0.042	0.0020051	0.20011	-0.02	0.0036781	0.366465
T3B CK	1	139.282	275621	111.19	5858	1.8	25.732	4521	1.5	2.36	4146	2.4	0.055	0.0020053	0.20013	0.027	0.0036783	0.366482
T3B CK	2	139.745	276534	111.56	5853	2.1	25.817	4519	1.7	2.367	4143	2.8	0	0.0020052	0.200119	0	0.0036782	0.366472
T3B CK	3	139.836	276711	111.633	5859	2.2	25.834	4522	1.8	2.369	4147	3.0	-0.025	0.0020051	0.200114	-0.018	0.0036781	0.366465
T3B CK	1	139.069	275198	111.02	5848	1.8	25.693	4513	1.4	2.356	4138	2.4	0.051	0.0020053	0.200129	0.057	0.0036784	0.366493
T3B CK	2	139.661	276363	111.494	5845	2.1	25.801	4512	1.7	2.366	4138	2.7	0	0.0020052	0.200119	0	0.0036782	0.366472
T3B CK	3	139.668	276375	111.5	5857	2.2	25.802	4520	1.7	2.366	4145	2.9	-0.017	0.0020052	0.200115	-0.02	0.0036781	0.366465
T3Z T1	1	138.974	275008	110.944	5841	1.8	25.675	4506	1.4	2.354	4133	2.3	0.053	0.0020053	0.200129	0.032	0.0036783	0.366484
T3Z T1	2	139.604	276250	111.448	5849	2.1	25.79	4516	1.6	2.365	4140	2.7	0	0.0020052	0.200119	0	0.0036782	0.366472
T3Z T1	3	139.854	276741	111.649	5853	2.1	25.836	4517	1.8	2.369	4142	2.8	-0.047	0.0020051	0.200109	-0.047	0.003678	0.366455
T3Z T1	1	139.299	275650	111.205	5855	1.7	25.734	4518	1.3	2.36	4143	2.2	0.061	0.0020053	0.200131	0.048	0.0036784	0.36649
T3Z T1	2	139.705	276448	111.53	5845	2.0	25.808	4513	1.6	2.367	4138	2.5	0	0.0020052	0.200119	0	0.0036782	0.366472
T3Z T1	3	139.781	276594	111.591	5851	2.1	25.822	4516	1.7	2.368	4141	2.7	-0.042	0.0020051	0.20011	-0.002	0.0036782	0.366471
T3Z T2	1	138.779	274618	110.79	5834	1.7	25.638	4501	1.3	2.351	4128	2.1	0.028	0.0020053	0.200124	0.052	0.0036784	0.366491
T3Z T2	2	139.363	275770	111.257	5837	1.9	25.745	4505	1.5	2.361	4131	2.5	0	0.0020052	0.200119	0	0.0036782	0.366472
T3Z T2	3	139.507	276049	111.372	5845	2.0	25.771	4511	1.6	2.363	4137	2.6	-0.053	0.0020051	0.200108	-0.028	0.0036781	0.366462
T3Z T2	1	138.878	274813	110.869	5840	1.8	25.656	4505	1.3	2.353	4132	2.2	0.053	0.0020053	0.200129	0.049	0.0036784	0.36649
T3Z T2	2	139.404	275849	111.29	5840	2.0	25.752	4508	1.6	2.362	4133	2.6	0	0.0020052	0.200119	0	0.0036782	0.366472
T3Z T2	3	139.375	275787	111.268	5840	2.1	25.746	4507	1.7	2.361	4133	2.8	-0.045	0.0020051	0.20011	-0.041	0.0036781	0.366457
T3Z T3	1	138.836	274729	110.836	5840	1.7	25.648	4507	1.3	2.352	4133	2.1	0.047	0.0020053	0.200128	0.026	0.0036783	0.366481
T3Z T3	2	139.557	276152	111.412	5832	2.0	25.781	4502	1.5	2.364	4127	2.4	0	0.0020052	0.200119	0	0.0036782	0.366472
T3Z T3	3	139.48	275996	111.351	5848	2.0	25.766	4514	1.6	2.363	4139	2.6	-0.023	0.0020052	0.200114	-0.031	0.0036781	0.366461
T3Z T3	1	138.831	274717	110.832	5838	1.9	25.647	4504	1.5	2.352	4130	2.3	0.041	0.0020053	0.200127	0.043	0.0036784	0.366488
T3Z T3	2	139.122	275289	111.066	5828	2.1	25.7	4499	1.8	2.357	4125	2.7	0	0.0020052	0.200119	0	0.0036782	0.366472
T3Z T3	3	139.612	276255	111.458	5841	2.2	25.789	4508	1.8	2.365	4133	2.8	-0.025	0.0020052	0.200114	-0.039	0.0036781	0.366458
T3Z T4	1	138.727	274512	110.75	5825	2.1	25.627	4494	1.8	2.35	4123	2.7	0.053	0.0020053	0.200129	0.047	0.0036784	0.366489
T3Z T4	2	139.402	275841	111.289	5834	2.4	25.751	4503	2.0	2.361	4129	3.0	0	0.0020052	0.200119	0	0.0036782	0.366472
T3Z T4	3	139.352	275737	111.25	5836	2.4	25.741	4504	2.1	2.36	4130	3.2	-0.054	0.0020051	0.200108	-0.031	0.0036781	0.366461
T3Z T4	1	138.951	274949	110.929	5842	2.2	25.668	4507	2.0	2.354	4133	2.9	0.025	0.0020053	0.200124	0.039	0.0036783	0.366486
T3Z T4	2	139.36	275756	111.256	5836	2.5	25.743	4504	2.2	2.361	4131	3.2	0	0.0020052	0.200119	0	0.0036782	0.366472
T3Z T4	3	139.383	275797	111.276	5840	2.6	25.746	4507	2.3	2.361	4132	3.4	-0.042	0.0020051	0.20011	-0.034	0.0036781	0.36646
T3Z CK	1	138.685	274425	110.717	5831	2.1	25.619	4499	1.8	2.349	4126	2.7	0.054	0.0020053	0.200129	0.021	0.0036783	0.36648
T3Z CK	2	139.292	275620	111.202	5837	2.3	25.73	4505	2.0	2.36	4130	3.0	0	0.0020052	0.200119	0	0.0036782	0.366472
T3Z CK	3	139.21	275458	111.138	5839	2.4	25.715	4506	2.1	2.358	4131	3.1	-0.003	0.0020052	0.200118	-0.039	0.0036781	0.366458
T3Z CK	1	138.633	274318	110.676	5828	2.1	25.609	4496	1.8	2.348	4123	2.6	0.02	0.0020052	0.200123	0.049	0.0036784	0.36649
T3Z CK	2	139.44	275911	111.321	5834	2.4	25.757	4503	2.0	2.362	4129	3.0	0	0.0020052	0.200119	0	0.0036782	0.366472
T3Z CK	3	139.259	275548	111.177	5835	2.5	25.723	4503	2.1	2.359	4129	3.1	-0.039	0.0020051	0.200111	-0.044	0.003678	0.366456
T3Z TR1	1	139.096	275322	111.024	5846	3.2	25.714	4513	3.1	2.358	4139	4.1	0.046	0.0020053	0.200128	0.06	0.0036784	0.366494
T3Z TR1	2	139.471	276059	111.325	5842	3.5	25.782	4513	3.4	2.364	4137	4.5	0	0.0020052	0.200119	0	0.0036782	0.366472
T3Z TR1	3	139.748	276601	111.547	5849	3.6	25.833	4519	3.5	2.368	4143	4.7	-0.072	0.0020051	0.200104	-0.012	0.0036782	0.366467
T3Z TR2	1	139.168	275458	111.083	5845	3.2	25.727	4514	3.1	2.359	4138	4.1	0.041	0.0020053	0.200127	0.046	0.0036784	0.366489
T3Z TR2	2	139.557	276223	111.395	5835	3.5	25.798	4508	3.4	2.365	4132	4.5	0	0.0020052	0.200119	0	0.0036782	0.366472
T3Z TR2	3	139.608	276322	111.436	5845	3.6	25.806	4515	3.5	2.366	4139	4.6	0	0.0020052	0.200119	-0.049	0.003678	0.366454
T3Z TR3	1	139.48	276045	111.338	5847	3.2	25.778	4515	3.1	2.363	4140	4.1	0.039	0.0020053	0.200127	0.078	0.0036785	0.3665
T3Z TR3	2	139.769	276611	111.57	5840	3.5	25.83	4510	3.3	2.368	4136	4.4	0	0.0020052	0.200119	0	0.0036782	0.366472
T3Z TR3	3	139.646	276362	111.474	5843	3.6	25.806	4512	3.4	2.366	4138	4.6	-0.044	0.0020051	0.20011	-0.067	0.003678	0.366448
T3Z TR4	1	139.416	275956	111.279	5856	3.2	25.773	4521	3.0	2.363	4146	4.1	0.028	0.0020053	0.200124	0.049	0.0036784	0.36649
T3Z TR4	2	139.824	276760	111.606	5856	3.4	25.848	4525	3.3	2.37	4147	4.4	0	0.0020052	0.200119	0	0.0036782	0.366472
T3Z TR4	3	139.942	276992	111.701	5859	3.6	25.869	4525	3.4	2.372	4149	4.5	-0.022	0.0020052	0.200114	-0.004	0.0036782	0.366471
T3Z CK	1	139.355	275832	111.23	5856	3.2	25.763	4522	3.1	2.362	4145	4.1	0.062	0.0020053	0.200131	0.08	0.0036785	0.366501
T3Z CK	2	139.929	276962	111.69	5859	3.5	25.868	4527	3.3	2.371	4150	4.4	0	0.0020052	0.200119	0	0.0036782	0.366472
T3Z CK	3	139.754	276611	111.551	5855	3.6	25.835	4523	3.4	2.368	4146	4.5	-0.035	0.0020051	0.200112	-0.033	0.0036781	0.36646
T4B-CK	1	139.755	276606	111.553	5869	3.5	25.834	4531	3.5	2.368	4154	4.4	0.062	0.0020053	0.200131	0.067	0.0036784	0.366497
T4B-CK	2	140.357	277790	112.035	5874	3.8	25.944	4537	3.8	2.378	4159	4.8	0	0.0020052	0.200119	0	0.0036782	0.366472
T4B-CK	3	140.249	277575	111.95	5873	3.9	25.923	4535	3.8	2.376	4158	4.9	0	0.0020052	0.200119	-0.071	0.0036779	0.366446
T4B-TR1	1	140.721	278522	112.325	5901	3.4	26.011	4555	3.3	2.385	4176	4.4	0.058	0.0020053	0.20013	0.046	0.0036784	0.366489
T4B-TR1	2	140.923	278917	112.487	5910	3.7	26.048	4566	3.7	2.388	4185	4.8	0	0.0020052	0.200119	0	0.0036782	0.366472
T4B-TR1	3	140.976	279019	112.53	5898	3.8	26.057	4555	3.7	2.389	4176	4.9	-0.017	0.0020052	0.200115	-0.018	0.0036781	0.366466
T4B-TR2	1	139.802	276700	111.592	5865	3.4	25.841	4529	3.4	2.369	4152	4.3	0.082	0.0020054	0.200135	0.046	0.0036784	0.366489
T4B-TR2	2	140.152	277385	111.872	5866	3.7	25.905	4531	3.6	2.375	4154	4.7	0	0.0020052	0.200119	0	0.0036782	0.366472
T4B-TR2	3	140.297	277670	111.988	5874	3.8	25.932	4537	3.8	2.377	4159	4.9	-0.027	0.0020051	0.200113	-0.01	0.0036782	0.366468
T4B-TR3	1	139.663	276394	111.487	5864	3.4	25.81	4526	3.3	2.366	4149	4.3	0.052	0.0020053	0.200129	0.078	0.0036785	0.3665
T4B-TR3	2	140.576	278195	112.218	5905	3.7	25.977	4559	3.6	2.382	4180	4.7	0	0.0020052	0.200119	0	0.0036782	0.366472
T4B-TR3	3	141.306	279636	112.801	5914	3.8	26.111	4566	3.7	2.394	4186	4.8	-0.003	0.0020052	0.200118	-0.053	0.003678	0.366453
T4B-TR4	1	139.706	276512	111.514	5870	3.4	25.824	4532	3.4	2.368	4156	4.4	0.074	0.0020053	0.200134	0.039	0.0036783	0.366486
T4B-TR4	2	140.276	277634	111.971	5868	3.7	25.928	4533	3.7	2.377	4155	4.8	0	0.0020052	0.200119	0	0.0036782	0.366472
T4B-TR4	3	140.235	277553	111.938	5871	3.9	25.92	4534	3.9	2.376	4157	5.0	0.008	0.0020052	0.20012	-0.023	0.0036781	0.366464
T4B-CK-1	1	138.771	274590	110.782	5814	2.8	25.639	4488	2.6	2.35	4114	3.6	0.049	0.0020053	0.200128	0.027	0.0036783	0.366482
T4B-CK-1	2	138.885	274811	110.874	5809	3.1	25.659	4484	2.8	2.352	4110	3.9	0	0.0020052	0.200119	0	0.0036782	0.366472
T4B-CK-1	3	138.865	274768	110.858	5817	3.2	25.655	4490	2.8	2.352	4115	4.1	-0.033	0.0020051	0.200112	-0.009	0.0036782	0.366469
T4B-CK-2	1	138.283	273641	110.39	5805	2.9	25.551	4482	2.6	2.342	4109	3.8	0.018	0.0020052	0.200122	0.08	0.0036785	0.366501
T4B-CK-2	2	138.632	274327	110.67	5789	3.1	25.613	4469	2.8	2.348	4097	4.1	0	0.0020052	0.200119	0	0.0036782	0.366472
T4B-CK-2	3	138.541	274145	110.599	5800	3.2	25.596	4477	2.8	2.347	4105	4.2	-0.013	0.0020052	0.200116	-0.05	0.003678	0.366454
T4B-TR1-1	1	137.925	272925	110.106	5791	2.9	25.483	4470	2.6	2.336	4098	3.7	0.061	0.0020053	0.200131	0.069	0.0036785	0.366497
T4B-TR1-1	2	138.443	273943	110.521	5789	3.1	25.578	4469	2.8	2.345	4096	4.0	0	0.0020052	0.200119	0	0.0036782	0.366472
T4B-TR1-1	3	138.43	273912	110.511	5788	3.2	25.574	4468	2.8	2.345	4096	4.1	-0.036	0.0020051	0.200112	-0.045	0.003678	0.366456
T4B-TR1-2	1	137.962	273002	110.135	5791	2.9	25.49	4471	2.6	2.337	4098	3.7	0.015	0.0020052	0.200122	0.03	0.0036783	0.366483
T4B-TR1-2	2	138.25	273570	110.365	5785	3.1	25.543	4467	2.7	2.342	4095	4.0	0	0.0020052	0.200119	0	0.0036782	0.366472
T4B-TR1-2	3	138.244	273555	110.361	5787	3.2	25.541	4468	2.9	2.342	4096	4.1	-0.022	0.0020052	0.200114	-0.037	0.0036781	0.366458
T4B-TR2-1	1	138.037	273161	110.193	5791	2.9	25.506	4471	2.6	2.338	4098	3.9	0.032	0.0020053	0.200125	0.053	0.0036784	0.366491
T4B-TR2-1	2	138.093	273267	110.238	5781	3.2	25.515	4463	2.8	2.339	4092	4.1	0	0.0020052	0.200119	0	0.0036782	0.366472
T4B-TR2-1	3	138.316	273706	110.417	5788	3.2	25.556	4469	2.9	2.343	4097	4.2	-0.022	0.0020052	0.200114	-0.019	0.0036781	0.366465
T4B-TR2-2	1	137.777	272650	109.983	5783	2.8	25.459	4464	2.5	2.334	4093	3.6	0.063	0.0020053	0.200131	0.058	0.0036784	0.366493
T4B-TR2-2	2	138.286	273652	110.391	5775	3.1	25.552	4459	2.8	2.343	4088	4.0	0	0.0020052	0.200119	0	0.0036782	0.366472
T4B-TR2-2	3	138.097	273277	110.241	5785	3.1	25.517	4467	2.8	2.339	4095	4.1	-0.011	0.0020052	0.200116	-0.024	0.0036781	0.366463
T4B-TR3-1	1	136.54	270233	108.99	5786	2.8	25.237	4469	2.5	2.314	4096	3.6	0.019	0.0020052	0.200122	0.024	0.0036783	0.366481
T4B-TR3-1	2	138.027	273174	110.177	5775	3.1	25.511	4460	2.8	2.339	4088	3.9	0	0.0020052	0.200119	0	0.0036782	0.366472
T4B-TR3-1	3	138.096	273304	110.233	5784	3.2	25.523	4468	2.9	2.34	4095	4.0	-0.066	0.0020051	0.200105	-0.048	0.003678	0.366455
T4B-TR3-2	1	137.69	272494	109.911	5786	2.9	25.446	4468	2.6	2.333	4096	3.8	-0.157	0.0020049	0.200087	-4.121	0.003663	0.364967
T4B-TR3-2	2	139.034	275307	110.903	5816	3.6	25.776	4513	3.4	2.354	4118	4.8	0	0.0020052	0.200119	0	0.0036782	0.366472
T4B-TR3-2	3	139.384	276037	111.156	5828	4.4	25.868	4524	4.5	2.36	4127	5.8	-0.121	0.002005	0.200095	1.339	0.0036831	0.366961
T4B-TR4-1	1	138	273151	110.144	5796	2.9	25.517	4478	2.7	2.339	4103	3.8	0.054	0.0020053	0.200129	0.065	0.0036784	0.366496
T4B-TR4-1	2	138.569	274272	110.6	5787	3.2	25.621	4471	2.9	2.348	4098	4.1	0	0.0020052	0.200119	0	0.0036782	0.366472
T4B-TR4-1	3	138.681	274494	110.69	5800	3.3	25.641	4481	2.9	2.35	4107	4.2	0.002	0.0020052	0.200119	-0.023	0.0036781	0.366464
T4B-TR4-2	1	138.262	273696	110.341	5804	3.0	25.578	4488	2.7	2.343	4110	3.9	0.044	0.0020053	0.200127	0.165	0.0036788	0.366532
T4B-TR4-2	2	138.53	274218	110.558	5789	3.2	25.624	4475	2.9	2.347	4099	4.1	0	0.0020052	0.200119	0	0.0036782	0.366472
T4B-TR4-2	3	138.557	274264	110.582	5794	3.3	25.627	4479	2.9	2.348	4103	4.2	-0.045	0.0020051	0.20011	-0.103	0.0036778	0.366435
T4Z-CK-1	1	137.491	272129	109.746	5766	2.8	25.415	4454	2.5	2.33	4083	3.6	0.036	0.0020053	0.200126	0.06	0.0036784	0.366494
T4Z-CK-1	2	137.928	272990	110.096	5767	3.0	25.495	4454	2.7	2.337	4084	3.9	0	0.0020052	0.200119	0	0.0036782	0.366472
T4Z-CK-1	3	138.516	274239	110.519	5800	3.5	25.65	4492	3.3	2.347	4107	4.6	0.058	0.0020053	0.20013	2.361	0.0036869	0.367334
T4Z-CK-2	1	137.595	272336	109.828	5770	2.7	25.435	4457	2.4	2.332	4086	3.5	0.025	0.0020053	0.200124	0.077	0.0036785	0.3665
T4Z-CK-2	2	137.933	273002	110.099	5767	3.0	25.496	4453	2.6	2.337	4082	3.8	0	0.0020052	0.200119	0	0.0036782	0.366472
T4Z-CK-2	3	137.897	272929	110.071	5774	3.0	25.489	4460	2.6	2.337	4089	3.9	0.004	0.0020052	0.200119	-0.039	0.0036781	0.366458
T4Z-TR1-1	1	137.645	272434	109.869	5776	2.7	25.443	4462	2.3	2.333	4090	3.5	0.051	0.0020053	0.200129	0.054	0.0036784	0.366492
T4Z-TR1-1	2	137.954	273040	110.117	5756	3.0	25.499	4446	2.6	2.338	4076	3.8	0	0.0020052	0.200119	0	0.0036782	0.366472
T4Z-TR1-1	3	137.972	273074	110.132	5776	3.0	25.501	4461	2.7	2.338	4090	3.9	0.015	0.0020052	0.200122	-0.061	0.003678	0.36645
T4Z-TR1-2	1	136.979	271119	109.337	5757	2.7	25.321	4447	2.3	2.321	4077	3.5	0.001	0.0020052	0.200119	0.06	0.0036784	0.366494
T4Z-TR1-2	2	137.468	272083	109.728	5748	2.9	25.41	4440	2.5	2.33	4070	3.7	0	0.0020052	0.200119	0	0.0036782	0.366472
T4Z-TR1-2	3	137.64	272421	109.866	5758	3.0	25.442	4448	2.6	2.332	4077	3.9	-0.039	0.0020051	0.200111	-0.018	0.0036781	0.366465
T4Z-TR2-1	1	137.166	271485	109.487	5760	2.7	25.355	4449	2.4	2.324	4079	3.5	0.062	0.0020053	0.200131	0.051	0.0036784	0.366491
T4Z-TR2-1	2	137.512	272163	109.764	5752	2.9	25.418	4442	2.6	2.33	4070	3.8	0	0.0020052	0.200119	0	0.0036782	0.366472
T4Z-TR2-1	3	137.308	271760	109.601	5758	3.0	25.38	4448	2.6	2.327	4078	4.0	0.015	0.0020052	0.200122	-0.01	0.0036782	0.366468
T4Z-TR2-2	1	137.173	271502	109.491	5758	2.7	25.357	4447	2.3	2.325	4077	3.4	0.045	0.0020053	0.200128	0.016	0.0036783	0.366478
T4Z-TR2-2	2	137.666	272476	109.886	5753	2.9	25.448	4442	2.5	2.333	4072	3.7	0	0.0020052	0.200119	0	0.0036782	0.366472
T4Z-TR2-2	3	137.497	272134	109.752	5752	3.0	25.415	4443	2.6	2.33	4072	3.9	-0.049	0.0020051	0.200109	-0.077	0.0036779	0.366444
T4Z-TR3-1	1	137.15	271453	109.474	5758	2.7	25.352	4448	2.3	2.324	4077	3.4	0.073	0.0020053	0.200133	0.064	0.0036784	0.366495
T4Z-TR3-1	2	137.779	272690	109.977	5756	3.0	25.467	4444	2.6	2.335	4074	3.8	0	0.0020052	0.200119	0	0.0036782	0.366472
T4Z-TR3-1	3	137.454	272044	109.719	5758	3.0	25.406	4447	2.6	2.329	4077	3.9	-0.01	0.0020052	0.200117	-0.055	0.003678	0.366452
T4Z-TR3-2	1	137.162	271478	109.483	5758	2.7	25.354	4447	2.3	2.324	4077	3.4	0.049	0.0020053	0.200129	0.049	0.0036784	0.36649
T4Z-TR3-2	2	137.55	272241	109.794	5744	2.9	25.425	4435	2.5	2.331	4065	3.7	0	0.0020052	0.200119	0	0.0036782	0.366472
T4Z-TR3-2	3	137.434	272008	109.703	5759	2.9	25.402	4449	2.5	2.329	4078	3.7	-0.024	0.0020052	0.200114	-0.048	0.003678	0.366455
T4Z-TR4-1	1	138.141	273500	110.258	6117	3.3	25.54	4748	3.5	2.343	4370	4.0	-192.023	0.0016202	0.161753	-67.846	0.0034286	0.341693
T4Z-TR4-1	2	28.004	59428	21.959	6143	3.3	5.468	4791	3.0	0.577	4440	4.3	0	0.0020052	0.200119	0	0.0036782	0.366472
T4Z-TR4-2	1	147.557	292179	117.78	6179	7.2	27.273	4773	22.1	2.505	4383	74.2	0.021	0.0020052	0.200123	-0.003	0.0036782	0.366471
T4Z-TR4-2	2	147.21	291489	117.502	6144	7.2	27.209	4744	20.5	2.499	4356	70.1	0	0.0020052	0.200119	0	0.0036782	0.366472
T4Z-TR4-2	3	146.723	290507	117.115	6123	7.1	27.118	4729	19.2	2.49	4342	65.9	-0.221	0.0020048	0.200075	-0.027	0.0036781	0.366462
T4Z-CK	1	139.69	276478	111.501	5864	3.4	25.822	4528	3.4	2.367	4151	4.4	0.027	0.0020053	0.200124	0.081	0.0036785	0.366502
T4Z-CK	2	140.129	277343	111.854	5862	3.7	25.901	4528	3.7	2.375	4151	4.8	0	0.0020052	0.200119	0	0.0036782	0.366472
T4Z-CK	3	140.152	277384	111.872	5864	3.8	25.905	4529	3.8	2.375	4152	4.9	-0.032	0.0020051	0.200112	-0.029	0.0036781	0.366461
T4Z-TR1	1	140.117	277330	111.842	5877	3.4	25.9	4537	3.4	2.375	4160	4.4	0.041	0.0020053	0.200127	0.051	0.0036784	0.36649
T4Z-TR1	2	140.5	278083	112.149	5880	3.7	25.97	4543	3.7	2.381	4165	4.8	0	0.0020052	0.200119	0	0.0036782	0.366472
T4Z-TR1	3	140.532	278142	112.175	5883	3.8	25.975	4543	3.8	2.381	4164	4.9	-0.04	0.0020051	0.200111	-0.035	0.0036781	0.366459
T4Z-TR2	1	140.032	277162	111.771	5869	3.5	25.887	4533	3.5	2.373	4154	4.5	0.067	0.0020053	0.200132	0.036	0.0036783	0.366485
T4Z-TR2	2	140.389	277863	112.058	5873	3.8	25.953	4537	3.7	2.379	4158	4.8	0	0.0020052	0.200119	0	0.0036782	0.366472
T4Z-TR2	3	140.503	278086	112.15	5878	3.9	25.972	4541	3.8	2.381	4162	5.0	-0.01	0.0020052	0.200117	-0.079	0.0036779	0.366443
T4Z-TR3	1	141.614	280293	113.037	5936	3.4	26.176	4586	3.4	2.4	4204	4.4	0.074	0.0020053	0.200133	0.038	0.0036783	0.366486
T4Z-TR3	2	141.718	280492	113.121	5937	3.7	26.195	4586	3.7	2.402	4204	4.8	0	0.0020052	0.200119	0	0.0036782	0.366472
T4Z-TR3	3	141.394	279848	112.864	5910	3.8	26.134	4561	3.8	2.396	4183	4.9	-0.025	0.0020051	0.200114	-0.043	0.003678	0.366456
T4Z-TR4	1	139.963	277022	111.72	5875	3.4	25.871	4538	3.4	2.372	4160	4.4	0.039	0.0020053	0.200126	0.039	0.0036783	0.366486
T4Z-TR4	2	140.555	278190	112.193	5871	3.7	25.98	4535	3.7	2.382	4157	4.7	0	0.0020052	0.200119	0	0.0036782	0.366472
T4Z-TR4	3	140.398	277873	112.069	5878	3.8	25.95	4540	3.8	2.379	4163	5.0	-0.074	0.0020051	0.200104	-0.023	0.0036781	0.366464
T5B-CK	1	139.965	277021	111.721	5871	3.4	25.872	4533	3.4	2.372	4156	4.4	0.064	0.0020053	0.200131	0.046	0.0036784	0.366489
T5B-CK	2	140.113	277309	111.841	5871	3.7	25.899	4535	3.7	2.374	4157	4.8	0	0.0020052	0.200119	0	0.0036782	0.366472
T5B-CK	3	140.237	277549	111.941	5875	3.8	25.92	4537	3.8	2.376	4160	4.9	-0.033	0.0020051	0.200112	-0.077	0.0036779	0.366444
T5B-TR1	1	140.04	277149	111.787	5873	3.4	25.881	4533	3.4	2.373	4157	4.4	0.066	0.0020053	0.200132	0.044	0.0036784	0.366488
T5B-TR1	2	140.48	278013	112.139	5878	3.7	25.961	4539	3.7	2.38	4161	4.7	0	0.0020052	0.200119	0	0.0036782	0.366472
T5B-TR1	3	140.408	277869	112.082	5882	3.8	25.947	4541	3.8	2.379	4164	4.9	-0.014	0.0020052	0.200116	-0.023	0.0036781	0.366464
T5B-TR2	1	140.351	277787	112.029	5887	3.4	25.944	4547	3.4	2.378	4169	4.4	0.009	0.0020052	0.20012	0.06	0.0036784	0.366494
T5B-TR2	2	140.518	278115	112.163	5879	3.7	25.973	4541	3.7	2.381	4162	4.7	0	0.0020052	0.200119	0	0.0036782	0.366472
T5B-TR2	3	140.725	278519	112.33	5892	3.8	26.01	4550	3.8	2.385	4172	4.9	-0.06	0.0020051	0.200107	-0.06	0.003678	0.36645
T5B-TR3	1	139.883	276864	111.655	5870	3.4	25.857	4532	3.4	2.371	4155	4.4	0.039	0.0020053	0.200126	0.044	0.0036784	0.366488
T5B-TR3	2	140.286	277657	111.978	5876	3.7	25.931	4539	3.7	2.377	4161	4.8	0	0.0020052	0.200119	0	0.0036782	0.366472
T5B-TR3	3	140.216	277516	111.923	5880	3.9	25.917	4541	3.8	2.376	4162	5.0	-0.024	0.0020052	0.200114	-0.046	0.003678	0.366455
T5B-TR4	1	139.965	277029	111.72	5873	3.4	25.873	4535	3.4	2.372	4158	4.4	0.069	0.0020053	0.200132	0.027	0.0036783	0.366482
T5B-TR4	2	140.487	278056	112.138	5870	3.8	25.969	4534	3.7	2.381	4157	4.8	0	0.0020052	0.200119	0	0.0036782	0.366472
T5B-TR4	3	140.327	277734	112.012	5880	3.9	25.937	4541	3.8	2.378	4162	5.0	-0.046	0.0020051	0.200109	-0.083	0.0036779	0.366442
T5B-CK-1	1	139.688	276514	111.499	6197	5.1	25.821	4816	6.6	2.368	4431	10.2	-79.747	0.0018453	0.184189	-26.02	0.0035825	0.356971
T5B-CK-1	2	63.325	128677	50.216	6090	4.4	11.95	4746	5.2	1.159	4369	8.7	0	0.0020052	0.200119	0	0.0036782	0.366472
T5B-CK-2	1	156.923	311403	125.235	6585	16.7	29.003	5084	125.9	2.685	4706	402.0	-0.002	0.0020052	0.200118	-0.288	0.0036771	0.366367
T5B-CK-2	2	158.882	315302	126.792	6634	16.2	29.372	5120	110.5	2.718	4739	367.1	0	0.0020052	0.200119	0	0.0036782	0.366472
T5B-CK-2	3	160.017	317494	127.7	6683	15.6	29.582	5163	97.8	2.736	4774	334.4	-0.698	0.0020038	0.199979	0.002	0.0036782	0.366473
T5B-TR1-1	1	140.107	277316	111.838	5882	4.8	25.894	4543	6.7	2.375	4166	15.2	0.053	0.0020053	0.200129	0.034	0.0036783	0.366485
T5B-TR1-1	2	140.615	278317	112.245	5879	5.0	25.987	4539	6.7	2.383	4163	15.4	0	0.0020052	0.200119	0	0.0036782	0.366472
T5B-TR1-1	3	140.536	278158	112.182	5871	5.1	25.972	4534	6.6	2.382	4159	15.2	-0.015	0.0020052	0.200116	-0.02	0.0036781	0.366465
T5B-TR1-2	1	138.627	274371	110.654	5809	4.0	25.624	4487	4.4	2.349	4113	7.5	0.039	0.0020053	0.200127	0.081	0.0036785	0.366502
T5B-TR1-2	2	139.129	275358	111.056	5807	4.3	25.715	4483	4.6	2.358	4111	8.0	0	0.0020052	0.200119	0	0.0036782	0.366472
T5B-TR1-2	3	139.022	275147	110.971	5807	4.3	25.695	4485	4.7	2.356	4112	8.1	0.017	0.0020052	0.200122	-0.023	0.0036781	0.366463
T5B-TR2-1	1	138.077	273278	110.215	5791	3.8	25.522	4473	4.0	2.34	4100	6.6	0.001	0.0020052	0.200119	0.023	0.0036783	0.366481
T5B-TR2-1	2	138.433	273983	110.5	5784	4.0	25.587	4467	4.2	2.346	4095	6.9	0	0.0020052	0.200119	0	0.0036782	0.366472
T5B-TR2-1	3	138.39	273892	110.467	5797	4.0	25.578	4478	4.2	2.345	4104	7.0	-0.047	0.0020051	0.200109	-0.062	0.003678	0.366449
T5B-TR2-2	1	137.894	272923	110.068	5788	3.8	25.489	4470	3.9	2.337	4099	6.2	0.085	0.0020054	0.200136	0.068	0.0036785	0.366497
T5B-TR2-2	2	138.295	273707	110.389	5789	4.0	25.562	4467	4.1	2.343	4097	6.5	0	0.0020052	0.200119	0	0.0036782	0.366472
T5B-TR2-2	3	138.44	273994	110.506	5785	4.0	25.588	4469	4.1	2.346	4096	6.6	0.019	0.0020052	0.200123	-0.046	0.003678	0.366455
T5B-TR3-1	1	137.928	272990	110.095	5786	3.9	25.496	4470	4.0	2.337	4097	6.2	-0.003	0.0020052	0.200118	0.029	0.0036783	0.366483
T5B-TR3-1	2	138.45	274022	110.512	5780	4.1	25.592	4464	4.2	2.346	4093	6.5	0	0.0020052	0.200119	0	0.0036782	0.366472
T5B-TR3-1	3	138.463	274042	110.524	5790	4.2	25.593	4473	4.3	2.346	4100	6.7	-0.043	0.0020051	0.20011	-0.08	0.0036779	0.366443
T5B-TR3-2	1	137.849	272833	110.032	5786	3.7	25.481	4469	3.8	2.336	4096	5.9	-0.132	0.0020049	0.200092	-0.02	0.0036781	0.366465
T5B-TR3-2	2	139.406	275926	111.274	5849	4.0	25.77	4517	4.0	2.363	4141	6.2	0	0.0020052	0.200119	0	0.0036782	0.366472
T5B-TR3-2	3	138.662	274444	110.677	5793	4.1	25.635	4477	4.1	2.349	4102	6.5	-0.197	0.0020048	0.200079	0.167	0.0036788	0.366533
T5B-TR4-1	1	137.606	272355	109.838	5785	3.6	25.436	4468	3.6	2.332	4096	5.6	0.044	0.0020053	0.200128	0.048	0.0036784	0.36649
T5B-TR4-1	2	138.095	273318	110.23	5770	3.9	25.525	4456	3.8	2.34	4084	5.9	0	0.0020052	0.200119	0	0.0036782	0.366472
T5B-TR4-1	3	138.026	273178	110.175	5774	3.9	25.511	4459	3.9	2.339	4088	6.0	0	0.0020052	0.200119	-0.059	0.003678	0.366451
T5B-TR4-2	1	137.779	272700	109.975	5781	3.6	25.469	4466	3.5	2.335	4093	5.4	0.084	0.0020054	0.200135	0.072	0.0036785	0.366498
T5B-TR4-2	2	137.908	272948	110.08	5767	3.8	25.491	4455	3.7	2.337	4083	5.7	0	0.0020052	0.200119	0	0.0036782	0.366472
T5B-TR4-2	3	138.195	273517	110.31	5776	3.9	25.544	4462	3.8	2.342	4090	5.8	0.021	0.0020052	0.200123	-0.024	0.0036781	0.366463
T5Z-CK	1	139.712	276531	111.518	5865	3.4	25.826	4529	3.3	2.368	4152	4.4	0.086	0.0020054	0.200136	0.056	0.0036784	0.366493
T5Z-CK	2	140.15	277389	111.869	5860	3.7	25.906	4527	3.6	2.375	4149	4.8	0	0.0020052	0.200119	0	0.0036782	0.366472
T5Z-CK	3	140.029	277149	111.774	5872	3.8	25.882	4535	3.7	2.373	4158	4.9	0.012	0.0020052	0.200121	-0.068	0.003678	0.366447
T5Z-TR1	1	139.674	276457	111.487	5868	3.5	25.82	4531	3.4	2.367	4154	4.6	0.081	0.0020054	0.200135	0.041	0.0036783	0.366487
T5Z-TR1	2	140.209	277509	111.915	5869	3.8	25.918	4534	3.7	2.376	4156	4.9	0	0.0020052	0.200119	0	0.0036782	0.366472
T5Z-TR1	3	140.29	277667	111.98	5872	3.9	25.932	4535	3.8	2.377	4158	5.1	-0.013	0.0020052	0.200116	-0.036	0.0036781	0.366459
T5Z-TR2	1	139.5	276120	111.347	5862	3.5	25.789	4527	3.3	2.364	4150	4.5	0.056	0.0020053	0.20013	0.071	0.0036785	0.366498
T5Z-TR2	2	140.105	277310	111.831	5858	3.7	25.899	4526	3.6	2.374	4149	4.8	0	0.0020052	0.200119	0	0.0036782	0.366472
T5Z-TR2	3	140.098	277292	111.827	5866	3.8	25.897	4529	3.7	2.374	4152	4.9	-0.044	0.0020051	0.20011	-0.072	0.0036779	0.366446
T5Z-TR3	1	139.519	276157	111.362	5853	3.4	25.793	4520	3.3	2.365	4144	4.4	0	0.0020052	0.200119	0.051	0.0036784	0.366491
T5Z-TR3	2	140.13	277364	111.851	5853	3.7	25.904	4522	3.6	2.375	4145	4.7	0	0.0020052	0.200119	0	0.0036782	0.366472
T5Z-TR3	3	140.176	277448	111.889	5859	3.8	25.912	4526	3.7	2.376	4149	4.9	-0.076	0.002005	0.200104	-0.049	0.003678	0.366454
T5Z-TR4	1	139.533	276159	111.378	5850	3.4	25.79	4517	3.3	2.364	4141	4.4	0.036	0.0020053	0.200126	0.108	0.0036786	0.366512
T5Z-TR4	2	139.644	276373	111.47	5841	3.7	25.808	4511	3.6	2.366	4137	4.7	0	0.0020052	0.200119	0	0.0036782	0.366472
T5Z-TR4	3	139.999	277076	111.754	5858	3.8	25.873	4523	3.6	2.372	4147	4.9	0.022	0.0020052	0.200123	-0.049	0.003678	0.366454
T5Z CK2	1	138.856	274819	110.84	5836	2.8	25.664	4505	2.6	2.353	4130	3.6	0.063	0.0020053	0.200131	0.088	0.0036785	0.366504
T5Z CK2	2	139.489	276063	111.347	5838	3.1	25.779	4509	2.9	2.364	4133	4.0	0	0.0020052	0.200119	0	0.0036782	0.366472
T5Z CK2	3	139.357	275799	111.242	5834	3.2	25.754	4506	2.9	2.361	4130	4.1	-0.008	0.0020052	0.200117	-0.039	0.0036781	0.366458
T5Z TR1-1	1	138.949	275030	110.907	5835	2.9	25.687	4506	2.7	2.355	4132	3.6	0.064	0.0020053	0.200131	0.053	0.0036784	0.366492
T5Z TR1-1	2	139.174	275469	111.088	5829	3.2	25.727	4503	2.9	2.359	4128	4.0	0	0.0020052	0.200119	0	0.0036782	0.366472
T5Z TR1-1	3	139.401	275914	111.27	5842	3.3	25.768	4513	3.0	2.362	4137	4.2	-0.031	0.0020051	0.200113	-0.047	0.003678	0.366455
T5Z TR1-2	1	139.122	275372	111.046	5835	2.9	25.719	4506	2.6	2.358	4132	3.7	0.004	0.0020052	0.20012	0.05	0.0036784	0.36649
T5Z TR1-2	2	139.534	276186	111.376	5829	3.2	25.794	4503	2.9	2.365	4128	4.0	0	0.0020052	0.200119	0	0.0036782	0.366472
T5Z TR1-2	3	139.446	276004	111.306	5839	3.3	25.777	4510	3.0	2.363	4134	4.2	-0.068	0.0020051	0.200105	-0.034	0.0036781	0.36646
T5Z TR2-1	1	139.394	275905	111.263	5834	2.9	25.768	4506	2.7	2.362	4132	3.7	0.047	0.0020053	0.200128	0.07	0.0036785	0.366498
T5Z TR2-1	2	139.63	276367	111.453	5839	3.2	25.811	4511	2.9	2.366	4135	4.1	0	0.0020052	0.200119	0	0.0036782	0.366472
T5Z TR2-1	3	139.546	276199	111.386	5838	3.3	25.794	4510	3.0	2.365	4135	4.2	-0.002	0.0020052	0.200118	-0.028	0.0036781	0.366462
T5Z TR2-2	1	138.846	274828	110.825	5832	2.9	25.668	4502	2.7	2.353	4128	3.7	0.108	0.0020054	0.20014	0.055	0.0036784	0.366492
T5Z TR2-2	2	139.408	275931	111.275	5838	3.2	25.771	4510	3.0	2.363	4134	4.1	0	0.0020052	0.200119	0	0.0036782	0.366472
T5Z TR2-2	3	139.432	275976	111.295	5838	3.3	25.774	4509	3.0	2.363	4134	4.2	-0.004	0.0020052	0.200118	-0.046	0.003678	0.366455
T5Z TR3-1	1	139.161	275446	111.078	5836	2.9	25.725	4507	2.7	2.359	4132	3.7	0.061	0.0020053	0.200131	0.017	0.0036783	0.366478
T5Z TR3-1	2	139.671	276449	111.485	5835	3.2	25.819	4508	2.9	2.367	4131	4.0	0	0.0020052	0.200119	0	0.0036782	0.366472
T5Z TR3-1	3	139.675	276455	111.489	5844	3.3	25.819	4515	3.0	2.367	4139	4.2	-0.017	0.0020052	0.200115	-0.041	0.003678	0.366457
T5Z TR3-2	1	138.886	274901	110.857	5836	2.9	25.675	4508	2.7	2.354	4134	3.7	0.001	0.0020052	0.200119	0.039	0.0036783	0.366486
T5Z TR3-2	2	139.621	276356	111.445	5833	3.2	25.81	4506	3.0	2.366	4130	4.0	0	0.0020052	0.200119	0	0.0036782	0.366472
T5Z TR3-2	3	139.798	276701	111.587	5851	3.3	25.841	4519	3.1	2.369	4143	4.1	-0.023	0.0020052	0.200114	-0.067	0.003678	0.366448
T5Z TR4-1	1	139.205	275535	111.112	5843	2.9	25.734	4512	2.6	2.359	4136	3.6	0.073	0.0020053	0.200133	0.017	0.0036783	0.366478
T5Z TR4-1	2	139.655	276420	111.472	5834	3.2	25.817	4507	2.9	2.367	4131	4.0	0	0.0020052	0.200119	0	0.0036782	0.366472
T5Z TR4-1	3	139.736	276577	111.538	5846	3.3	25.83	4515	3.0	2.368	4140	4.1	-0.032	0.0020051	0.200112	-0.061	0.003678	0.36645
T5Z TR4-2	1	139.22	275535	111.131	5840	2.9	25.731	4508	2.7	2.359	4134	3.6	0.056	0.0020053	0.20013	0.083	0.0036785	0.366502
T5Z TR4-2	2	139.635	276350	111.464	5844	3.1	25.806	4513	2.9	2.366	4139	4.0	0	0.0020052	0.200119	0	0.0036782	0.366472
T5Z TR4-2	3	139.595	276265	111.432	5850	3.2	25.797	4517	3.0	2.365	4142	4.1	-0.027	0.0020051	0.200113	-0.049	0.003678	0.366454

## Sheet: c) Raw data of N2O_sample.wke
Identifier 2	Peak Nr	Area All	rArea All	Area 44	Ampl 44	BGD 44	Area 45	Ampl 45	BGD 45	Area 46	Ampl 46	BGD 46	d 18O/16O	R 18O/16O	AT% 18O/16O	d 15N/14N	R 15N/14N	AT% 15N/14N
USGS	5	223.654	454866	172.908	24276	4.7	46.985	22115	5.0	3.76	17650	6.2	21.753	0.0020488	0.204463	182.353	0.0043489	0.43301
T1B-CK	5	20.095	39755	16.099	2866	5.7	3.652	2171	6.8	0.344	2048	7.3	8.59	0.0020224	0.201834	-21.533	0.003599	0.358609
T1B-TR1	5	17.766	54574	13.696	2504	5.5	3.159	1933	6.0	0.91	5568	7.4	2150.21	0.0063168	0.627714	-47.791	0.0035024	0.349019
T1B-TR2	5	30.796	61370	24.657	4294	5.8	5.597	3260	6.3	0.542	3153	7.7	35.818	0.002077	0.207272	-21.491	0.0035992	0.358625
T1B-TR3	5	107.786	357842	19.933	3513	6.0	86.351	49993	6.6	1.502	8871	8.1	-61.827	0.0018812	0.187769	18685.3	0.0724063	6.75176
T1B-TR4	5	201.989	913246	35.527	6087	6.0	155.701	49993	6.6	10.762	49992	8.0	10648.6	0.0233578	2.28247	18771.5	0.0727235	6.77933
T1B CK-1	5	11.708	26491	9.281	1764	4.0	2.123	1348	4.0	0.304	1930	5.3	548.18	0.0031044	0.30948	-25.936	0.0035828	0.357001
T1B TR1-1	5	7.063	31172	5.188	997	3.4	1.217	781	3.3	0.658	4219	4.5	5013.39	0.012058	1.19144	-74.178	0.0034054	0.33938
T1B TR2-1	5	7.724	15718	6.176	1204	3.4	1.402	914	3.3	0.146	952	4.5	115.783	0.0022374	0.223237	-23.308	0.0035925	0.357961
T1B TR2-2	5	8.129	16286	6.507	1207	4.3	1.476	915	4.4	0.146	905	5.8	56.396	0.0021183	0.211381	-22.604	0.0035951	0.358218
T1B TR3-1	5	51.648	169440	10.703	1775	7.7	40.203	22170	8.8	0.742	4103	11.0	301.867	0.0026105	0.260371	16053.7	0.0627268	5.90244
T1B TR3-2	5	44.068	136573	11.211	1610	13.4	32.328	15397	15.9	0.528	2532	19.1	62.722	0.002131	0.212644	12083.4	0.0481233	4.59138
T1B TR4-1	5	57.498	233010	8.644	1088	22.9	46.803	19378	27.8	2.051	8514	33.4	6113.97	0.0142649	1.40643	23521.1	0.0901935	8.27317
T1B TR4-2	5	107.339	408617	17.002	1779	2.4	87.321	31579	2.1	3.016	10843	3.1	3694.68	0.0094138	0.932598	22282.1	0.0856362	7.88811
T1Z CK-1	5	31.04	107708	9.329	497	2.6	20.844	4699	2.4	0.867	1805	3.4	2701.2	0.0074216	0.736697	9074.64	0.0370566	3.57324
T1Z CK-2	5	13.981	42689	6.801	308	3.6	6.781	1407	3.6	0.399	699	4.8	1639.54	0.0052928	0.526493	3453.17	0.0163797	1.61157
T1Z TR1-2	5	14.006	66570	8.872	362	3.8	3.782	546	3.9	1.353	1818	6.7	6214.79	0.0144671	1.42608	790.846	0.0065871	0.654398
T1Z TR2-1	5	9.846	43986	6.07	257	5.0	2.933	469	5.2	0.844	1155	13.4	5569.43	0.013173	1.30017	1057.52	0.007568	0.751111
T1Z TR2-2	5	5.603	24660	3.562	173	5.1	1.564	282	5.6	0.476	739	14.3	5322.95	0.0126788	1.252	859.906	0.0068411	0.679462
T1Z TR3-1	5	10.855	34645	5.087	240	2.6	5.423	1235	2.3	0.344	588	4.2	2050.42	0.0061167	0.607952	3760.79	0.0175111	1.72098
T1Z-CK	5	8.641	28151	3.239	586	5.7	5.173	3124	6.3	0.23	1391	7.6	2008.82	0.0060333	0.59971	6179.25	0.0264067	2.57273
T1Z-TR1	5	11.42	34411	8.828	1575	4.8	2.026	1207	5.1	0.565	3366	6.3	2031.47	0.0060787	0.604197	-51.14	0.0034901	0.347796
T1Z-TR1	5	4.213	16631	2.715	488	5.4	1.201	722	5.8	0.297	1787	7.3	4172.57	0.010372	1.02656	887.947	0.0069442	0.689636
T1Z-TR3	5	12.65	40951	2.906	529	5.7	9.559	5802	6.1	0.185	1127	7.7	503.137	0.0030141	0.300503	13915.7	0.0548631	5.20097
T1Z-TR4	5	119.788	561084	9.129	1610	5.6	104.556	49994	5.9	6.103	35972	7.4	12247	0.0265629	2.58756	50962.7	0.191129	16.0461
T1Z CK	5	16.622	39949	16.47	2626	1.8	0.117	1857	2.8	0.035	1880	5.3	1.667	0.0020085	0.200452	25.23	0.003771	0.375684
T1Z TR1	5	15.846	84079	15.563	2464	1.7	0.11	1734	2.6	0.173	9095	4.6	4197.48	0.010422	1.03145	-53.441	0.0034816	0.346955
T2B-CK	5	16.021	38338	10.939	1971	5.8	4.734	2849	6.2	0.349	2100	7.7	485.73	0.0029792	0.297034	903.937	0.0070031	0.695436
T2B-TR1	5	7.491	28817	5.455	990	5.4	1.484	899	5.8	0.552	3347	7.2	3799.03	0.009623	0.95313	115.998	0.0041049	0.408808
T2B-TR2	5	14.021	28979	11.164	2053	5.4	2.581	1588	5.8	0.276	1700	7.1	167.409	0.0023409	0.233542	-6.01	0.0036561	0.364277
T2B-TR3	5	39.255	112776	13.391	2460	5.4	25.424	15608	5.8	0.439	2698	7.2	46.71	0.0020989	0.209447	7591.35	0.0316007	3.06327
T2B-TR4	5	47.248	157201	8.664	1556	5.3	37.919	22771	5.7	0.664	3993	7.1	-54.36	0.0018962	0.189261	18881	0.0731264	6.81434
T2B CK1	5	24.53	78173	10.793	1964	4.7	13.017	7906	4.9	0.72	4376	6.1	1956.62	0.0059286	0.589368	4397.07	0.0198515	1.94651
T2B CK2	5	15.014	35133	10.395	1884	4.6	4.308	2608	4.9	0.311	1886	6.2	396.988	0.0028012	0.279342	822.384	0.0067031	0.665846
T2B TR1-1	5	20.027	76435	14.256	2593	4.6	4.34	2636	4.7	1.431	8691	6.1	3754.01	0.0095328	0.944274	264.232	0.0046501	0.462857
T2B TR1-2	5	18.258	73746	13.291	2418	4.5	3.504	2128	4.7	1.463	8888	6.0	4217.38	0.0104619	1.03536	72.497	0.0039449	0.392936
T2B TR2-1	5	12.014	30428	9.022	1661	4.5	2.611	1604	4.6	0.381	2342	5.9	993.183	0.0039967	0.398082	239.928	0.0045607	0.454
T2B TR2-2	5	8.761	18639	6.846	1270	4.4	1.735	1074	4.5	0.18	1117	5.8	241.455	0.0024894	0.248318	93.466	0.004022	0.400587
T2B TR3-1	5	27.726	76822	10.837	1893	4.8	16.566	9672	5.0	0.323	1887	6.3	83.033	0.0021717	0.216699	5905.16	0.0253986	2.47695
T2B TR3-2	5	17.856	49339	7.038	1301	4.6	10.609	6552	4.8	0.208	1287	6.1	80.901	0.0021674	0.216274	5808.01	0.0250412	2.44295
T2B TR4-1	5	35.93	119901	6.83	1254	4.6	28.564	17514	4.7	0.536	3289	6.0	261.844	0.0025302	0.252386	17987.3	0.069839	6.52799
T2B TR4-2	5	42.507	143049	7.416	1376	4.5	34.469	21372	4.7	0.622	3862	5.9	-54.887	0.0018951	0.189156	20118.3	0.0776775	7.20786
T2Z CK1	5	22.357	53667	13.706	2472	4.5	8.28	4989	4.6	0.371	2235	5.8	231.903	0.0024702	0.246412	1690.89	0.0098976	0.980064
T2Z CK2	5	14.779	30822	11.144	2019	4.4	3.383	2047	4.5	0.252	1526	5.8	60.356	0.0021262	0.212171	326.351	0.0048786	0.48549
T2Z TR1-1	5	5.339	16106	3.903	724	4.4	1.189	736	4.4	0.247	1530	5.8	1993.65	0.0060029	0.596705	290.94	0.0047483	0.47259
T2Z TR1-2	5	7.224	25060	5.4	981	4.3	1.371	832	4.4	0.453	2746	5.7	2972.12	0.0079649	0.790196	45.582	0.0038459	0.383112
T2Z TR2-1	5	9.314	20452	7.28	1346	4.3	1.822	1125	4.4	0.213	1316	5.7	379.862	0.0027669	0.275927	75.124	0.0039545	0.393895
T2Z TR2-2	5	25.34	50770	20.251	3655	4.3	4.637	2795	4.4	0.452	2723	5.7	51.614	0.0021087	0.210426	-13.198	0.0036297	0.361653
T2Z TR3-1	5	51.477	156672	14.755	2627	4.3	36.072	21468	4.4	0.65	3873	5.7	247.441	0.0025014	0.249513	10073	0.0407288	3.91349
T2Z TR3-2	5	42.671	132345	10.923	1981	4.3	31.228	18924	4.4	0.52	3154	5.7	106.34	0.0022184	0.221352	11962.6	0.047679	4.55092
T2Z TR4-1	5	39.812	121644	10.86	1937	4.3	28.476	16969	4.4	0.476	2839	5.7	109.8	0.0022254	0.222043	10884.1	0.0437119	4.18812
T2Z-CK	5	21.725	45894	16.062	2830	5.2	5.299	3121	5.6	0.365	2151	7.0	63.634	0.0021328	0.212826	446.539	0.0053207	0.52925
T2Z-TR1	5	10.328	33774	7.797	1365	5.2	1.946	1137	5.5	0.585	3417	6.9	2551.93	0.0071223	0.707195	31.648	0.0037946	0.378026
T2Z-TR2	5	6.557	13512	5.204	947	5.5	1.225	745	5.9	0.127	770	7.3	147.497	0.002301	0.229568	13.729	0.0037287	0.371485
T2Z-TR3	5	48.8	153854	11.759	2080	5.1	36.421	21535	5.5	0.621	3675	6.8	153.617	0.0023132	0.230789	13047.8	0.0516705	4.91318
T2Z-TR4	5	10.77	34311	2.54	458	5.1	8.086	4863	5.5	0.145	870	6.8	271.586	0.0025498	0.25433	13439.2	0.0531103	5.04319
T3B TR1	5	1.194	3761	0.539	94	5.2	0.62	359	5.4	0.035	201	6.9	1857.37	0.0057296	0.569695	4143.05	0.0189172	1.8566
T3B TR2	5	0.586	1411	0.433	76	4.8	0.138	81	5.0	0.016	91	6.4	691.497	0.0033918	0.338033	376.466	0.0050629	0.503741
T3B TR3	5	0.634	1472	0.397	68	5.0	0.228	130	5.2	0.009	54	6.6	88.352	0.0021824	0.217761	1554.25	0.009395	0.930759
T3B TR4	5	1.184	3668	0.344	59	4.8	0.822	467	5.0	0.018	100	6.4	611.148	0.0032307	0.322027	9798.85	0.0397203	3.82029
T3B CK	5	0.665	1531	0.437	73	4.8	0.218	122	5.0	0.011	62	6.3	167.78	0.0023416	0.233616	1209.18	0.0081258	0.806032
T3B T1	5	1.103	3097	0.767	149	4.3	0.296	192	4.4	0.04	261	6.9	1472.26	0.0049574	0.493292	669.834	0.006142	0.610449
T3B T1	5	1.006	3126	0.74	138	4.0	0.216	135	4.1	0.05	311	6.3	2196.04	0.0064087	0.636789	232.073	0.0045318	0.451137
T3B T2	5	0.434	929	0.327	59	3.8	0.099	60	3.8	0.008	50	5.8	177.107	0.0023603	0.235478	316.328	0.0048417	0.481839
T3B T2	5	0.53	1158	0.382	70	3.7	0.138	85	3.7	0.009	58	5.5	160.481	0.002327	0.232159	582.745	0.0058217	0.578796
T3B T3	5	0.944	2264	0.545	102	3.5	0.386	240	3.5	0.013	81	5.2	55.886	0.0021173	0.211279	2175.67	0.0116808	1.15459
T3B T3	5	0.698	1683	0.398	73	3.4	0.291	178	3.4	0.009	58	5.0	51.817	0.0021091	0.210467	2277.05	0.0120536	1.19101
T3B T4	5	1.108	3451	0.319	58	3.4	0.772	469	3.3	0.017	102	4.8	661.831	0.0033323	0.332124	9941.17	0.0402438	3.86869
T3B T4	5	1.085	3318	0.338	62	3.3	0.73	444	3.3	0.016	100	4.7	641.8	0.0032921	0.328134	8758.72	0.0358945	3.46508
T3B CK	5	0.517	1095	0.382	70	3.2	0.126	77	3.2	0.009	54	4.6	79.533	0.0021647	0.216	444.135	0.0053118	0.528375
T3B CK	5	0.468	976	0.354	64	3.1	0.106	65	3.0	0.008	49	4.3	65.008	0.0021356	0.2131	316.008	0.0048405	0.481722
T3Z T1	5	6.853	28207	5.097	974	3.1	1.181	753	2.9	0.575	3670	4.3	4352.99	0.0107338	1.06198	-73.972	0.0034061	0.339455
T3Z T1	5	5.651	22443	4.228	813	3.0	0.975	625	2.8	0.449	2880	4.1	4036.92	0.0101	0.999903	-75.319	0.0034012	0.338963
T3Z T2	5	6.697	13596	5.368	1018	3.0	1.203	761	2.8	0.127	802	4.1	112.537	0.0022309	0.222589	-36.528	0.0035438	0.353133
T3Z T2	5	4.425	9067	3.47	661	2.9	0.875	556	2.8	0.08	512	4.0	91.62	0.0021889	0.218413	92.313	0.0040177	0.400167
T3Z T3	5	14.709	43953	4.401	826	2.9	10.135	6354	2.7	0.173	1086	3.9	116.611	0.002239	0.223403	9437.91	0.0383927	3.69732
T3Z T3	5	19.236	58231	5.43	727	25.8	13.58	5957	31.0	0.226	1010	36.9	92.746	0.0021912	0.218638	10341.6	0.0417168	4.00462
T3Z T4	5	20.606	62632	5.768	701	28.8	14.592	5813	34.4	0.247	1001	41.1	126.792	0.0022594	0.225435	10473.2	0.0422007	4.04919
T3Z T4	5	16.292	50550	4.237	713	5.0	11.851	6649	5.3	0.204	1149	6.9	184.618	0.0023754	0.236977	11690.6	0.0466786	4.45969
T3Z CK	5	6.441	13179	4.927	723	7.5	1.407	690	8.3	0.107	526	10.4	18.182	0.0020417	0.20375	246.238	0.0045839	0.4563
T3Z CK	5	6.104	12107	4.852	754	9.3	1.149	598	10.5	0.103	536	12.9	-2.763	0.0019997	0.199567	25.064	0.0037704	0.375623
T3Z TR1	5	7.328	30503	5.414	1001	5.1	1.291	799	5.4	0.624	3852	6.8	4459.8	0.010948	1.08294	-45.112	0.0035123	0.349998
T3Z TR2	5	5.085	11955	4.029	735	4.8	0.909	555	5.0	0.147	896	6.3	722.875	0.0034547	0.344282	-44.809	0.0035134	0.350108
T3Z TR3	5	14.732	43369	4.766	865	4.7	9.786	5932	4.9	0.179	1089	6.2	191.051	0.0023883	0.23826	8293.04	0.0341817	3.30519
T3Z TR4	5	12.977	40437	3.331	601	4.8	9.48	5705	5.1	0.165	995	6.4	210.21	0.0024267	0.242084	11900.9	0.0474522	4.53025
T3Z CK	5	6.819	16439	4.035	738	4.7	2.68	1638	4.9	0.104	637	6.2	161.712	0.0023295	0.232405	1965.75	0.0109086	1.07909
T4B-TR3	5	0.474	1044	0.34	56	4.7	0.126	70	4.9	0.009	47	6.1	169.37	0.0023448	0.233934	632.961	0.0060064	0.59705
T4B-TR4	5	1.465	3132	1.072	191	5.4	0.368	219	5.7	0.025	149	7.2	90.279	0.0021862	0.218146	506.416	0.0055409	0.551037
T4B-CK-1	5	2.306	6345	1.137	204	3.8	1.124	672	3.7	0.044	262	4.9	687.766	0.0033843	0.337289	3434.15	0.0163097	1.60479
T4B-CK-2	5	1.916	3793	1.53	279	4.0	0.354	215	3.9	0.033	198	5.1	1.845	0.0020089	0.200487	-0.961	0.0036747	0.366121
T4B-TR1-1	5	1.075	2489	0.852	155	4.0	0.193	117	3.9	0.03	181	5.2	655.488	0.0033196	0.33086	-38.367	0.0035371	0.352461
T4B-TR1-2	5	1.05	2442	0.832	148	4.0	0.188	112	4.0	0.029	176	5.3	675.497	0.0033597	0.334846	-41.468	0.0035257	0.351328
T4B-TR2-1	5	2.149	4257	1.715	312	4.0	0.397	241	3.9	0.037	222	5.2	3.439	0.0020121	0.200806	0.171	0.0036788	0.366535
T4B-TR2-2	5	1.011	1988	0.81	143	4.0	0.183	108	3.9	0.017	100	5.2	-10.548	0.001984	0.198012	-24.901	0.0035866	0.357379
T4B-TR3-2	5	1.646	3559	1.144	210	4.2	0.477	292	4.3	0.025	152	5.5	1.118	0.0020074	0.200342	836.314	0.0067543	0.670902
T4B-TR4-1	5	1.974	5604	0.817	146	4.2	1.126	671	4.1	0.031	185	5.5	531.171	0.0030703	0.306091	5204.79	0.0228225	2.23132
T4B-TR4-2	5	2.077	6080	0.781	141	3.9	1.264	761	3.8	0.033	196	5.1	607.9	0.0032242	0.32138	6293.95	0.0268286	2.61276
T4Z-CK-1	5	110.481	216395	88.878	14477	4.0	19.752	10783	4.0	1.85	10079	5.2	-18.94	0.0019672	0.196336	-41.955	0.0035239	0.351151
T4Z-CK-2	5	37.979	74433	30.525	5387	3.9	6.818	4027	3.8	0.635	3751	5.1	-19.056	0.001967	0.196313	-36.913	0.0035424	0.352992
T4Z-TR1-1	5	48.574	177115	36.823	6318	3.9	8.381	4813	3.8	3.371	19336	5.1	3338.67	0.0086999	0.862487	-79.992	0.003384	0.337256
T4Z-TR1-2	5	51.428	191991	38.866	6807	3.9	8.853	5188	3.9	3.708	21715	5.2	3522.44	0.0090684	0.898689	-81.7	0.0033777	0.336632
T4Z-TR2-1	5	42.793	84052	34.39	6097	3.9	7.682	4554	3.8	0.722	4277	5.0	-11.013	0.0019831	0.197919	-37.033	0.003542	0.352948
T4Z-TR2-2	5	45.714	89645	36.743	6435	3.9	8.205	4807	3.8	0.767	4489	5.1	-16.849	0.0019714	0.196754	-37.239	0.0035412	0.352873
T4Z-TR3-1	5	85.243	201416	49.655	8590	3.9	34.484	19952	3.8	1.104	6387	5.1	-13.359	0.0019784	0.197451	2108.7	0.0114344	1.13051
T4Z-TR3-2	5	173.257	467506	74.037	12317	3.9	97.129	49996	3.8	2.091	11648	5.1	95.94	0.0021976	0.219276	4917.85	0.021767	2.13033
T4Z-TR4-2	5	261.026	874745	85.264	13933	6.7	168.974	49987	13.3	6.787	37274	38.0	2212.27	0.0064412	0.640002	7926.56	0.0328337	3.17899
T4Z-CK	5	2.443	4866	1.939	354	4.9	0.462	282	5.2	0.042	254	6.5	10.164	0.0020256	0.202149	31.024	0.0037923	0.377799
T4Z-TR1	5	3.265	11259	2.473	449	5.0	0.588	356	5.3	0.205	1242	6.6	2923.86	0.0078681	0.780671	-27.871	0.0035757	0.356294
T4Z-TR2	5	6.199	12346	4.954	900	4.9	1.137	690	5.1	0.108	656	6.4	27.821	0.002061	0.205675	-10.231	0.0036406	0.362736
T4Z-TR3	5	5.335	12228	3.326	602	4.9	1.935	1170	5.2	0.074	445	6.5	0.989	0.0020072	0.200316	1594.58	0.0095434	0.945318
T4Z-TR4	5	13.337	43340	3.067	554	4.9	10.068	6061	5.3	0.201	1213	6.5	595.563	0.0031994	0.318922	13881.3	0.0547363	5.18957
T5B-CK	5	0.791	1840	0.512	91	4.8	0.265	157	5.1	0.013	79	6.3	194.322	0.0023949	0.238913	1295.71	0.0084441	0.837337
T5B-TR1	5	0.665	2002	0.495	88	4.9	0.138	82	5.2	0.031	185	6.5	1996.97	0.0060095	0.597364	177.176	0.0043299	0.431122
T5B-TR2	5	1.245	2518	0.981	175	4.8	0.242	144	5.1	0.022	131	6.4	53.447	0.0021124	0.210792	65.73	0.00392	0.390466
T5B-TR3	5	1.882	3933	1.394	252	4.9	0.458	277	5.2	0.03	184	6.5	18.517	0.0020423	0.203817	440.436	0.0052982	0.527029
T5B-TR4	5	1.601	5200	0.388	70	4.9	1.188	710	5.1	0.026	153	6.4	810.635	0.0036307	0.361755	12871.9	0.0510237	4.85467
T5B-CK-2	5	6.428	12671	5.1	953	11.9	1.224	769	43.7	0.105	667	152.9	-42.793	0.0019194	0.191572	39.021	0.0038217	0.380718
T5B-TR1-1	5	5.247	16839	4.017	754	5.7	0.939	589	7.0	0.291	1825	13.0	2428.15	0.0068741	0.682719	-38.024	0.0035383	0.352586
T5B-TR1-2	5	4.08	11078	3.177	600	5.5	0.74	466	6.1	0.163	1028	9.5	1428.51	0.0048696	0.484604	-26.13	0.0035821	0.35693
T5B-TR2-1	5	3.434	6761	2.747	522	4.8	0.63	399	5.2	0.057	364	8.0	-14.985	0.0019752	0.197126	-10.585	0.0036393	0.362607
T5B-TR2-2	5	2.486	4897	1.988	377	4.8	0.456	288	5.2	0.042	264	7.8	-12.956	0.0019792	0.197531	-9.339	0.0036439	0.363062
T5B-TR3-1	5	1.439	3358	0.863	164	5.0	0.557	353	5.4	0.019	121	8.0	-8.47	0.0019882	0.198427	1886.23	0.0106161	1.05046
T5B-TR3-2	5	0.746	1734	0.45	86	4.8	0.286	181	5.2	0.01	63	7.6	-9.952	0.0019852	0.198131	1835.84	0.0104308	1.03231
T5B-TR4-1	5	19.161	64632	3.535	650	5.1	15.326	9419	5.4	0.3	1848	7.9	387.514	0.0027822	0.277452	18681.8	0.0723938	6.75067
T5B-TR4-2	5	17.734	59865	3.25	602	5.1	14.206	8777	5.4	0.278	1719	7.8	369.754	0.0027466	0.273911	18842.3	0.0729839	6.80195
T5B CK		1.161	2972	1.149	190	0.6	0.009	154	1.6	0.003	147	1.8	81.069	0.0021678	0.216307	180.177	0.0043409	0.432216
T5B T1		1.488	6060	1.467	222	2.4	0.011	165	3.3	0.011	527	9.0	2348.18	0.0067138	0.6669	34.009	0.0038033	0.378888
T5Z-CK	5	14.755	29002	11.857	2160	4.8	2.648	1613	5.0	0.25	1520	6.4	-8.32	0.0019885	0.198457	-37.123	0.0035417	0.352916
T5Z-TR1	5	19.119	74936	14.336	2551	4.9	3.294	1959	5.1	1.489	8850	6.5	3922.12	0.0098698	0.977338	-77.894	0.0033917	0.338023
T5Z-TR2	5	14.636	30629	11.704	2078	4.8	2.626	1556	4.9	0.305	1808	6.3	230.052	0.0024665	0.246043	-38.887	0.0035352	0.352271
T5Z-TR3	5	31.157	92642	9.276	1701	4.8	21.534	13180	5.0	0.348	2130	6.3	17.574	0.0020404	0.203628	9516.06	0.0386802	3.72397
T5Z-TR4	5	54.077	170298	12.607	2263	4.7	40.821	24472	4.9	0.649	3892	6.2	-35.086	0.0019348	0.193111	13695.9	0.0540545	5.12825
T5Z CK2	5	0.808	1701	0.606	107	4.1	0.187	110	4.2	0.014	83	5.4	91.212	0.0021881	0.218332	349.414	0.0049634	0.49389
T5Z TR1-1	5	35.683	141865	26.697	4728	4.2	6.145	3642	4.3	2.841	16825	5.6	4043.34	0.0101129	1.00117	-77.748	0.0033922	0.338076
T5Z TR1-2	5	31.812	128340	23.77	4233	4.3	5.45	3246	4.3	2.592	15432	5.6	4169.06	0.010365	1.02587	-83.52	0.003371	0.335967
T5Z TR2-1	5	41.462	93316	32.96	5650	4.3	7.435	4260	4.3	1.067	6114	5.7	529.554	0.0030671	0.305768	-40.814	0.0035281	0.351567
T5Z TR2-2	5	26.578	64028	15.928	2863	4.3	10.23	6142	4.4	0.42	2522	5.6	192.169	0.0023905	0.238484	1865.07	0.0105383	1.04284
T5Z TR3-1	5	68.382	206085	19.837	3454	4.3	47.731	27774	4.3	0.814	4743	5.6	130.728	0.0022673	0.226221	9899.78	0.0400916	3.85462
T5Z TR3-2	5	5.484	13541	3.119	565	4.2	2.28	1377	4.3	0.085	512	5.6	211.499	0.0024293	0.242341	2268.09	0.0120207	1.18779
T5Z TR4-1	5	69.206	227176	13.737	2420	4.2	54.518	32088	4.3	0.951	5606	5.5	70.98	0.0021475	0.214293	17017.3	0.0662711	6.21522
T5Z TR4-2	5	63.849	204755	13.792	2454	4.1	49.253	29255	4.2	0.804	4779	5.4	-30.147	0.0019447	0.194097	15214.4	0.0596399	5.62831
T42 T4-1		20.388	71719	19.973	3116	2.0	0.37	5772	3.0	0.044	2298	6.4	-17.04	0.001971	0.196715	1772.08	0.0101963	1.00934

## Sheet: d) Raw data of GB_N2__data.wke
Peak Nr	Width	Identifier 2	Area All	rArea All	Area 28	Ampl 28	BGD 28	Area 29	Ampl 29	BGD 29	Area 30	Ampl 30	BGD 30	rR 29N2/28N2	R 29N2/28N2	rd 29N2/28N2	d 29N2/28N2	rR 30N2/28N2	R 30N2/28N2	rd 30N2/28N2	d 30N2/28N2	d 15N/14N	R 15N/14N	AT% 15N/14N
5	28	T2B T3-1 NO	212.921	419447	207.58	34647	80.4	4.603	23008	54.3	0.738	9304	775.9	0.665182	0.0074333	10.45	10.45	0.355466	1.42389	423.894	423.894	10.45	0.0037166	0.370288
6	27.8	T2B T3-1 NO	196.675	387803	191.738	31995	81.3	4.251	21271	55.0	0.685	8799	1019.6	0.665184	0.0074333	10.453	10.453	0.357381	1.43156	431.563	431.563	10.453	0.0037166	0.370289
7	28	T2B T3-1 NO	186.066	367464	181.391	30319	82.8	4.021	20138	56.1	0.655	8432	1109.0	0.664976	0.007431	10.136	10.136	0.360837	1.44541	445.409	445.409	10.136	0.0037155	0.370173
8	27.8	T2B T3-1 NO	169.191	334302	164.938	27567	81.3	3.657	18300	55.1	0.597	7691	1152.2	0.665159	0.007433	10.415	10.415	0.361682	1.44879	448.794	448.794	10.415	0.0037165	0.370275
9	27.8	T2B T3-1 NO	156.75	309772	152.809	25548	81.5	3.388	16973	55.2	0.553	7138	1167.6	0.665196	0.0074334	10.472	10.472	0.36199	1.45003	450.026	450.026	10.472	0.0037167	0.370295
10	27.8	T2B T3-1 NO	146.48	289456	142.797	23884	81.4	3.166	15868	55.2	0.517	6674	1170.9	0.665149	0.0074329	10.4	10.4	0.361896	1.44965	449.649	449.649	10.4	0.0037165	0.370269
11	27.8	T2B T3-1 NO	137.694	272043	134.232	22475	83.0	2.976	14926	56.3	0.485	6271	1168.4	0.66506	0.0074319	10.265	10.265	0.361593	1.44844	448.436	448.436	10.265	0.003716	0.37022
12	28	T2B T3-1 NO	129.033	254891	125.79	21065	82.5	2.788	13985	56.0	0.454	5866	1161.5	0.665029	0.0074316	10.217	10.217	0.361283	1.44719	447.193	447.193	10.217	0.0037158	0.370202
13	27.8	T2B T3-1 NO	119.228	235376	116.232	19463	82.7	2.577	12925	56.1	0.418	5407	1151.4	0.665126	0.0074326	10.365	10.365	0.359917	1.44172	441.725	441.725	10.365	0.0037163	0.370256
14	10.4	T2B T3-1 NO	97.183	184066	94.819	18405	82.4	2.101	12225	55.8	0.262	5101	1136.8	0.664841	0.0074295	9.932	9.932	0.276389	1.10713	107.135	107.135	9.932	0.0037147	0.370098
5	29.3	T2B T4-1 NO	533.933	1408429	514.359	49660	81.9	15.19	49804	55.3	4.384	49008	806.1	0.885971	0.0099005	345.835	345.835	0.852251	3.3713	2371.3	2371.3	345.835	0.0049503	0.492587
6	15.5	T2B T4-1 NO	0.928	32636	0.596	94	81.9	0.017	78	55.3	0.315	2764	806.1	0.835718	0.0093389	269.499	269.499	52.9197	209.338	208338	208338	269.499	0.0046695	0.464777
7	29.1	T2B T4-1 NO	521.975	1380327	502.849	49651	85.7	14.787	49797	58.2	4.339	47676	2146.8	0.882187	0.0098582	340.087	340.087	0.862824	3.41312	2413.12	2413.12	340.087	0.0049291	0.490493
8	15.3	T2B T4-1 NO	0.725	21105	0.509	84	85.7	0.014	71	58.2	0.202	2144	2146.8	0.847996	0.0094761	288.149	288.149	39.5919	156.616	155616	155616	288.149	0.0047381	0.471572
9	29.1	T2B T4-1 NO	510.171	1340812	491.606	49648	85.9	14.39	49792	58.6	4.175	47189	2634.1	0.878138	0.009813	333.936	333.936	0.849273	3.35952	2359.52	2359.52	333.936	0.0049065	0.488253
10	15	T2B T4-1 NO	0.652	17017	0.478	78	85.9	0.013	66	58.6	0.161	1889	2634.1	0.83939	0.00938	275.076	275.076	33.7829	133.637	132637	132637	275.076	0.00469	0.466809
11	29.1	T2B T4-1 NO	498.232	1296857	480.276	49646	86.7	13.986	49788	59.2	3.97	46972	2850.1	0.87365	0.0097628	327.118	327.118	0.826584	3.26977	2269.77	2269.77	327.118	0.0048814	0.485769
12	14.6	T2B T4-1 NO	0.59	14515	0.44	73	86.7	0.012	61	59.2	0.137	1716	2850.1	0.834453	0.0093248	267.577	267.577	31.1322	123.151	122151	122151	267.577	0.0046624	0.464077
13	29.1	T2B T4-1 NO	486.942	1250767	469.611	49646	87.0	13.6	49789	59.5	3.732	45034	2954.0	0.868807	0.0097087	319.762	319.762	0.794606	3.14327	2143.27	2143.27	319.762	0.0048543	0.48309
14	14.6	T2B T4-1 NO	0.536	13156	0.401	68	87.0	0.011	57	59.5	0.124	1581	2954.0	0.832644	0.0093046	264.829	264.829	30.9742	122.527	121527	121527	264.829	0.0046523	0.463075
5	28.8	T2B T3-1 NH	530.139	1421342	510.491	49654	81.9	15.057	49800	55.5	4.591	48541	1280.8	0.884845	0.0098871	344.017	344.017	0.899422	3.27683	2276.83	2276.83	344.017	0.0049436	0.491925
6	15.9	T2B T3-1 NH	0.997	35414	0.637	95	81.9	0.018	80	55.5	0.342	2963	1280.8	0.828558	0.0092582	258.522	258.522	53.7325	195.762	194762	194762	258.522	0.0046291	0.460776
7	14.6	T2B T3-1 NH	490.417	1265588	472.643	49649	85.2	14.064	49790	58.1	3.71	47174	2653.6	0.892699	0.0099749	355.947	355.947	0.784984	2.8599	1859.9	1859.9	355.947	0.0049874	0.496269
5	28	T3B T4-1 NO	537.557	1440060	517.617	49657	81.6	15.307	49803	55.1	4.632	48796	1024.9	0.887186	0.0099152	347.837	347.837	0.894909	3.38851	2388.51	2388.51	347.837	0.0049576	0.493316
5	26.5	T2B T3-2 NO	55.242	110702	53.829	9053	81.1	1.206	6078	54.8	0.207	2579	1158.4	0.672247	0.0075122	21.179	21.179	0.384312	1.39159	391.589	391.589	21.179	0.0037561	0.374205
6	26.3	T2B T3-2 NO	50.455	100672	49.169	8268	81.1	1.102	5559	55.0	0.184	2354	1213.8	0.672382	0.0075137	21.384	21.384	0.375082	1.35817	358.167	358.167	21.384	0.0037569	0.374279
7	26.5	T2B T3-2 NO	48.853	97393	47.609	8010	82.1	1.066	5378	55.7	0.178	2281	1219.6	0.671628	0.0075053	20.239	20.239	0.374044	1.35441	354.408	354.408	20.239	0.0037526	0.373861
8	26.5	T2B T3-2 NO	45.241	90119	44.089	7412	82.1	0.987	4974	55.7	0.164	2109	1215.4	0.671645	0.0075055	20.265	20.265	0.37236	1.34831	348.31	348.31	20.265	0.0037527	0.373871
9	26.3	T2B T3-2 NO	43.4	86411	42.296	7122	82.5	0.946	4774	56.0	0.157	2023	1204.3	0.671088	0.0074993	19.419	19.419	0.3719	1.34664	346.644	346.644	19.419	0.0037496	0.373562
10	26.3	T2B T3-2 NO	38.845	77289	37.858	6364	82.0	0.847	4269	55.7	0.14	1802	1192.1	0.671568	0.0075046	20.148	20.148	0.369986	1.33972	339.717	339.717	20.148	0.0037523	0.373828
11	26.3	T2B T3-2 NO	38.075	75727	37.108	6240	82.8	0.83	4183	56.2	0.137	1765	1175.6	0.670702	0.0074949	18.831	18.831	0.370038	1.3399	339.904	339.904	18.831	0.0037475	0.373347
12	26.3	T2B T3-2 NO	37.04	73618	36.101	6067	82.6	0.806	4065	56.1	0.133	1713	1161.9	0.669952	0.0074865	17.692	17.692	0.369294	1.33721	337.209	337.209	17.692	0.0037433	0.372931
13	26.3	T2B T3-2 NO	36.098	71704	35.184	5908	82.6	0.785	3953	56.0	0.13	1664	1149.1	0.669319	0.0074795	16.731	16.731	0.368662	1.33492	334.921	334.921	16.731	0.0037397	0.372581
14	10.2	T2B T3-2 NO	29.651	56462	28.924	5593	82.5	0.645	3739	56.0	0.082	1572	1136.9	0.6692	0.0074781	16.55	16.55	0.282895	1.02436	24.36	24.36	16.55	0.0037391	0.372515
5	26.8	T2B T4-3 NH	59.662	116683	58.181	9768	81.0	1.279	6440	54.5	0.201	2492	781.9	0.659715	0.0073727	2.211	2.211	0.3458	1.39401	394.012	394.012	2.211	0.0036863	0.367279
6	26.5	T2B T4-3 NH	51.867	101174	50.582	8488	80.6	1.113	5598	54.5	0.172	2180	854.1	0.65987	0.0073744	2.446	2.446	0.340319	1.37192	371.915	371.915	2.446	0.0036872	0.367365
7	26.8	T2B T4-3 NH	52.045	101593	50.755	8532	81.9	1.116	5622	55.4	0.174	2208	875.3	0.659602	0.0073714	2.039	2.039	0.342034	1.37883	378.833	378.833	2.039	0.0036857	0.367217
8	26.5	T2B T4-3 NH	46.714	91194	45.557	7654	81.8	1.002	5042	55.3	0.156	1987	889.1	0.659706	0.0073726	2.198	2.198	0.342065	1.37896	378.956	378.956	2.198	0.0036863	0.367274
9	26.5	T2B T4-3 NH	44.315	86540	43.217	7257	81.9	0.95	4784	55.4	0.148	1890	892.3	0.659608	0.0073715	2.048	2.048	0.342841	1.38209	382.085	382.085	2.048	0.0036857	0.36722
10	26.5	T2B T4-3 NH	41.622	81283	40.591	6820	82.1	0.892	4497	55.5	0.139	1780	893.9	0.659517	0.0073705	1.911	1.911	0.342983	1.38266	382.658	382.658	1.911	0.0036852	0.36717
11	26.5	T2B T4-3 NH	39.683	77495	38.699	6511	81.9	0.851	4292	55.4	0.133	1701	892.9	0.659426	0.0073694	1.772	1.772	0.34308	1.38305	383.049	383.049	1.772	0.0036847	0.367119
12	26.5	T2B T4-3 NH	37.12	72494	36.2	6081	81.8	0.796	4010	55.4	0.124	1589	890.4	0.659316	0.0073682	1.605	1.605	0.343264	1.38379	383.792	383.792	1.605	0.0036841	0.367058
13	26.5	T2B T4-3 NH	35.964	70243	35.073	5902	82.3	0.771	3887	55.7	0.121	1541	887.0	0.659192	0.0073668	1.416	1.416	0.343588	1.3851	385.095	385.095	1.416	0.0036834	0.366989
14	10.2	T2B T4-3 NH	30.221	56698	29.496	5711	82.1	0.648	3761	55.5	0.078	1492	883.5	0.65919	0.0073668	1.414	1.414	0.263065	1.06049	60.487	60.487	1.414	0.0036834	0.366988
5	26.8	T2B T4-2 NH	58.311	114179	56.863	9545	81.2	1.25	6289	54.7	0.198	2462	789.3	0.659666	0.0073721	2.134	2.134	0.348298	1.37764	377.642	377.642	2.134	0.003686	0.367251
6	26.5	T2B T4-2 NH	54.923	107275	53.562	8995	82.0	1.178	5928	55.3	0.184	2335	855.6	0.659562	0.0073709	1.975	1.975	0.343272	1.35776	357.762	357.762	1.975	0.0036855	0.367193
7	26.5	T2B T4-2 NH	52.232	102018	50.937	8549	82.4	1.12	5637	55.6	0.175	2232	878.1	0.659485	0.0073701	1.859	1.859	0.343319	1.35795	357.948	357.948	1.859	0.003685	0.367151
8	26.8	T2B T4-2 NH	48.621	94989	47.416	7970	82.4	1.042	5252	55.7	0.163	2087	888.5	0.659429	0.0073695	1.774	1.774	0.343881	1.36017	360.169	360.169	1.774	0.0036847	0.36712
9	26.8	T2B T4-2 NH	44.725	87372	43.616	7331	82.0	0.959	4829	55.3	0.15	1921	891.3	0.65947	0.0073699	1.835	1.835	0.343729	1.35957	359.569	359.569	1.835	0.003685	0.367142
10	26.5	T2B T4-2 NH	42.248	82542	41.201	6930	82.1	0.906	4563	55.5	0.142	1817	889.6	0.659374	0.0073688	1.69	1.69	0.344032	1.36077	360.769	360.769	1.69	0.0036844	0.367089
11	26.5	T2B T4-2 NH	39.164	76506	38.193	6424	81.8	0.839	4231	55.3	0.131	1684	887.0	0.65935	0.0073686	1.654	1.654	0.343774	1.35975	359.747	359.747	1.654	0.0036843	0.367076
12	26.5	T2B T4-2 NH	37.764	73776	36.828	6204	82.4	0.809	4084	55.7	0.127	1626	882.6	0.659173	0.0073666	1.385	1.385	0.344066	1.3609	360.901	360.901	1.385	0.0036833	0.366978
13	26.5	T2B T4-2 NH	34.445	67274	33.591	5649	81.7	0.738	3718	55.2	0.115	1481	878.4	0.659179	0.0073667	1.394	1.394	0.343539	1.35882	358.819	358.819	1.394	0.0036833	0.366981
14	10.2	T2B T4-2 NH	28.019	52584	27.346	5286	81.6	0.601	3479	55.1	0.072	1383	871.8	0.659158	0.0073664	1.362	1.362	0.263747	1.04321	43.213	43.213	1.362	0.0036832	0.366969
5	28.8	T2B T4-3 NO	59.782	117370	58.294	9777	81.1	1.282	6442	54.6	0.206	2529	776.4	0.659756	0.0073727	2.222	2.222	0.353649	1.39793	397.931	397.931	2.222	0.0036864	0.367283
6	29.3	T2B T4-3 NO	57.63	112875	56.198	9435	82.2	1.236	6215	55.5	0.196	2458	843.3	0.659584	0.0073708	1.96	1.96	0.348935	1.3793	379.297	379.297	1.96	0.0036854	0.367188
7	28.8	T2B T4-3 NO	51.082	99953	49.814	8352	81.6	1.095	5506	55.1	0.173	2185	867.7	0.659716	0.0073723	2.16	2.16	0.346834	1.37099	370.993	370.993	2.16	0.0036861	0.367261
8	28.6	T2B T4-3 NO	49.76	97418	48.524	8143	81.9	1.067	5369	55.3	0.169	2138	873.7	0.659564	0.0073706	1.93	1.93	0.348045	1.37578	375.78	375.78	1.93	0.0036853	0.367177
9	28.4	T2B T4-3 NO	44.792	87637	43.68	7326	81.7	0.96	4828	55.2	0.151	1924	878.6	0.659569	0.0073707	1.938	1.938	0.346768	1.37073	370.731	370.731	1.938	0.0036853	0.36718
10	28.2	T2B T4-3 NO	40.978	80173	39.961	6705	81.3	0.879	4420	55.0	0.139	1760	875.7	0.659595	0.0073709	1.978	1.978	0.346672	1.37035	370.351	370.351	1.978	0.0036855	0.367194
11	28.2	T2B T4-3 NO	41.491	81197	40.461	6797	81.9	0.889	4479	55.3	0.141	1787	871.6	0.65935	0.0073682	1.605	1.605	0.347438	1.37338	373.381	373.381	1.605	0.0036841	0.367058
12	28	T2B T4-3 NO	39.909	78085	38.919	6537	81.6	0.855	4307	55.1	0.135	1719	870.2	0.659155	0.007366	1.309	1.309	0.347215	1.3725	372.5	372.5	1.309	0.003683	0.36695
13	28.2	T2B T4-3 NO	37.53	73422	36.599	6145	81.7	0.804	4049	55.2	0.127	1616	868.0	0.659116	0.0073656	1.25	1.25	0.347013	1.3717	371.698	371.698	1.25	0.0036828	0.366928
14	10.2	T2B T4-3 NO	29.281	54940	28.578	5549	81.5	0.628	3657	55.1	0.075	1456	863.6	0.659054	0.0073649	1.156	1.156	0.263433	1.04132	41.321	41.321	1.156	0.0036825	0.366894
5	27	T2B T3-3 NH	107.48	210829	104.809	17599	81.2	2.302	11577	54.7	0.37	4656	765.0	0.658831	0.0073625	0.826	0.826	0.352729	1.39078	390.782	390.782	0.826	0.0036812	0.366774
6	27.2	T2B T3-3 NH	100.552	197127	98.054	16460	82.0	2.153	10832	55.4	0.345	4422	891.7	0.658809	0.0073622	0.794	0.794	0.351593	1.3863	386.302	386.302	0.794	0.0036811	0.366762
7	27.2	T2B T3-3 NH	94.605	185609	92.254	15488	82.1	2.026	10198	55.5	0.326	4203	938.3	0.658813	0.0073623	0.799	0.799	0.353128	1.39235	392.355	392.355	0.799	0.0036811	0.366764
8	27.2	T2B T3-3 NH	87.78	172297	85.597	14371	82.5	1.88	9462	55.7	0.303	3919	961.8	0.658836	0.0073625	0.834	0.834	0.354045	1.39597	395.971	395.971	0.834	0.0036813	0.366777
9	27.2	T2B T3-3 NH	82.016	161030	79.976	13431	82.1	1.756	8842	55.5	0.284	3671	971.5	0.658823	0.0073624	0.815	0.815	0.354649	1.39835	398.352	398.352	0.815	0.0036812	0.36677
10	27	T2B T3-3 NH	76.098	149429	74.205	12468	81.9	1.63	8205	55.4	0.263	3411	973.9	0.65882	0.0073624	0.81	0.81	0.354925	1.39944	399.441	399.441	0.81	0.0036812	0.366768
11	27	T2B T3-3 NH	70.693	138808	68.935	11580	82.0	1.514	7620	55.5	0.245	3166	972.3	0.658804	0.0073622	0.786	0.786	0.354799	1.39894	398.942	398.942	0.786	0.0036811	0.366759
12	27	T2B T3-3 NH	67.302	132152	65.628	11027	81.5	1.441	7254	55.2	0.233	3014	967.5	0.658735	0.0073614	0.681	0.681	0.35492	1.39942	399.419	399.419	0.681	0.0036807	0.366721
13	27	T2B T3-3 NH	61.314	120347	59.789	10047	81.8	1.313	6611	55.4	0.212	2741	963.2	0.658727	0.0073613	0.669	0.669	0.354119	1.39626	396.264	396.264	0.669	0.0036807	0.366716
14	10.4	T2B T3-3 NH	51.352	96853	50.115	9665	82.0	1.1	6357	55.5	0.137	2635	954.9	0.658671	0.0073607	0.584	0.584	0.273969	1.08024	80.238	80.238	0.584	0.0036803	0.366685
5	26.5	T2B T3-2 NH	59.528	116772	58.047	9769	80.7	1.277	6438	54.4	0.204	2564	788.7	0.659876	0.0073742	2.415	2.415	0.351812	1.36259	362.593	362.593	2.415	0.0036871	0.367354
6	26.8	T2B T3-2 NH	55.757	109119	54.372	9150	81.4	1.196	6030	54.9	0.189	2415	853.5	0.659798	0.0073733	2.297	2.297	0.347088	1.3443	344.299	344.299	2.297	0.0036866	0.367311
7	26.5	T2B T3-2 NH	53.903	105503	52.564	8843	82.5	1.156	5832	55.7	0.183	2348	873.1	0.65964	0.0073715	2.057	2.057	0.347485	1.34583	345.834	345.834	2.057	0.0036858	0.367223
8	26.5	T2B T3-2 NH	51.353	100508	50.078	8418	82.0	1.101	5549	55.4	0.174	2243	883.0	0.659558	0.0073706	1.933	1.933	0.347482	1.34582	345.825	345.825	1.933	0.0036853	0.367178
9	26.5	T2B T3-2 NH	46.64	91260	45.482	7645	81.8	1	5037	55.3	0.158	2037	886.3	0.659543	0.0073705	1.911	1.911	0.346942	1.34373	343.733	343.733	1.911	0.0036852	0.36717
10	26.5	T2B T3-2 NH	42.157	82476	41.11	6904	81.3	0.904	4549	54.9	0.142	1837	883.4	0.659629	0.0073714	2.04	2.04	0.346582	1.34234	342.338	342.338	2.04	0.0036857	0.367217
11	26.3	T2B T3-2 NH	38.815	75930	37.851	6362	80.6	0.832	4191	54.4	0.131	1691	877.1	0.659631	0.0073714	2.044	2.044	0.346379	1.34155	341.551	341.551	2.044	0.0036857	0.367218
12	26.5	T2B T3-2 NH	39.787	77875	38.799	6515	81.8	0.853	4291	55.2	0.135	1733	870.5	0.659285	0.0073676	1.518	1.518	0.347836	1.34719	347.194	347.194	1.518	0.0036838	0.367026
13	26.3	T2B T3-2 NH	35.594	69612	34.711	5835	81.5	0.763	3844	55.1	0.12	1549	868.0	0.659309	0.0073678	1.555	1.555	0.346126	1.34057	340.571	340.571	1.555	0.0036839	0.36704
14	10.2	T2B T3-2 NH	30.421	57197	29.689	5736	81.8	0.652	3776	55.3	0.079	1523	861.1	0.659325	0.007368	1.578	1.578	0.267215	1.03494	34.943	34.943	1.578	0.003684	0.367048
5	27.4	T2B T4-2 NO	64.233	126114	62.631	10534	80.9	1.382	6964	54.5	0.22	2753	760.3	0.661924	0.0073975	5.582	5.582	0.351687	1.37049	370.487	370.487	5.582	0.0036987	0.36851
6	27.4	T2B T4-2 NO	61.873	121217	60.333	10145	82.2	1.331	6703	55.4	0.21	2675	832.1	0.661695	0.0073949	5.235	5.235	0.347434	1.35391	353.91	353.91	5.235	0.0036975	0.368384
7	27.2	T2B T4-2 NO	57.839	113324	56.399	9480	82.0	1.244	6268	55.3	0.196	2512	857.9	0.661665	0.0073946	5.189	5.189	0.347644	1.35473	354.728	354.728	5.189	0.0036973	0.368367
8	27.2	T2B T4-2 NO	52.082	102023	50.786	8546	81.6	1.12	5653	55.1	0.176	2270	869.2	0.661757	0.0073956	5.328	5.328	0.347145	1.35279	352.786	352.786	5.328	0.0036978	0.368418
9	27.2	T2B T4-2 NO	51.615	101156	50.33	8464	81.8	1.11	5594	55.2	0.175	2254	870.5	0.661401	0.0073916	4.788	4.788	0.348457	1.3579	357.898	357.898	4.788	0.0036958	0.36822
10	27.2	T2B T4-2 NO	45.355	88836	44.226	7436	81.1	0.975	4916	54.8	0.153	1978	873.4	0.661631	0.0073942	5.137	5.137	0.347044	1.35239	352.392	352.392	5.137	0.0036971	0.368348
11	27.2	T2B T4-2 NO	44.512	87215	43.405	7302	81.8	0.957	4824	55.3	0.151	1945	868.2	0.661297	0.0073905	4.631	4.631	0.348058	1.35634	356.342	356.342	4.631	0.0036952	0.368163
12	27.2	T2B T4-2 NO	43.767	85750	42.678	7182	81.8	0.94	4742	55.3	0.149	1914	866.0	0.660995	0.0073871	4.171	4.171	0.348235	1.35703	357.032	357.032	4.171	0.0036935	0.367995
13	27.2	T2B T4-2 NO	40.215	78769	39.214	6597	81.2	0.864	4357	54.8	0.136	1756	863.5	0.661027	0.0073874	4.219	4.219	0.347641	1.35472	354.716	354.716	4.219	0.0036937	0.368013
14	10.4	T2B T4-2 NO	32.674	61507	31.886	6142	80.8	0.702	4056	54.6	0.085	1632	858.2	0.660949	0.0073866	4.101	4.101	0.268038	1.04451	44.512	44.512	4.101	0.0036933	0.36797
5	27.4	T2B T3-3 NO	63.779	125636	62.174	10435	80.0	1.386	6979	53.9	0.219	2734	752.7	0.668988	0.0074761	16.278	16.278	0.35173	1.36896	368.958	368.958	16.278	0.0037381	0.372415
6	27.2	T2B T3-3 NO	58.779	115504	57.303	9637	80.3	1.278	6445	54.2	0.199	2541	823.8	0.668986	0.0074761	16.275	16.275	0.34668	1.3493	349.303	349.303	16.275	0.0037381	0.372414
7	27.2	T2B T3-3 NO	56.807	111627	55.381	9318	81.3	1.234	6225	54.9	0.192	2471	846.7	0.66845	0.0074701	15.46	15.46	0.347159	1.35117	351.168	351.168	15.46	0.0037351	0.372117
8	27.2	T2B T3-3 NO	54.375	106857	53.01	8919	81.3	1.18	5953	54.9	0.184	2373	858.8	0.668077	0.007466	14.893	14.893	0.347719	1.35334	353.345	353.345	14.893	0.003733	0.37191
9	27.2	T2B T3-3 NO	50.699	99617	49.427	8309	81.3	1.1	5543	54.9	0.172	2214	864.7	0.667955	0.0074646	14.708	14.708	0.347483	1.35243	352.425	352.425	14.708	0.0037323	0.371842
10	27.2	T2B T3-3 NO	47.415	93186	46.225	7774	81.2	1.029	5190	54.8	0.161	2073	864.9	0.667807	0.0074629	14.484	14.484	0.348106	1.35485	354.851	354.851	14.484	0.0037315	0.37176
11	27.2	T2B T3-3 NO	44.825	88080	43.7	7356	81.6	0.972	4908	55.1	0.152	1961	863.2	0.667513	0.0074597	14.037	14.037	0.348033	1.35457	354.569	354.569	14.037	0.0037298	0.371597
12	27.2	T2B T3-3 NO	41.82	82162	40.771	6861	80.8	0.907	4578	54.7	0.142	1829	859.6	0.66738	0.0074582	13.834	13.834	0.347806	1.35368	353.684	353.684	13.834	0.0037291	0.371523
13	27	T2B T3-3 NO	36.78	72228	35.857	6030	80.1	0.798	4027	54.2	0.124	1603	854.9	0.667951	0.0074646	14.702	14.702	0.346359	1.34805	348.051	348.051	14.702	0.0037323	0.37184
14	10.2	T2B T3-3 NO	32.655	61605	31.862	6188	80.7	0.708	4126	54.5	0.085	1647	846.8	0.666805	0.0074517	12.961	12.961	0.266711	1.03806	38.056	38.056	12.961	0.0037259	0.371204
5	27	T2Z T4-2 NH	64.837	125820	63.238	10621	80.9	1.391	7007	54.5	0.209	2599	625.6	0.659857	0.0073741	2.412	2.412	0.32978	1.38275	382.751	382.751	2.412	0.0036871	0.367353
6	26.8	T2Z T4-2 NH	59.921	116081	58.444	9834	81.4	1.285	6484	55.1	0.191	2433	701.4	0.659794	0.0073734	2.316	2.316	0.326382	1.3685	368.5	368.5	2.316	0.0036867	0.367318
7	27	T2Z T4-2 NH	55.855	108293	54.479	9157	81.0	1.198	6036	54.9	0.179	2285	728.7	0.659765	0.0073731	2.271	2.271	0.328051	1.3755	375.5	375.5	2.271	0.0036866	0.367301
8	27	T2Z T4-2 NH	52.521	101877	51.226	8616	81.5	1.126	5676	55.2	0.169	2162	743.4	0.659704	0.0073724	2.179	2.179	0.32908	1.37981	379.814	379.814	2.179	0.0036862	0.367268
9	26.8	T2Z T4-2 NH	49.643	96355	48.418	8138	81.5	1.065	5361	55.2	0.16	2051	750.6	0.659647	0.0073718	2.092	2.092	0.330421	1.38543	385.435	385.435	2.092	0.0036859	0.367236
10	26.8	T2Z T4-2 NH	47.863	92926	46.682	7835	81.8	1.026	5167	55.5	0.155	1983	755.0	0.659492	0.0073701	1.857	1.857	0.331121	1.38837	388.372	388.372	1.857	0.003685	0.36715
11	26.8	T2Z T4-2 NH	45.585	88517	44.461	7472	82.1	0.977	4924	55.6	0.147	1895	758.3	0.659397	0.007369	1.713	1.713	0.331502	1.38997	389.97	389.97	1.713	0.0036845	0.367098
12	26.8	T2Z T4-2 NH	41.493	80565	40.469	6800	81.1	0.89	4481	55.0	0.134	1725	758.7	0.659415	0.0073692	1.741	1.741	0.331358	1.38937	389.367	389.367	1.741	0.0036846	0.367108
13	26.8	T2Z T4-2 NH	39.788	77266	38.806	6527	81.3	0.853	4300	55.2	0.129	1657	756.3	0.659255	0.0073674	1.498	1.498	0.331804	1.39124	391.236	391.236	1.498	0.0036837	0.367019
14	10.2	T2Z T4-2 NH	32.003	59757	31.237	6099	80.9	0.686	4017	54.9	0.079	1548	754.3	0.659261	0.0073675	1.506	1.506	0.253782	1.06409	64.092	64.092	1.506	0.0036837	0.367022
5	27	T2Z T4-3 NH	73.265	142741	71.452	12018	80.6	1.571	7924	54.5	0.241	3033	667.0	0.65973	0.0073726	2.198	2.198	0.337986	1.36653	366.527	366.527	2.198	0.0036863	0.367275
6	27	T2Z T4-3 NH	66.917	130139	65.263	10984	81.0	1.435	7239	54.8	0.218	2797	748.1	0.659761	0.0073729	2.245	2.245	0.334298	1.35161	351.614	351.614	2.245	0.0036865	0.367292
7	27	T2Z T4-3 NH	61.391	119411	59.874	10071	80.3	1.317	6634	54.4	0.2	2579	774.9	0.659764	0.0073729	2.249	2.249	0.334596	1.35282	352.82	352.82	2.249	0.0036865	0.367293
8	27	T2Z T4-3 NH	58.846	114517	57.392	9652	80.8	1.262	6364	54.8	0.193	2483	786.3	0.659632	0.0073715	2.048	2.048	0.335732	1.35741	357.412	357.412	2.048	0.0036857	0.36722
9	27	T2Z T4-3 NH	56.616	110247	55.216	9285	81.6	1.214	6121	55.3	0.186	2399	792.8	0.659501	0.00737	1.849	1.849	0.337126	1.36305	363.047	363.047	1.849	0.003685	0.367147
10	27	T2Z T4-3 NH	52.26	101752	50.968	8570	81.1	1.12	5649	55.0	0.172	2216	796.9	0.659514	0.0073702	1.87	1.87	0.336882	1.36206	362.063	362.063	1.87	0.0036851	0.367155
11	27	T2Z T4-3 NH	48.573	94582	47.372	7966	80.8	1.041	5249	54.8	0.16	2061	795.7	0.659502	0.00737	1.851	1.851	0.337075	1.36284	362.843	362.843	1.851	0.003685	0.367148
12	27	T2Z T4-3 NH	45.872	89316	44.738	7524	80.9	0.983	4956	54.9	0.151	1946	793.1	0.659395	0.0073688	1.689	1.689	0.337029	1.36266	362.656	362.656	1.689	0.0036844	0.367089
13	27	T2Z T4-3 NH	43.157	84024	42.091	7079	80.6	0.925	4663	54.7	0.142	1830	789.7	0.659337	0.0073682	1.6	1.6	0.33692	1.36222	362.216	362.216	1.6	0.0036841	0.367056
14	10.2	T2Z T4-3 NH	34.965	65427	34.127	6670	80.4	0.75	4392	54.6	0.088	1724	785.5	0.659303	0.0073678	1.549	1.549	0.257874	1.04262	42.622	42.622	1.549	0.0036839	0.367038
5	27.2	T2Z T4-2 NO	57.802	112882	56.367	9486	80.4	1.241	6261	54.4	0.193	2411	682.6	0.660754	0.0073843	3.796	3.796	0.341854	1.36527	365.27	365.27	3.796	0.0036922	0.367858
6	27.2	T2Z T4-2 NO	53.154	103546	51.837	8718	80.5	1.142	5752	54.6	0.175	2230	744.3	0.660785	0.0073847	3.842	3.842	0.336724	1.34478	344.784	344.784	3.842	0.0036923	0.367875
7	27.2	T2Z T4-2 NO	50.592	98594	49.339	8295	81.1	1.087	5476	55.0	0.167	2133	763.5	0.660663	0.0073833	3.657	3.657	0.337639	1.34844	348.438	348.438	3.657	0.0036917	0.367807
8	27	T2Z T4-2 NO	44.419	86517	43.319	7285	80.6	0.954	4811	54.7	0.146	1876	772.8	0.660848	0.0073854	3.939	3.939	0.336367	1.34336	343.359	343.359	3.939	0.0036927	0.36791
9	27.2	T2Z T4-2 NO	44.244	86229	43.149	7254	81.4	0.95	4787	55.2	0.146	1873	772.8	0.660525	0.0073818	3.448	3.448	0.337892	1.34945	349.448	349.448	3.448	0.0036909	0.367731
10	27.2	T2Z T4-2 NO	42.669	83157	41.612	6998	81.5	0.916	4615	55.2	0.141	1809	774.4	0.660335	0.0073796	3.159	3.159	0.338056	1.35011	350.105	350.105	3.159	0.0036898	0.367626
11	27	T2Z T4-2 NO	39.578	77133	38.598	6489	81.3	0.85	4278	55.2	0.13	1678	773.8	0.660311	0.0073794	3.123	3.123	0.338056	1.3501	350.102	350.102	3.123	0.0036897	0.367612
12	27.2	T2Z T4-2 NO	37.597	73256	36.666	6163	81.3	0.807	4063	55.2	0.124	1593	771.4	0.660132	0.0073774	2.85	2.85	0.337805	1.3491	349.099	349.099	2.85	0.0036887	0.367513
13	27.2	T2Z T4-2 NO	35.542	69235	34.663	5828	81.1	0.763	3841	55.0	0.117	1505	768.4	0.660008	0.007376	2.662	2.662	0.337381	1.34741	347.406	347.406	2.662	0.003688	0.367444
14	10.2	T2Z T4-2 NO	28.779	53857	28.089	5510	80.5	0.618	3632	54.7	0.072	1423	764.0	0.66016	0.0073777	2.892	2.892	0.257219	1.02726	27.263	27.263	2.892	0.0036888	0.367528
5	27	T2Z T4-3 NO	54.52	106545	53.165	8949	79.8	1.174	5919	54.0	0.182	2278	678.8	0.662199	0.0073999	5.907	5.907	0.34185	1.36121	361.209	361.209	5.907	0.0036999	0.368629
6	27	T2Z T4-3 NO	51.584	100596	50.304	8459	80.7	1.11	5596	54.6	0.17	2168	737.0	0.662081	0.0073985	5.728	5.728	0.337681	1.34461	344.607	344.607	5.728	0.0036993	0.368564
7	27	T2Z T4-3 NO	48.953	95447	47.739	8032	81.0	1.053	5315	54.8	0.161	2069	757.5	0.661909	0.0073966	5.467	5.467	0.337444	1.34366	343.664	343.664	5.467	0.0036983	0.368468
8	27	T2Z T4-3 NO	46.599	90864	45.443	7648	81.0	1.002	5058	54.8	0.153	1977	767.1	0.66174	0.0073947	5.211	5.211	0.337766	1.34495	344.947	344.947	5.211	0.0036974	0.368375
9	27	T2Z T4-3 NO	42.138	82159	41.092	6914	80.8	0.907	4573	54.7	0.139	1789	771.1	0.661832	0.0073958	5.351	5.351	0.337539	1.34404	344.044	344.044	5.351	0.0036979	0.368426
10	27	T2Z T4-3 NO	39.323	76675	38.347	6455	81.1	0.846	4267	54.8	0.13	1670	769.8	0.661768	0.007395	5.253	5.253	0.337731	1.34481	344.808	344.808	5.253	0.0036975	0.36839
11	26.8	T2Z T4-3 NO	38.271	74636	37.322	6280	81.1	0.823	4149	54.9	0.126	1627	767.1	0.661518	0.0073923	4.874	4.874	0.338278	1.34698	346.984	346.984	4.874	0.0036961	0.368251
12	27	T2Z T4-3 NO	37.309	72743	36.384	6124	81.6	0.802	4044	55.2	0.123	1586	766.0	0.661242	0.0073892	4.454	4.454	0.338101	1.34628	346.279	346.279	4.454	0.0036946	0.368098
13	26.8	T2Z T4-3 NO	34.05	66376	33.206	5584	80.9	0.732	3687	54.7	0.112	1446	763.8	0.661237	0.0073891	4.446	4.446	0.337721	1.34477	344.766	344.766	4.446	0.0036946	0.368095
14	10	T2Z T4-3 NO	25.509	47779	24.896	4879	80.2	0.549	3223	54.3	0.064	1260	758.9	0.661575	0.0073929	4.961	4.961	0.257581	1.02566	25.66	25.66	4.961	0.0036964	0.368283
5	27.4	T2Z T3-2 NO	61.904	121374	60.353	10143	80.3	1.343	6771	54.1	0.207	2598	676.7	0.66767	0.0074612	14.247	14.247	0.343394	1.36692	366.924	366.924	14.247	0.0037306	0.371674
6	27.2	T2Z T3-2 NO	57.779	113040	56.335	9478	81.0	1.253	6324	54.7	0.191	2446	744.0	0.667508	0.0074594	14.001	14.001	0.339072	1.34972	349.719	349.719	14.001	0.0037297	0.371584
7	27.2	T2Z T3-2 NO	53.691	105044	52.349	8814	81.0	1.165	5879	54.7	0.178	2286	767.0	0.667442	0.0074587	13.9	13.9	0.339169	1.35011	350.107	350.107	13.9	0.0037293	0.371547
8	27.2	T2Z T3-2 NO	50.477	98774	49.216	8287	81.0	1.095	5525	54.7	0.167	2156	777.0	0.667274	0.0074568	13.645	13.645	0.339684	1.35216	352.157	352.157	13.645	0.0037284	0.371454
9	27.2	T2Z T3-2 NO	47.215	92387	46.035	7754	81.2	1.024	5167	54.9	0.156	2020	781.2	0.667053	0.0074543	13.309	13.309	0.339838	1.35277	352.767	352.767	13.309	0.0037272	0.371331
10	27	T2Z T3-2 NO	45.504	89045	44.367	7461	81.4	0.986	4967	55.0	0.151	1947	781.8	0.666655	0.0074499	12.706	12.706	0.340355	1.35483	354.825	354.825	12.706	0.0037249	0.371111
11	27	T2Z T3-2 NO	42.282	82729	41.226	6929	81.5	0.916	4614	55.0	0.14	1809	781.7	0.666589	0.0074491	12.604	12.604	0.340133	1.35394	353.942	353.942	12.604	0.0037246	0.371074
12	27.2	T2Z T3-2 NO	38.188	74691	37.234	6255	80.8	0.828	4168	54.6	0.126	1631	779.2	0.666749	0.0074509	12.848	12.848	0.339226	1.35033	350.334	350.334	12.848	0.0037255	0.371163
13	27.2	T2Z T3-2 NO	37.27	72925	36.34	6106	80.8	0.807	4065	54.6	0.124	1592	772.9	0.666174	0.0074445	11.975	11.975	0.340601	1.3558	355.804	355.804	11.975	0.0037222	0.370844
14	10	T2Z T3-2 NO	30.572	57432	29.832	5862	81.0	0.662	3901	54.7	0.077	1528	769.9	0.666	0.0074425	11.71	11.71	0.259185	1.03172	31.718	31.718	11.71	0.0037213	0.370748
5	51.2	T2Z T3-3 NO	899.853	2946543	860.248	49675	83.5	26.774	49807	56.2	12.831	49213	681.6	0.933716	0.0104342	418.384	418.384	1.49151	5.90849	4908.49	4908.49	418.384	0.0052171	0.519002
6	51.2	T2Z T3-3 NO	879.306	2990397	839.555	49664	83.5	26.061	49799	56.2	13.69	49229	681.6	0.931242	0.0104066	414.626	414.626	1.63064	6.45966	5459.66	5459.66	414.626	0.0052033	0.517634
7	51	T2Z T3-3 NO	860.217	2968414	820.949	49658	83.5	25.42	49802	56.2	13.849	49234	681.6	0.928907	0.0103805	411.079	411.079	1.68692	6.68262	5682.62	5682.62	411.079	0.0051902	0.516343
8	50	T2Z T3-3 NO	841.295	2916925	802.796	49656	83.5	24.796	49792	56.2	13.702	49233	681.6	0.926613	0.0103548	407.593	407.593	1.70684	6.76153	5761.53	5761.53	407.593	0.0051774	0.515074
9	49.5	T2Z T3-3 NO	823.37	2865950	785.62	49658	83.5	24.209	49799	56.2	13.54	49234	681.6	0.92447	0.0103309	404.338	404.338	1.72354	6.82767	5827.67	5827.67	404.338	0.0051654	0.513889
10	49.7	T2Z T3-3 NO	807.054	2817980	770.002	49656	83.5	23.673	49799	56.2	13.378	49231	681.6	0.92234	0.0103071	401.102	401.102	1.73736	6.88243	5882.43	5882.43	401.102	0.0051535	0.512711
11	49.5	T2Z T3-3 NO	791.668	2764033	755.362	49655	83.5	23.171	49797	56.2	13.135	49227	681.6	0.920271	0.010284	397.96	397.96	1.73895	6.8887	5888.7	5888.7	397.96	0.005142	0.511567
12	49.5	T2Z T3-3 NO	776.296	2709654	740.735	49656	83.5	22.675	49801	56.2	12.887	49224	681.6	0.918335	0.0102623	395.018	395.018	1.73973	6.89179	5891.8	5891.8	395.018	0.0051312	0.510496
13	49.3	T2Z T3-3 NO	761.348	2652364	726.556	49657	83.5	22.192	49802	56.2	12.601	49219	681.6	0.916315	0.0102397	391.95	391.95	1.73428	6.87023	5870.23	5870.23	391.95	0.0051199	0.509379
5	27	T2Z T3-3 NH	54.565	110420	53.174	8918	84.4	1.169	5875	57.9	0.222	2607	3153.3	0.659532	0.0073688	1.689	1.689	0.41705	2.23997	1239.97	1239.97	1.689	0.0036844	0.367089
6	26.8	T2Z T3-3 NH	50.586	101535	49.305	8276	84.4	1.084	5456	57.9	0.197	2393	3066.1	0.659498	0.0073685	1.638	1.638	0.39983	2.14749	1147.49	1147.49	1.638	0.0036842	0.36707
7	26.8	T2Z T3-3 NH	48.655	97521	47.425	7968	84.7	1.042	5251	58.1	0.188	2298	2936.5	0.659373	0.0073671	1.448	1.448	0.396962	2.13208	1132.08	1132.08	1.448	0.0036835	0.367001
8	26.8	T2Z T3-3 NH	45.022	90123	43.884	7377	84.2	0.964	4859	57.8	0.173	2119	2816.2	0.659321	0.0073665	1.37	1.37	0.394335	2.11797	1117.97	1117.97	1.37	0.0036832	0.366972
9	26.8	T2Z T3-3 NH	42.832	85710	41.75	7019	83.9	0.917	4622	57.6	0.164	2012	2704.2	0.659255	0.0073657	1.269	1.269	0.393683	2.11447	1114.47	1114.47	1.269	0.0036829	0.366935
10	26.8	T2Z T3-3 NH	39.912	79852	38.904	6536	83.8	0.855	4304	57.5	0.153	1869	2603.4	0.659231	0.0073655	1.233	1.233	0.393306	2.11245	1112.45	1112.45	1.233	0.0036827	0.366922
11	26.8	T2Z T3-3 NH	38.056	76123	37.096	6237	84.0	0.815	4110	57.6	0.146	1780	2512.2	0.659114	0.0073642	1.055	1.055	0.392974	2.11066	1110.66	1110.66	1.055	0.0036821	0.366857
12	26.8	T2Z T3-3 NH	36.4	72766	35.481	5965	84.1	0.779	3930	57.7	0.139	1698	2431.9	0.658992	0.0073628	0.869	0.869	0.391837	2.10455	1104.55	1104.55	0.869	0.0036814	0.366789
13	26.8	T2Z T3-3 NH	34.156	68268	33.295	5598	83.8	0.731	3688	57.5	0.13	1591	2358.1	0.658964	0.0073625	0.826	0.826	0.391457	2.10251	1102.51	1102.51	0.826	0.0036812	0.366774
14	10	T2Z T3-3 NH	28.254	53427	27.572	5419	83.4	0.606	3568	57.4	0.077	1537	2290.1	0.658968	0.0073625	0.833	0.833	0.278763	1.49723	497.233	497.233	0.833	0.0036813	0.366776
5	26.8	T2Z T3-2 NH	56.773	113644	55.338	9282	82.7	1.217	6117	60.9	0.218	2548	1838.4	0.660025	0.0073768	2.774	2.774	0.393632	1.59452	594.521	594.521	2.774	0.0036884	0.367485
6	26.8	T2Z T3-2 NH	52.902	105368	51.57	8652	83.3	1.135	5704	61.1	0.198	2375	1901.1	0.660068	0.0073773	2.839	2.839	0.383132	1.55199	551.99	551.99	2.839	0.0036886	0.367509
7	26.8	T2Z T3-2 NH	49.342	98175	48.101	8077	83.6	1.058	5322	61.0	0.183	2222	1901.9	0.660115	0.0073778	2.911	2.911	0.380915	1.54301	543.009	543.009	2.911	0.0036889	0.367535
8	26.5	T2Z T3-2 NH	44.793	89098	43.666	7331	82.8	0.961	4830	60.1	0.166	2020	1884.9	0.660282	0.0073797	3.164	3.164	0.380175	1.54001	540.01	540.01	3.164	0.0036898	0.367627
9	26.5	T2Z T3-2 NH	42.915	85297	41.837	7024	83.2	0.919	4627	60.1	0.159	1936	1860.5	0.659102	0.0073665	1.372	1.372	0.379699	1.53808	538.082	538.082	1.372	0.0036832	0.366973
10	26.5	T2Z T3-2 NH	41.222	81935	40.186	6746	83.0	0.883	4448	58.7	0.153	1858	1833.6	0.659373	0.0073695	1.783	1.783	0.379507	1.53731	537.306	537.306	1.783	0.0036848	0.367123
11	26.8	T2Z T3-2 NH	39.459	78430	38.468	6465	83.1	0.845	4261	58.6	0.146	1778	1808.6	0.659334	0.0073691	1.724	1.724	0.379516	1.53734	537.344	537.344	1.724	0.0036845	0.367102
12	26.5	T2Z T3-2 NH	37.404	74308	36.464	6132	83.0	0.801	4041	58.6	0.138	1686	1785.1	0.659236	0.007368	1.575	1.575	0.378583	1.53356	533.564	533.564	1.575	0.003684	0.367047
13	26.5	T2Z T3-2 NH	35.952	71415	35.049	5892	83.0	0.77	3883	58.8	0.133	1621	1760.8	0.659105	0.0073665	1.376	1.376	0.378429	1.53294	532.941	532.941	1.376	0.0036833	0.366974
14	10	T2Z T3-2 NH	28.572	53976	27.882	5491	83.2	0.613	3618	59.1	0.077	1509	1737.8	0.659113	0.0073666	1.388	1.388	0.276777	1.12117	121.166	121.166	1.388	0.0036833	0.366979
5	27	T3B T3-2 NO	61.534	124911	59.904	10043	82.4	1.4	7041	58.6	0.23	2712	1489.6	0.701231	0.0078359	65.184	65.184	0.383961	1.54943	549.427	549.427	65.184	0.003918	0.390267
6	26.8	T3B T3-2 NO	57.079	115361	55.572	9324	82.8	1.298	6534	58.8	0.208	2525	1571.1	0.700936	0.0078326	64.736	64.736	0.37494	1.51302	513.025	513.025	64.736	0.0039163	0.390104
7	26.8	T3B T3-2 NO	52.955	106972	51.558	8647	82.7	1.204	6056	58.6	0.193	2352	1589.0	0.700761	0.0078307	64.47	64.47	0.374046	1.50942	509.415	509.415	64.47	0.0039153	0.390006
8	27	T3B T3-2 NO	50.294	101550	48.969	8218	82.8	1.142	5744	58.6	0.183	2243	1589.9	0.699538	0.007817	62.612	62.612	0.374237	1.51019	510.186	510.186	62.612	0.0039085	0.389328
9	27	T3B T3-2 NO	47.354	95579	46.107	7738	82.7	1.074	5401	58.3	0.173	2117	1583.5	0.698669	0.0078073	61.292	61.292	0.374291	1.5104	510.404	510.404	61.292	0.0039036	0.388846
10	26.8	T3B T3-2 NO	46.293	93366	45.078	7567	82.5	1.046	5264	57.7	0.169	2072	1571.3	0.696421	0.0077822	57.878	57.878	0.374808	1.51249	512.491	512.491	57.878	0.0038911	0.3876
11	26.8	T3B T3-2 NO	41.946	84586	40.844	6859	82.3	0.949	4782	57.4	0.153	1879	1561.2	0.697153	0.0077904	58.99	58.99	0.373795	1.5084	508.401	508.401	58.99	0.0038952	0.388006
12	26.8	T3B T3-2 NO	39.571	79777	38.532	6474	82.1	0.894	4508	57.2	0.144	1773	1545.0	0.696246	0.0077802	57.612	57.612	0.374161	1.50988	509.88	509.88	57.612	0.0038901	0.387503
13	26.8	T3B T3-2 NO	37.273	75121	36.296	6101	82.3	0.841	4243	57.2	0.136	1671	1529.3	0.695426	0.0077711	56.366	56.366	0.374244	1.51021	510.213	510.213	56.366	0.0038855	0.387049
14	10	T3B T3-2 NO	28.972	55645	28.239	5568	81.9	0.655	3874	56.9	0.078	1523	1513.7	0.695949	0.0077769	57.16	57.16	0.274556	1.10794	107.936	107.936	57.16	0.0038884	0.387339
5	26.8	T3B T3-3 NO	60.72	122981	59.11	9921	81.1	1.387	6980	56.2	0.223	2655	1318.7	0.70395	0.0078668	69.388	69.388	0.376571	1.50701	507.01	507.01	69.388	0.0039334	0.391801
6	26.8	T3B T3-3 NO	57.022	115063	55.515	9309	81.6	1.301	6546	56.6	0.205	2505	1399.8	0.703241	0.0078589	68.311	68.311	0.369405	1.47833	478.335	478.335	68.311	0.0039295	0.391408
7	26.8	T3B T3-3 NO	54.802	110477	53.357	8957	82.6	1.248	6279	57.3	0.197	2421	1422.7	0.701475	0.0078392	65.628	65.628	0.369048	1.4769	476.904	476.904	65.628	0.0039196	0.390429
8	26.8	T3B T3-3 NO	51.214	103207	49.865	8378	82.0	1.165	5867	56.9	0.184	2271	1430.6	0.700987	0.0078337	64.888	64.888	0.368751	1.47572	475.717	475.717	64.888	0.0039169	0.390159
9	26.8	T3B T3-3 NO	48.833	98364	47.549	7986	82.2	1.109	5580	57.0	0.175	2173	1429.0	0.699631	0.0078186	62.827	62.827	0.369058	1.47695	476.947	476.947	62.827	0.0039093	0.389407
10	26.8	T3B T3-3 NO	45.564	91807	44.366	7450	82.0	1.034	5208	56.5	0.164	2029	1422.8	0.699405	0.0078161	62.484	62.484	0.369924	1.48041	480.409	480.409	62.484	0.003908	0.389282
11	26.8	T3B T3-3 NO	42.899	86394	41.772	7016	81.9	0.973	4900	56.4	0.154	1912	1414.2	0.698593	0.007807	61.251	61.251	0.369634	1.47925	479.249	479.249	61.251	0.0039035	0.388831
12	26.8	T3B T3-3 NO	39.876	80289	38.829	6522	81.2	0.904	4554	55.9	0.143	1777	1403.9	0.698403	0.0078049	60.961	60.961	0.369377	1.47822	478.224	478.224	60.961	0.0039024	0.388726
13	26.8	T3B T3-3 NO	35.737	71986	34.797	5849	81.1	0.812	4091	55.8	0.128	1591	1391.9	0.699678	0.0078191	62.898	62.898	0.369069	1.47699	476.99	476.99	62.898	0.0039096	0.389433
14	10	T3B T3-3 NO	29.921	57440	29.164	5765	81.5	0.678	4017	56.0	0.079	1568	1377.6	0.697144	0.0077908	59.049	59.049	0.272436	1.09027	90.272	90.272	59.049	0.0038954	0.388028
5	26.5	T3B T4-2 NO	61.294	121625	59.752	10027	81.1	1.319	6640	55.9	0.223	2676	1212.4	0.662403	0.0074026	6.277	6.277	0.373095	1.4852	485.196	485.196	6.277	0.0037013	0.368764
6	26.5	T3B T4-2 NO	58.01	114719	56.555	9497	81.9	1.248	6284	56.6	0.207	2550	1294.6	0.662242	0.0074008	6.033	6.033	0.366233	1.45788	457.883	457.883	6.033	0.0037004	0.368675
7	26.5	T3B T4-2 NO	53.642	106053	52.297	8774	82.0	1.154	5805	56.7	0.191	2367	1320.1	0.662218	0.0074005	5.996	5.996	0.365691	1.45572	455.722	455.722	5.996	0.0037003	0.368661
8	26.5	T3B T4-2 NO	50.802	100448	49.528	8314	81.9	1.093	5497	56.8	0.181	2254	1327.2	0.662073	0.0073989	5.777	5.777	0.366036	1.4571	457.098	457.098	5.777	0.0036994	0.368581
9	26.5	T3B T4-2 NO	48.839	96605	47.614	7989	82.2	1.05	5283	56.9	0.175	2172	1327.5	0.661789	0.0073957	5.345	5.345	0.36712	1.46141	461.413	461.413	5.345	0.0036979	0.368424
10	26.5	T3B T4-2 NO	45.199	89395	44.065	7392	82.1	0.972	4892	56.7	0.162	2012	1324.9	0.661825	0.0073961	5.4	5.4	0.366875	1.46044	460.436	460.436	5.4	0.0036981	0.368444
11	26.5	T3B T4-2 NO	42.141	83345	41.084	6901	81.7	0.906	4565	56.5	0.151	1877	1317.8	0.661775	0.0073956	5.323	5.323	0.366865	1.4604	460.398	460.398	5.323	0.0036978	0.368416
12	26.5	T3B T4-2 NO	39.566	78244	38.574	6481	81.8	0.851	4286	56.4	0.141	1763	1309.3	0.661676	0.0073945	5.174	5.174	0.366729	1.45986	459.858	459.858	5.174	0.0036972	0.368361
13	26.5	T3B T4-2 NO	36.929	73031	36.003	6054	81.6	0.794	4003	56.3	0.132	1645	1299.3	0.661614	0.0073938	5.08	5.08	0.366847	1.46032	460.323	460.323	5.08	0.0036969	0.368327
14	10	T3B T4-2 NO	30.424	57378	29.689	5887	81.9	0.654	3890	56.5	0.081	1599	1289.2	0.661308	0.0073903	4.614	4.614	0.27132	1.08006	80.057	80.057	4.614	0.0036952	0.368157
5	27	T3B T4-3 NO	58.227	115477	56.763	9537	81.1	1.253	6312	55.8	0.211	2539	1137.3	0.662249	0.0074006	6.011	6.011	0.372121	1.47516	475.16	475.16	6.011	0.0037003	0.368667
6	27	T3B T4-3 NO	54.214	107136	52.854	8879	82.1	1.167	5875	56.6	0.193	2377	1213.8	0.662176	0.0073998	5.9	5.9	0.364833	1.44627	446.267	446.267	5.9	0.0036999	0.368626
7	27	T3B T4-3 NO	51.593	101943	50.3	8450	82.0	1.11	5588	56.6	0.183	2274	1236.2	0.662009	0.0073979	5.647	5.647	0.364691	1.4457	445.703	445.703	5.647	0.003699	0.368534
8	27	T3B T4-3 NO	49.025	96865	47.797	8028	82.4	1.054	5306	56.8	0.174	2169	1245.4	0.661828	0.0073959	5.373	5.373	0.364773	1.44603	446.029	446.029	5.373	0.003698	0.368434
9	26.8	T3B T4-3 NO	46.784	92447	45.612	7654	82.5	1.006	5061	56.9	0.167	2074	1247.3	0.661629	0.0073937	5.07	5.07	0.365204	1.44774	447.738	447.738	5.07	0.0036968	0.368323
10	26.8	T3B T4-3 NO	42.839	84651	41.766	7008	81.9	0.921	4636	56.5	0.152	1901	1245.1	0.661698	0.0073945	5.174	5.174	0.365111	1.44737	447.367	447.367	5.174	0.0036972	0.368361
11	26.8	T3B T4-3 NO	40.411	79857	39.399	6613	81.8	0.869	4373	56.4	0.144	1794	1239.1	0.661597	0.0073933	5.022	5.022	0.365288	1.44807	448.072	448.072	5.022	0.0036967	0.368306
12	26.8	T3B T4-3 NO	38.449	75970	37.486	6301	81.6	0.826	4165	56.4	0.137	1709	1231.9	0.661332	0.0073904	4.618	4.618	0.365313	1.44817	448.171	448.171	4.618	0.0036952	0.368158
13	26.8	T3B T4-3 NO	36.586	72288	35.67	5992	81.6	0.786	3961	56.3	0.13	1626	1224.8	0.661187	0.0073888	4.398	4.398	0.365401	1.44852	448.517	448.517	4.398	0.0036944	0.368078
14	10	T3B T4-3 NO	28.153	53079	27.473	5430	81.1	0.606	3589	56.0	0.074	1471	1216.5	0.661242	0.0073894	4.482	4.482	0.270824	1.0736	73.598	73.598	4.482	0.0036947	0.368108
5	27.4	T3B T4-2 NH	60.222	119188	58.713	9865	81.0	1.291	6503	55.8	0.217	2624	1077.9	0.659595	0.0073713	2.029	2.029	0.370402	1.46788	467.877	467.877	2.029	0.0036857	0.367213
6	27.2	T3B T4-2 NH	55.386	109251	54.003	9082	81.2	1.187	5987	56.0	0.196	2429	1155.8	0.659569	0.007371	1.989	1.989	0.363499	1.44052	440.52	440.52	1.989	0.0036855	0.367198
7	27.2	T3B T4-2 NH	52.117	102799	50.815	8539	81.4	1.117	5627	56.2	0.185	2296	1179.1	0.659494	0.0073702	1.876	1.876	0.363505	1.44055	440.547	440.547	1.876	0.0036851	0.367157
8	27.2	T3B T4-2 NH	50.11	98858	48.858	8207	82.0	1.074	5405	56.6	0.178	2215	1188.4	0.659397	0.0073691	1.728	1.728	0.363955	1.44233	442.328	442.328	1.728	0.0036846	0.367103
9	27.2	T3B T4-2 NH	46.52	91770	45.358	7611	81.6	0.997	5013	56.4	0.165	2060	1192.0	0.659367	0.0073688	1.682	1.682	0.363841	1.44188	441.877	441.877	1.682	0.0036844	0.367086
10	27	T3B T4-2 NH	43.879	86577	42.782	7180	81.5	0.94	4730	56.3	0.156	1947	1189.3	0.659317	0.0073682	1.607	1.607	0.364351	1.4439	443.896	443.896	1.607	0.0036841	0.367059
11	27.2	T3B T4-2 NH	42.514	83908	41.452	6956	82.0	0.911	4584	56.6	0.151	1888	1185.3	0.659163	0.0073665	1.372	1.372	0.365073	1.44676	446.758	446.758	1.372	0.0036832	0.366973
12	27	T3B T4-2 NH	39.182	77300	38.204	6414	81.5	0.839	4227	56.4	0.139	1741	1181.1	0.65907	0.0073655	1.23	1.23	0.364302	1.44371	443.706	443.706	1.23	0.0036827	0.366921
13	27	T3B T4-2 NH	37.359	73708	36.426	6122	81.2	0.8	4032	56.3	0.133	1660	1173.7	0.65896	0.0073642	1.065	1.065	0.364539	1.44464	444.645	444.645	1.065	0.0036821	0.366861
14	10	T3B T4-2 NH	29.469	55520	28.759	5657	80.9	0.632	3727	56.2	0.078	1535	1166.5	0.659103	0.0073658	1.281	1.281	0.271401	1.07554	75.545	75.545	1.281	0.0036829	0.36694
5	27	T3B T4-3 NH	58.769	116207	57.298	9633	81.1	1.26	6354	56.1	0.211	2562	1034.8	0.659666	0.0073723	2.162	2.162	0.368456	1.45236	452.363	452.363	2.162	0.0036862	0.367261
6	27	T3B T4-3 NH	54.348	107126	52.991	8903	81.3	1.165	5871	56.3	0.192	2383	1109.9	0.659636	0.007372	2.116	2.116	0.36194	1.42668	426.677	426.677	2.116	0.003686	0.367245
7	27.2	T3B T4-3 NH	51.398	101329	50.115	8427	81.3	1.102	5554	56.3	0.182	2267	1132.7	0.659526	0.0073707	1.949	1.949	0.362423	1.42858	428.581	428.581	1.949	0.0036854	0.367184
8	27.2	T3B T4-3 NH	48.404	95434	47.195	7938	81.5	1.037	5230	56.4	0.171	2141	1142.3	0.659482	0.0073702	1.881	1.881	0.36263	1.4294	429.398	429.398	1.881	0.0036851	0.367159
9	27.2	T3B T4-3 NH	46.064	90831	44.914	7551	81.7	0.987	4973	56.5	0.163	2041	1144.8	0.65938	0.0073691	1.727	1.727	0.362967	1.43073	430.726	430.726	1.727	0.0036846	0.367103
10	27.2	T3B T4-3 NH	41.141	81104	40.113	6737	81.3	0.882	4439	56.2	0.145	1823	1144.1	0.659481	0.0073702	1.88	1.88	0.362378	1.4284	428.403	428.403	1.88	0.0036851	0.367159
11	27	T3B T4-3 NH	40.21	79311	39.205	6581	81.5	0.862	4337	56.4	0.143	1784	1136.9	0.659298	0.0073682	1.603	1.603	0.363652	1.43343	433.426	433.426	1.603	0.0036841	0.367057
12	27.2	T3B T4-3 NH	38.239	75401	37.285	6257	81.3	0.819	4125	56.3	0.135	1696	1133.5	0.659186	0.0073669	1.432	1.432	0.363125	1.43135	431.35	431.35	1.432	0.0036835	0.366995
13	27	T3B T4-3 NH	35.736	70473	34.844	5851	81.2	0.766	3855	56.2	0.127	1586	1127.6	0.659145	0.0073665	1.37	1.37	0.363367	1.4323	432.302	432.302	1.37	0.0036832	0.366972
14	10	T3B T4-3 NH	29.16	54925	28.458	5602	81.0	0.625	3691	56.1	0.077	1519	1120.8	0.659175	0.0073668	1.415	1.415	0.270865	1.06768	67.684	67.684	1.415	0.0036834	0.366989
5	27	T3B T3-3 NH	58.883	116394	57.409	9646	80.8	1.262	6362	55.8	0.211	2568	998.3	0.659701	0.0073726	2.2	2.2	0.367734	1.44289	442.888	442.888	2.2	0.0036863	0.367275
6	27	T3B T3-3 NH	54.378	107156	53.02	8915	81.1	1.166	5879	56.3	0.192	2388	1073.3	0.659736	0.007373	2.254	2.254	0.361305	1.41766	417.661	417.661	2.254	0.0036865	0.367295
7	27.2	T3B T3-3 NH	51.032	100595	49.757	8371	81.0	1.094	5518	56.6	0.18	2255	1096.4	0.659709	0.0073727	2.213	2.213	0.362007	1.42042	420.419	420.419	2.213	0.0036863	0.36728
8	27.2	T3B T3-3 NH	48.481	95582	47.27	7947	81.4	1.039	5237	57.2	0.171	2149	1106.4	0.659564	0.0073711	1.993	1.993	0.362466	1.42222	422.217	422.217	1.993	0.0036855	0.3672
9	27.2	T3B T3-3 NH	44.864	88455	43.744	7359	81.3	0.962	4848	57.4	0.159	1993	1109.9	0.659482	0.0073701	1.868	1.868	0.362606	1.42277	422.768	422.768	1.868	0.0036851	0.367154
10	27.2	T3B T3-3 NH	43.844	86458	42.749	7184	81.5	0.94	4730	57.5	0.155	1949	1108.0	0.659327	0.0073684	1.632	1.632	0.363108	1.42474	424.736	424.736	1.632	0.0036842	0.367068
11	27	T3B T3-3 NH	40.109	79087	39.108	6571	81.3	0.859	4329	57.4	0.142	1785	1106.2	0.659324	0.0073684	1.627	1.627	0.362955	1.42413	424.135	424.135	1.627	0.0036842	0.367066
12	27	T3B T3-3 NH	37.866	74664	36.921	6203	81.0	0.811	4084	57.3	0.134	1684	1100.4	0.659193	0.0073669	1.428	1.428	0.363085	1.42465	424.647	424.647	1.428	0.0036835	0.366994
13	27.2	T3B T3-3 NH	35.845	70669	34.951	5870	81.0	0.768	3864	57.2	0.127	1593	1094.5	0.659076	0.0073656	1.251	1.251	0.362887	1.42387	423.869	423.869	1.251	0.0036828	0.366929
14	10	T3B T3-3 NH	28.843	54346	28.148	5530	80.6	0.619	3642	56.9	0.076	1500	1087.5	0.659213	0.0073671	1.459	1.459	0.271509	1.06533	65.327	65.327	1.459	0.0036836	0.367005
5	27.2	T3B T3-2 NH	58.235	115047	56.778	9543	80.5	1.249	6291	55.5	0.208	2538	967.9	0.659725	0.007373	2.263	2.263	0.366513	1.43688	436.878	436.878	2.263	0.0036865	0.367298
6	27	T3B T3-2 NH	55.27	108874	53.891	9055	81.2	1.185	5971	56.0	0.194	2426	1041.4	0.659612	0.0073718	2.091	2.091	0.360664	1.41395	413.951	413.951	2.091	0.0036859	0.367236
7	27.2	T3B T3-2 NH	49.909	98314	48.663	8185	80.6	1.07	5397	55.8	0.175	2202	1065.7	0.659676	0.0073725	2.189	2.189	0.360613	1.41375	413.749	413.749	2.189	0.0036863	0.367271
8	27.2	T3B T3-2 NH	48.051	94674	46.852	7886	81.5	1.03	5197	56.4	0.169	2128	1074.0	0.659545	0.007371	1.989	1.989	0.361173	1.41594	415.943	415.943	1.989	0.0036855	0.367198
9	27.2	T3B T3-2 NH	44.116	86917	43.015	7235	81.1	0.946	4766	56.3	0.155	1956	1077.5	0.659478	0.0073703	1.888	1.888	0.361155	1.41587	415.874	415.874	1.888	0.0036851	0.367161
10	27	T3B T3-2 NH	44.894	88495	43.774	7358	82.0	0.962	4846	56.9	0.159	1995	1075.8	0.659239	0.0073676	1.525	1.525	0.362414	1.42081	420.812	420.812	1.525	0.0036838	0.367029
11	27	T3B T3-2 NH	40.686	80178	39.671	6663	81.6	0.872	4392	56.6	0.144	1810	1076.7	0.659281	0.0073681	1.589	1.589	0.361787	1.41835	418.351	418.351	1.589	0.003684	0.367052
12	27	T3B T3-2 NH	38.184	75250	37.231	6251	81.3	0.818	4119	56.6	0.135	1697	1072.0	0.659169	0.0073668	1.419	1.419	0.36199	1.41915	419.147	419.147	1.419	0.0036834	0.36699
13	27	T3B T3-2 NH	35.744	70436	34.852	5852	81.1	0.766	3856	56.5	0.126	1588	1066.3	0.659113	0.0073662	1.333	1.333	0.361893	1.41877	418.769	418.769	1.333	0.0036831	0.366959
14	10	T3B T3-2 NH	28.994	54615	28.295	5567	81.1	0.622	3668	56.4	0.077	1510	1060.0	0.659152	0.0073666	1.392	1.392	0.271015	1.06249	62.487	62.487	1.392	0.0036833	0.36698
5	26.8	T3Z T3-3 NO	54.113	109090	52.682	8848	79.9	1.239	6241	55.2	0.193	2357	944.8	0.705277	0.0078817	71.404	71.404	0.365455	1.42818	428.183	428.183	71.404	0.0039408	0.392537
6	26.8	T3Z T3-3 NO	50.813	102105	49.473	8327	80.6	1.162	5865	55.6	0.178	2228	1011.7	0.704464	0.0078726	70.169	70.169	0.359372	1.40441	404.408	404.408	70.169	0.0039363	0.392086
7	26.8	T3Z T3-3 NO	49.222	98828	47.927	8060	81.2	1.122	5657	56.1	0.172	2171	1033.0	0.702358	0.0078491	66.969	66.969	0.359685	1.40563	405.632	405.632	66.969	0.0039245	0.390918
8	26.8	T3Z T3-3 NO	43.143	86703	42.005	7070	80.6	0.987	4980	55.7	0.151	1907	1043.5	0.704871	0.0078771	70.788	70.788	0.359218	1.40381	403.809	403.809	70.788	0.0039386	0.392312
9	26.5	T3Z T3-3 NO	41.522	83404	40.429	6805	80.7	0.947	4778	55.8	0.146	1839	1042.8	0.70303	0.0078566	67.99	67.99	0.359921	1.40655	406.554	406.554	67.99	0.0039283	0.391291
10	26.8	T3Z T3-3 NO	40.998	82287	39.922	6712	81.2	0.932	4694	56.0	0.144	1817	1041.7	0.700175	0.0078247	63.653	63.653	0.361025	1.41087	410.872	410.872	63.653	0.0039123	0.389708
11	26.8	T3Z T3-3 NO	38.66	77548	37.647	6336	81.5	0.878	4429	56.3	0.136	1717	1041.6	0.699268	0.0078145	62.275	62.275	0.360596	1.40919	409.194	409.194	62.275	0.0039073	0.389205
12	26.8	T3Z T3-3 NO	38.128	76413	37.131	6243	81.5	0.862	4347	56.3	0.134	1693	1038.3	0.696632	0.0077851	58.271	58.271	0.361294	1.41192	411.921	411.921	58.271	0.0038925	0.387744
13	26.8	T3Z T3-3 NO	38.077	76217	37.085	6234	82.1	0.858	4323	56.7	0.134	1692	1036.5	0.693722	0.0077525	53.85	53.85	0.361459	1.41257	412.568	412.568	53.85	0.0038763	0.38613
14	10	T3Z T3-3 NO	26.086	50100	25.424	4999	80.3	0.593	3495	55.5	0.069	1353	1034.3	0.699772	0.0078201	63.04	63.04	0.270787	1.05822	58.224	58.224	63.04	0.0039101	0.389485
5	27.4	T3Z T3-3 NH	69.894	137966	68.147	11424	80.7	1.498	7531	55.4	0.249	3051	921.5	0.659616	0.0073715	2.056	2.056	0.364907	1.42446	424.464	424.464	2.056	0.0036858	0.367223
6	27.2	T3Z T3-3 NH	65.878	129740	64.235	10786	81.5	1.412	7107	56.0	0.231	2905	1009.4	0.659546	0.0073707	1.95	1.95	0.360232	1.40621	406.214	406.214	1.95	0.0036854	0.367184
7	27.2	T3Z T3-3 NH	61.085	120312	59.561	10012	81.4	1.309	6596	56.0	0.215	2713	1040.0	0.659521	0.0073705	1.913	1.913	0.360463	1.40712	407.115	407.115	1.913	0.0036852	0.36717
8	27.2	T3Z T3-3 NH	58.619	115498	57.156	9597	81.6	1.256	6319	56.2	0.207	2612	1052.5	0.659401	0.0073691	1.729	1.729	0.361345	1.41056	410.559	410.559	1.729	0.0036846	0.367103
9	27	T3Z T3-3 NH	53.162	104753	51.835	8710	81.4	1.139	5738	56.1	0.187	2375	1059.0	0.659448	0.0073696	1.801	1.801	0.361445	1.41095	410.949	410.949	1.801	0.0036848	0.36713
10	27	T3Z T3-3 NH	50.26	99051	49.005	8226	81.2	1.077	5423	56.0	0.177	2248	1057.6	0.659395	0.0073691	1.721	1.721	0.361848	1.41252	412.521	412.521	1.721	0.0036845	0.3671
11	27	T3Z T3-3 NH	47.113	92838	45.937	7720	81.7	1.01	5087	56.3	0.166	2109	1055.8	0.659322	0.0073682	1.61	1.61	0.361649	1.41175	411.745	411.745	1.61	0.0036841	0.36706
12	27	T3Z T3-3 NH	46.11	90879	44.959	7565	81.8	0.988	4983	56.5	0.163	2068	1051.6	0.659125	0.007366	1.31	1.31	0.362243	1.41406	414.064	414.064	1.31	0.003683	0.36695
13	27	T3Z T3-3 NH	41.614	81999	40.576	6820	81.0	0.892	4493	56.0	0.147	1863	1048.0	0.659149	0.0073663	1.347	1.347	0.361734	1.41208	412.077	412.077	1.347	0.0036832	0.366964
14	10	T3Z T3-3 NH	34.599	65194	33.766	6669	81.7	0.742	4393	56.5	0.092	1821	1041.1	0.658968	0.0073643	1.072	1.072	0.27181	1.06105	61.046	61.046	1.072	0.0036821	0.366863
5	26.8	T3Z T4-2 NO	52.361	103832	51.036	8563	79.7	1.139	5733	55.3	0.186	2284	912.4	0.669595	0.0074828	17.188	17.188	0.364899	1.41626	416.264	416.264	17.188	0.0037414	0.372747
6	26.8	T3Z T4-2 NO	50.767	100345	49.486	8310	80.8	1.103	5556	56.1	0.178	2229	975.9	0.66893	0.0074754	16.177	16.177	0.358831	1.39271	392.712	392.712	16.177	0.0037377	0.372378
7	26.8	T3Z T4-2 NO	46.043	90995	44.882	7543	80.2	1.001	5043	55.9	0.161	2031	997.6	0.669124	0.0074776	16.472	16.472	0.358332	1.39077	390.773	390.773	16.472	0.0037388	0.372486
8	26.8	T3Z T4-2 NO	45.271	89500	44.129	7419	81.4	0.983	4952	56.7	0.159	2005	1004.3	0.668346	0.0074689	15.291	15.291	0.359781	1.3964	396.4	396.4	15.291	0.0037344	0.372055
9	26.8	T3Z T4-2 NO	42.035	83086	40.975	6898	81.0	0.913	4604	56.4	0.147	1866	1008.8	0.66824	0.0074677	15.129	15.129	0.359481	1.39524	395.235	395.235	15.129	0.0037338	0.371996
10	26.8	T3Z T4-2 NO	40.803	80645	39.774	6687	81.1	0.885	4465	56.5	0.143	1815	1008.1	0.667698	0.0074616	14.305	14.305	0.359858	1.3967	396.696	396.696	14.305	0.0037308	0.371695
11	26.8	T3Z T4-2 NO	36.473	72077	35.554	5984	80.5	0.792	3996	56.1	0.128	1622	1006.4	0.667984	0.0074648	14.74	14.74	0.359279	1.39445	394.45	394.45	14.74	0.0037324	0.371854
12	26.8	T3Z T4-2 NO	36.655	72439	35.732	6013	81.2	0.794	4010	56.6	0.129	1632	1000.6	0.667009	0.0074539	13.26	13.26	0.360281	1.39834	398.336	398.336	13.26	0.003727	0.371313
13	26.8	T3Z T4-2 NO	33.157	65505	32.322	5437	80.3	0.719	3627	56.0	0.116	1474	997.9	0.667209	0.0074562	13.562	13.562	0.359445	1.39509	395.093	395.093	13.562	0.0037281	0.371424
14	10	T3Z T4-2 NO	27.234	51465	26.572	5238	81.3	0.591	3492	56.7	0.072	1419	992.0	0.666694	0.0074504	12.781	12.781	0.270129	1.04844	48.437	48.437	12.781	0.0037252	0.371138
5	27.2	T3Z T3-2 NH	54.155	106836	52.802	8867	80.3	1.161	5849	55.8	0.192	2357	889.6	0.659795	0.0073732	2.279	2.279	0.363541	1.41414	414.144	414.144	2.279	0.0036866	0.367304
6	27	T3Z T3-2 NH	51.173	100670	49.897	8383	81.0	1.097	5528	56.4	0.179	2242	955.1	0.659688	0.007372	2.116	2.116	0.357853	1.39202	392.018	392.018	2.116	0.003686	0.367245
7	27	T3Z T3-2 NH	48.637	95681	47.424	7971	81.1	1.043	5254	56.6	0.17	2143	977.3	0.659608	0.0073711	1.994	1.994	0.357948	1.39239	392.385	392.385	1.994	0.0036855	0.3672
8	27	T3Z T3-2 NH	45.428	89363	44.296	7449	81.1	0.974	4909	56.6	0.159	2008	987.7	0.659567	0.0073706	1.932	1.932	0.357843	1.39198	391.978	391.978	1.932	0.0036853	0.367177
9	27	T3Z T3-2 NH	40.935	80521	39.914	6712	80.4	0.878	4421	56.2	0.143	1811	990.2	0.6596	0.007371	1.982	1.982	0.357746	1.3916	391.6	391.6	1.982	0.0036855	0.367196
10	27	T3Z T3-2 NH	40.285	79299	39.281	6606	80.9	0.863	4351	56.5	0.141	1786	987.5	0.659409	0.0073688	1.692	1.692	0.359369	1.39792	397.916	397.916	1.692	0.0036844	0.36709
11	27	T3Z T3-2 NH	37.964	74714	37.018	6230	81.1	0.814	4107	56.6	0.133	1686	986.7	0.659332	0.007368	1.575	1.575	0.358998	1.39647	396.472	396.472	1.575	0.003684	0.367047
12	27	T3Z T3-2 NH	35.292	69446	34.412	5792	80.4	0.756	3818	56.2	0.123	1567	983.3	0.659239	0.0073669	1.433	1.433	0.358836	1.39584	395.841	395.841	1.433	0.0036835	0.366995
13	26.8	T3Z T3-2 NH	33.332	65575	32.501	5473	80.1	0.714	3606	55.9	0.116	1480	978.4	0.659189	0.0073664	1.358	1.358	0.358435	1.39428	394.281	394.281	1.358	0.0036832	0.366968
14	10	T3Z T3-2 NH	27.785	52310	27.116	5339	81.0	0.596	3516	56.5	0.073	1443	973.2	0.659176	0.0073662	1.338	1.338	0.26997	1.05016	50.16	50.16	1.338	0.0036831	0.366961
5	27.2	T3Z T4-2 NH	54.48	107467	53.119	8933	80.4	1.168	5886	55.6	0.193	2374	873.6	0.659664	0.0073719	2.11	2.11	0.363481	1.41188	411.88	411.88	2.11	0.003686	0.367242
6	27.2	T3Z T4-2 NH	51.064	100478	49.791	8365	80.9	1.095	5516	56.0	0.178	2239	938.9	0.65962	0.0073714	2.044	2.044	0.358388	1.3921	392.098	392.098	2.044	0.0036857	0.367218
7	27.2	T3Z T4-2 NH	46.698	91871	45.534	7648	80.1	1.001	5043	55.5	0.163	2057	960.4	0.65963	0.0073715	2.058	2.058	0.358022	1.39068	390.677	390.677	2.058	0.0036858	0.367224
8	27.2	T3Z T4-2 NH	44.889	88321	43.77	7359	80.7	0.962	4849	56.0	0.157	1984	968.4	0.659494	0.00737	1.852	1.852	0.358359	1.39199	391.987	391.987	1.852	0.003685	0.367148
9	27.2	T3Z T4-2 NH	42.691	84002	41.627	7003	81.0	0.915	4611	56.2	0.149	1892	972.4	0.659388	0.0073688	1.691	1.691	0.358598	1.39291	392.911	392.911	1.691	0.0036844	0.367089
10	27	T3Z T4-2 NH	39.567	77861	38.58	6494	80.8	0.848	4277	56.0	0.138	1756	972.5	0.65936	0.0073685	1.648	1.648	0.358804	1.39371	393.713	393.713	1.648	0.0036843	0.367074
11	27	T3Z T4-2 NH	37.86	74500	36.916	6211	81.0	0.811	4093	56.1	0.132	1682	970.3	0.659252	0.0073673	1.484	1.484	0.358826	1.3938	393.797	393.797	1.484	0.0036837	0.367014
12	27	T3Z T4-2 NH	34.897	68673	34.027	5726	80.8	0.748	3774	56.0	0.122	1550	967.1	0.659184	0.0073666	1.381	1.381	0.359027	1.39458	394.579	394.579	1.381	0.0036833	0.366976
13	27	T3Z T4-2 NH	33.621	66164	32.783	5517	80.7	0.72	3635	55.9	0.118	1493	962.1	0.659068	0.0073653	1.205	1.205	0.359154	1.39507	395.074	395.074	1.205	0.0036826	0.366912
14	10	T3Z T4-2 NH	27.025	50866	26.375	5201	81.1	0.579	3427	56.1	0.071	1407	957.9	0.658909	0.0073635	0.962	0.962	0.26969	1.04757	47.566	47.566	0.962	0.0036817	0.366823
5	26.8	T3Z T4-3 NH	51.726	101958	50.434	8489	80.3	1.109	5593	55.2	0.183	2252	860.8	0.659708	0.0073723	2.166	2.166	0.361893	1.40427	404.268	404.268	2.166	0.0036862	0.367263
6	26.8	T3Z T4-3 NH	49.601	97523	48.365	8136	81.3	1.063	5362	56.0	0.173	2174	922.7	0.659558	0.0073707	1.938	1.938	0.356832	1.38463	384.632	384.632	1.938	0.0036853	0.36718
7	26.8	T3Z T4-3 NH	46.152	90716	45.002	7564	81.1	0.989	4987	55.9	0.16	2032	944.7	0.659488	0.0073699	1.832	1.832	0.356332	1.38269	382.689	382.689	1.832	0.0036849	0.367141
8	26.8	T3Z T4-3 NH	42.828	84197	41.761	7021	80.9	0.918	4627	55.9	0.149	1892	953.0	0.659465	0.0073696	1.797	1.797	0.356681	1.38405	384.046	384.046	1.797	0.0036848	0.367128
9	26.8	T3Z T4-3 NH	41.508	81616	40.474	6812	81.1	0.889	4487	56.0	0.145	1838	955.5	0.659313	0.0073679	1.567	1.567	0.357218	1.38613	386.129	386.129	1.567	0.003684	0.367044
10	26.8	T3Z T4-3 NH	38.101	74917	37.151	6255	81.0	0.816	4119	56.0	0.133	1690	956.4	0.659298	0.0073678	1.543	1.543	0.357226	1.38616	386.158	386.158	1.543	0.0036839	0.367036
11	26.5	T3Z T4-3 NH	36.927	72620	36.007	6056	81.2	0.791	3986	56.1	0.129	1637	953.2	0.659143	0.007366	1.308	1.308	0.357677	1.38791	387.908	387.908	1.308	0.003683	0.36695
12	26.5	T3Z T4-3 NH	34.62	68072	33.758	5681	81.0	0.742	3741	56.0	0.121	1536	951.2	0.659076	0.0073653	1.207	1.207	0.357407	1.38686	386.863	386.863	1.207	0.0036826	0.366913
13	26.5	T3Z T4-3 NH	31.707	62346	30.917	5201	80.2	0.679	3425	55.5	0.111	1406	946.2	0.659015	0.0073646	1.114	1.114	0.357546	1.3874	387.4	387.4	1.114	0.0036823	0.366879
14	10	T3Z T4-3 NH	26.241	49403	25.609	5037	80.5	0.563	3316	55.6	0.069	1361	940.8	0.659123	0.0073658	1.278	1.278	0.27001	1.04773	47.73	47.73	1.278	0.0036829	0.366939
5	26.8	T3Z T3-2 NO	52.809	106305	51.413	8655	80.3	1.21	6103	55.6	0.186	2303	848.8	0.705916	0.007889	72.394	72.394	0.361746	1.40206	402.059	402.059	72.394	0.0039445	0.392898
6	26.5	T3Z T3-2 NO	52.047	104380	50.679	8530	81.8	1.187	5992	56.7	0.181	2289	911.7	0.702815	0.0078543	67.683	67.683	0.356831	1.38301	383.012	383.012	67.683	0.0039272	0.391179
7	26.5	T3Z T3-2 NO	45.512	91348	44.312	7453	80.8	1.042	5258	56.1	0.158	2008	935.5	0.705501	0.0078843	71.763	71.763	0.355976	1.3797	379.696	379.696	71.763	0.0039422	0.392668
8	26.8	T3Z T3-2 NO	43.985	88247	42.828	7204	81.1	1.004	5065	56.5	0.153	1948	941.8	0.703378	0.0078606	68.538	68.538	0.357126	1.38415	384.153	384.153	68.538	0.0039303	0.391491
9	26.8	T3Z T3-2 NO	41.318	82881	40.232	6772	81.3	0.942	4755	56.6	0.144	1834	945.4	0.702662	0.0078526	67.45	67.45	0.357388	1.38517	385.171	385.171	67.45	0.0039263	0.391094
10	26.8	T3Z T3-2 NO	39.009	78221	37.985	6392	81.1	0.889	4481	56.4	0.136	1732	945.6	0.701754	0.0078424	66.071	66.071	0.357523	1.38569	385.693	385.693	66.071	0.0039212	0.390591
11	26.5	T3Z T3-2 NO	37.232	74626	36.256	6105	81.1	0.846	4270	56.5	0.13	1655	943.1	0.700297	0.0078262	63.857	63.857	0.358031	1.38766	387.66	387.66	63.857	0.0039131	0.389783
12	26.5	T3Z T3-2 NO	36.815	73713	35.853	6038	80.9	0.834	4206	56.3	0.129	1638	940.6	0.697448	0.0077943	59.53	59.53	0.358521	1.38956	389.562	389.562	59.53	0.0038972	0.388204
13	26.5	T3Z T3-2 NO	33.91	67886	33.024	5563	80.9	0.768	3876	56.3	0.118	1509	938.9	0.697572	0.0077957	59.718	59.718	0.358056	1.38776	387.759	387.759	59.718	0.0038979	0.388272
14	10.2	T3Z T3-2 NO	27.454	52666	26.76	5249	80.3	0.622	3653	55.9	0.073	1423	934.4	0.69691	0.0077883	58.712	58.712	0.271174	1.05102	51.021	51.021	58.712	0.0038942	0.387905
5	27.6	T4B T3-2 NO	50.797	98649	49.542	8324	79.1	1.092	5495	57.7	0.164	1983	973.0	0.661076	0.0073793	3.109	3.109	0.33016	1.39437	394.366	394.366	3.109	0.0036896	0.367607
6	27.6	T4B T3-2 NO	49.227	95230	48.014	8082	81.2	1.058	5332	59.0	0.155	1926	1024.5	0.660803	0.0073762	2.694	2.694	0.322572	1.36232	362.319	362.319	2.694	0.0036881	0.367456
7	27.4	T4B T3-2 NO	47.029	90927	45.872	7712	81.3	1.01	5094	59.1	0.147	1843	1039.5	0.660702	0.0073751	2.542	2.542	0.321511	1.35784	357.841	357.841	2.542	0.0036875	0.3674
8	27.4	T4B T3-2 NO	43.516	84089	42.445	7146	81.0	0.935	4719	58.9	0.136	1706	1044.5	0.660728	0.0073754	2.58	2.58	0.32038	1.35306	353.065	353.065	2.58	0.0036877	0.367414
9	27.4	T4B T3-2 NO	41.512	80201	40.491	6812	81.2	0.892	4497	58.9	0.13	1625	1043.1	0.66058	0.0073737	2.356	2.356	0.320167	1.35216	352.164	352.164	2.356	0.0036869	0.367332
10	27.4	T4B T3-2 NO	39.158	75625	38.195	6433	81.1	0.841	4246	58.9	0.122	1531	1040.4	0.660518	0.007373	2.262	2.262	0.319463	1.34919	349.19	349.19	2.262	0.0036865	0.367298
11	27.2	T4B T3-2 NO	37.2	71832	36.285	6099	80.9	0.799	4023	58.7	0.116	1451	1035.7	0.660458	0.0073724	2.171	2.171	0.3192	1.34808	348.079	348.079	2.171	0.0036862	0.367265
12	27.4	T4B T3-2 NO	35.644	68820	34.767	5847	81.3	0.765	3855	59.0	0.111	1388	1030.5	0.660346	0.0073711	2.001	2.001	0.319085	1.3476	347.595	347.595	2.001	0.0036856	0.367203
13	27.4	T4B T3-2 NO	33.745	65134	32.916	5531	80.8	0.724	3646	58.7	0.105	1310	1024.8	0.660242	0.00737	1.844	1.844	0.318551	1.34534	345.34	345.34	1.844	0.003685	0.367145
14	10	T4B T3-2 NO	26.827	49694	26.188	5133	80.4	0.576	3384	58.5	0.062	1213	1019.0	0.660271	0.0073703	1.887	1.887	0.237277	1.00209	2.092	2.092	1.887	0.0036851	0.367161
5	38	T4B T3-3 NO	66.687	130485	65.029	10888	80.0	1.433	7184	57.7	0.225	2560	932.9	0.660855	0.0073762	2.686	2.686	0.345703	1.49529	495.288	495.288	2.686	0.0036881	0.367453
6	29.7	T4B T3-3 NO	63.747	123346	62.177	10436	81.2	1.369	6893	58.5	0.201	2467	1004.9	0.660695	0.0073744	2.442	2.442	0.323088	1.39747	397.472	397.472	2.442	0.0036872	0.367364
7	29.3	T4B T3-3 NO	57.965	112054	56.538	9498	80.6	1.245	6271	58.1	0.182	2252	1029.2	0.660769	0.0073752	2.555	2.555	0.321134	1.38902	389.018	389.018	2.555	0.0036876	0.367405
8	29.3	T4B T3-3 NO	53.049	102525	51.743	8689	80.5	1.14	5736	58.1	0.166	2061	1037.1	0.660809	0.0073756	2.616	2.616	0.320615	1.38677	386.772	386.772	2.616	0.0036878	0.367427
9	29.1	T4B T3-3 NO	51.123	98787	49.865	8386	81.2	1.098	5533	58.6	0.16	1989	1038.4	0.660637	0.0073737	2.355	2.355	0.320456	1.38609	386.088	386.088	2.355	0.0036869	0.367332
10	28.8	T4B T3-3 NO	46.693	90183	45.544	7658	80.8	1.003	5052	58.3	0.145	1814	1038.3	0.66072	0.0073746	2.48	2.48	0.319403	1.38153	381.531	381.531	2.48	0.0036873	0.367378
11	28.6	T4B T3-3 NO	45.65	88173	44.527	7490	80.7	0.98	4939	58.3	0.142	1773	1033.9	0.660494	0.0073721	2.137	2.137	0.319728	1.38294	382.939	382.939	2.137	0.0036861	0.367252
12	28.6	T4B T3-3 NO	42.169	81394	41.133	6919	80.7	0.906	4563	58.4	0.131	1635	1031.8	0.660532	0.0073726	2.195	2.195	0.318291	1.37672	376.721	376.721	2.195	0.0036863	0.367274
13	28.4	T4B T3-3 NO	40.068	77347	39.083	6573	81.0	0.86	4335	58.7	0.125	1551	1025.8	0.660399	0.0073711	1.993	1.993	0.318634	1.3782	378.204	378.204	1.993	0.0036855	0.3672
14	10.2	T4B T3-3 NO	32.297	59803	31.528	6169	80.8	0.694	4068	58.6	0.075	1452	1020.8	0.660396	0.007371	1.99	1.99	0.236422	1.02261	22.607	22.607	1.99	0.0036855	0.367199
5	27.6	T4B T3-2 NH	53.246	102920	51.936	8728	80.0	1.144	5758	57.7	0.167	2018	923.6	0.660759	0.0073746	2.481	2.481	0.320932	1.39381	393.811	393.811	2.481	0.0036873	0.367378
6	27.4	T4B T3-2 NH	49.287	94925	48.078	8083	80.4	1.059	5339	58.0	0.151	1872	978.1	0.660745	0.0073745	2.46	2.46	0.313659	1.36223	362.226	362.226	2.46	0.0036872	0.36737
7	27.4	T4B T3-2 NH	45.79	88141	44.667	7507	80.4	0.984	4958	58.1	0.14	1741	993.7	0.66073	0.0073743	2.436	2.436	0.312581	1.35754	357.543	357.543	2.436	0.0036872	0.367362
8	27.4	T4B T3-2 NH	44.397	85453	43.308	7282	80.3	0.954	4807	57.9	0.135	1690	998.7	0.660586	0.0073727	2.218	2.218	0.312548	1.3574	357.398	357.398	2.218	0.0036864	0.367282
9	27.4	T4B T3-2 NH	42.267	81331	41.23	6936	80.7	0.908	4576	58.2	0.129	1610	1001.0	0.660473	0.0073715	2.047	2.047	0.312126	1.35557	355.568	355.568	2.047	0.0036857	0.36722
10	27.2	T4B T3-2 NH	39.863	76701	38.886	6546	80.9	0.856	4317	58.3	0.121	1518	999.9	0.660422	0.0073709	1.969	1.969	0.312024	1.35512	355.122	355.122	1.969	0.0036854	0.367191
11	27.2	T4B T3-2 NH	36.972	71119	36.066	6072	80.9	0.794	4004	58.5	0.112	1407	997.3	0.660355	0.0073701	1.869	1.869	0.31154	1.35302	353.018	353.018	1.869	0.0036851	0.367154
12	27.2	T4B T3-2 NH	35.179	67657	34.317	5778	80.7	0.755	3809	58.3	0.107	1336	992.6	0.660288	0.0073694	1.767	1.767	0.311216	1.35161	351.615	351.615	1.767	0.0036847	0.367117
13	27.2	T4B T3-2 NH	32.884	63229	32.079	5404	80.8	0.706	3564	58.5	0.1	1247	988.3	0.660277	0.0073693	1.749	1.749	0.310785	1.34974	349.74	349.74	1.749	0.0036846	0.367111
14	10	T4B T3-2 NH	24.845	45885	24.255	4755	80.5	0.534	3137	58.4	0.056	1094	983.0	0.660393	0.0073706	1.925	1.925	0.23137	1.00484	4.84	4.84	1.925	0.0036853	0.367175
5	27.2	T4B T3-3 NH	49.761	95955	48.538	8156	79.4	1.07	5385	57.3	0.153	1854	905.7	0.661125	0.0073783	2.971	2.971	0.3158	1.38891	388.912	388.912	2.971	0.0036891	0.367557
6	27.2	T4B T3-3 NH	47.147	90612	45.991	7731	80.3	1.013	5104	57.8	0.142	1761	957.1	0.661045	0.0073774	2.85	2.85	0.309166	1.35974	359.737	359.737	2.85	0.0036887	0.367513
7	27.2	T4B T3-3 NH	45.979	88337	44.853	7541	80.5	0.988	4981	57.9	0.138	1724	972.5	0.660879	0.0073755	2.598	2.598	0.308612	1.3573	357.301	357.301	2.598	0.0036878	0.367421
8	27.2	T4B T3-3 NH	42.608	81829	41.564	6991	80.8	0.916	4618	58.0	0.128	1600	980.7	0.660872	0.0073754	2.588	2.588	0.307856	1.35398	353.976	353.976	2.588	0.0036877	0.367417
9	27.2	T4B T3-3 NH	39.799	76413	38.824	6535	80.8	0.855	4315	58.1	0.119	1494	982.3	0.660782	0.0073744	2.451	2.451	0.307381	1.35189	351.887	351.887	2.451	0.0036872	0.367367
10	27	T4B T3-3 NH	36.498	70074	35.604	5998	80.4	0.784	3960	57.8	0.109	1369	979.9	0.660879	0.0073755	2.598	2.598	0.307254	1.35133	351.328	351.328	2.598	0.0036878	0.367421
11	27	T4B T3-3 NH	35.565	68284	34.694	5844	80.9	0.764	3856	58.2	0.107	1334	976.0	0.660667	0.0073732	2.277	2.277	0.307492	1.35237	352.374	352.374	2.277	0.0036866	0.367304
12	27	T4B T3-3 NH	34.485	66195	33.641	5668	80.8	0.741	3739	58.2	0.103	1292	973.1	0.66049	0.0073712	2.009	2.009	0.307238	1.35126	351.256	351.256	2.009	0.0036856	0.367206
13	27	T4B T3-3 NH	30.715	58922	29.964	5051	80.2	0.66	3332	57.8	0.092	1148	970.0	0.660627	0.0073727	2.216	2.216	0.30582	1.34502	345.021	345.021	2.216	0.0036864	0.367281
14	10	T4B T3-3 NH	26.704	49242	26.07	5116	80.7	0.574	3373	58.3	0.06	1162	963.4	0.660317	0.0073692	1.746	1.746	0.228488	1.00491	4.909	4.909	1.746	0.0036846	0.36711
5	27	T4B T4-2 NO	50.318	97095	49.078	8252	79.7	1.087	5474	57.6	0.154	1868	894.3	0.664228	0.007412	7.554	7.554	0.314177	1.40004	400.044	400.044	7.554	0.003706	0.36923
6	26.8	T4B T4-2 NO	49.66	95486	48.439	8134	80.7	1.072	5393	58.3	0.149	1847	947.5	0.663809	0.0074073	6.918	6.918	0.307447	1.37006	370.055	370.055	6.918	0.0037036	0.368998
7	26.8	T4B T4-2 NO	44.747	85991	43.648	7327	80.4	0.966	4863	58.2	0.134	1667	965.9	0.663992	0.0074093	7.195	7.195	0.306127	1.36417	364.174	364.174	7.195	0.0037047	0.369099
8	26.8	T4B T4-2 NO	42.288	81245	41.249	6932	80.2	0.913	4599	58.0	0.126	1578	971.1	0.663883	0.0074081	7.031	7.031	0.305719	1.36235	362.354	362.354	7.031	0.0037041	0.369039
9	27	T4B T4-2 NO	41.122	79016	40.112	6744	80.4	0.887	4471	58.1	0.123	1536	972.2	0.663558	0.0074045	6.536	6.536	0.306317	1.36502	365.019	365.019	6.536	0.0037022	0.368859
10	26.8	T4B T4-2 NO	37.576	72182	36.653	6160	79.9	0.811	4083	57.8	0.112	1401	972.0	0.663636	0.0074054	6.655	6.655	0.305694	1.36224	362.243	362.243	6.655	0.0037027	0.368902
11	26.8	T4B T4-2 NO	35.741	68645	34.863	5862	80.2	0.771	3885	58.0	0.107	1333	969.0	0.663489	0.0074037	6.433	6.433	0.305506	1.3614	361.405	361.405	6.433	0.0037019	0.368821
12	26.8	T4B T4-2 NO	33.328	63992	32.51	5467	79.9	0.719	3625	57.9	0.099	1241	965.5	0.663393	0.0074026	6.286	6.286	0.305028	1.35927	359.274	359.274	6.286	0.0037013	0.368767
13	26.8	T4B T4-2 NO	31.698	60847	30.92	5201	80.0	0.684	3446	57.9	0.094	1179	961.0	0.663205	0.0074006	6.002	6.002	0.304681	1.35773	357.73	357.73	6.002	0.0037003	0.368664
14	10	T4B T4-2 NO	26.188	48321	25.565	5021	80.1	0.565	3324	58.1	0.058	1136	956.3	0.663009	0.0073984	5.704	5.704	0.227138	1.01218	12.18	12.18	5.704	0.0036992	0.368555
5	28	T4B T4-3 NO	51.539	99307	50.273	8445	79.0	1.108	5574	56.8	0.158	1895	885.8	0.661032	0.0073762	2.686	2.686	0.314318	1.40893	408.931	408.931	2.686	0.0036881	0.367453
6	28	T4B T4-3 NO	49.318	94661	48.11	8076	79.9	1.06	5330	57.5	0.148	1816	940.4	0.660926	0.007375	2.526	2.526	0.306659	1.3746	374.6	374.6	2.526	0.0036875	0.367394
7	27.8	T4B T4-3 NO	46.101	88451	44.972	7545	79.8	0.991	4985	57.4	0.138	1703	957.2	0.660896	0.0073746	2.48	2.48	0.305885	1.37113	371.131	371.131	2.48	0.0036873	0.367378
8	27.8	T4B T4-3 NO	42.231	81000	41.197	6910	79.6	0.908	4563	57.2	0.126	1560	963.4	0.660944	0.0073752	2.552	2.552	0.305202	1.36807	368.068	368.068	2.552	0.0036876	0.367404
9	28	T4B T4-3 NO	41.581	79771	40.564	6809	80.8	0.893	4493	58.0	0.124	1537	964.4	0.660743	0.0073729	2.247	2.247	0.305801	1.37075	370.754	370.754	2.247	0.0036865	0.367293
10	27.8	T4B T4-3 NO	39.484	75723	38.518	6475	80.6	0.848	4272	57.9	0.118	1461	964.9	0.660646	0.0073719	2.101	2.101	0.305249	1.36828	368.281	368.281	2.101	0.0036859	0.367239
11	27.6	T4B T4-3 NO	36.362	69723	35.473	5964	80.1	0.781	3934	57.7	0.108	1345	963.0	0.66064	0.0073718	2.091	2.091	0.304887	1.36666	366.658	366.658	2.091	0.0036859	0.367236
12	27.6	T4B T4-3 NO	35.507	68076	34.639	5821	80.5	0.763	3838	57.9	0.106	1312	959.5	0.660511	0.0073703	1.896	1.896	0.304787	1.36621	366.211	366.211	1.896	0.0036852	0.367164
13	27.6	T4B T4-3 NO	33.823	64835	32.996	5551	80.1	0.726	3660	57.8	0.1	1249	956.5	0.660423	0.0073694	1.762	1.762	0.304536	1.36508	365.082	365.082	1.762	0.0036847	0.367115
14	10	T4B T4-3 NO	27.562	50756	26.909	5281	80.1	0.592	3482	57.8	0.061	1187	952.6	0.660502	0.0073702	1.882	1.882	0.225696	1.01168	11.683	11.683	1.882	0.0036851	0.367159
5	27.2	T4B T4-3 NH	56.944	109371	55.549	9340	80.0	1.224	6173	57.5	0.171	2070	866.1	0.661194	0.007378	2.94	2.94	0.307725	1.39478	394.781	394.781	2.94	0.003689	0.367545
6	27.2	T4B T4-3 NH	54.194	103764	52.869	8882	80.7	1.165	5870	58.0	0.159	1975	926.2	0.661084	0.0073768	2.774	2.774	0.301563	1.36685	366.851	366.851	2.774	0.0036884	0.367485
7	27.2	T4B T4-3 NH	50.876	97367	49.633	8345	81.0	1.094	5510	58.2	0.149	1859	946.8	0.661019	0.0073761	2.675	2.675	0.300726	1.36306	363.056	363.056	2.675	0.003688	0.367449
8	27.2	T4B T4-3 NH	47.638	91172	46.474	7820	81.1	1.024	5162	58.4	0.14	1746	955.3	0.661002	0.0073759	2.649	2.649	0.300766	1.36324	363.235	363.235	2.649	0.0036879	0.367439
9	27.2	T4B T4-3 NH	44.494	85143	43.407	7299	80.8	0.956	4818	58.2	0.13	1630	958.7	0.660957	0.0073754	2.582	2.582	0.300548	1.36225	362.248	362.248	2.582	0.0036877	0.367415
10	27.2	T4B T4-3 NH	41.214	78849	40.207	6758	81.0	0.886	4460	58.3	0.121	1508	958.5	0.660954	0.0073754	2.577	2.577	0.300096	1.3602	360.202	360.202	2.577	0.0036877	0.367413
11	27	T4B T4-3 NH	37.05	70867	36.145	6068	79.9	0.796	4009	57.7	0.108	1354	954.9	0.661058	0.0073765	2.734	2.734	0.299587	1.3579	357.895	357.895	2.734	0.0036883	0.36747
12	27	T4B T4-3 NH	35.833	68552	34.958	5872	80.5	0.77	3880	58.2	0.105	1310	949.4	0.660882	0.0073746	2.468	2.468	0.300071	1.36009	360.087	360.087	2.468	0.0036873	0.367373
13	27	T4B T4-3 NH	33.598	64262	32.778	5504	80.0	0.722	3636	57.9	0.098	1225	945.4	0.660872	0.0073744	2.452	2.452	0.29967	1.35827	358.27	358.27	2.452	0.0036872	0.367367
14	10	T4B T4-3 NH	27.985	51461	27.322	5371	79.7	0.602	3545	57.8	0.061	1194	941.0	0.660802	0.0073737	2.345	2.345	0.22268	1.00931	9.309	9.309	2.345	0.0036868	0.367328
5	27.4	T4Z T3-2 NO	52.444	100766	51.159	8595	79.9	1.128	5681	57.6	0.158	1901	869.0	0.661211	0.0073782	2.96	2.96	0.308451	1.40292	402.918	402.918	2.96	0.0036891	0.367553
6	27.4	T4Z T3-2 NO	49.784	95328	48.568	8157	80.1	1.07	5389	57.9	0.147	1808	922.9	0.661115	0.0073771	2.813	2.813	0.301671	1.37208	372.082	372.082	2.813	0.0036885	0.367499
7	27.4	T4Z T3-2 NO	45.836	87713	44.716	7513	80.4	0.985	4962	58.1	0.134	1667	940.5	0.661093	0.0073769	2.78	2.78	0.300436	1.36647	366.466	366.466	2.78	0.0036884	0.367487
8	27.4	T4Z T3-2 NO	43.421	83083	42.36	7124	80.6	0.933	4704	58.2	0.127	1583	946.2	0.661001	0.0073758	2.641	2.641	0.300365	1.36614	366.143	366.143	2.641	0.0036879	0.367436
9	27.4	T4Z T3-2 NO	41.132	78696	40.127	6752	81.1	0.884	4457	58.5	0.12	1500	948.1	0.660907	0.0073748	2.498	2.498	0.300262	1.36567	365.672	365.672	2.498	0.0036874	0.367384
10	27.2	T4Z T3-2 NO	38.23	73136	37.296	6279	80.8	0.822	4143	58.3	0.112	1395	947.0	0.660892	0.0073746	2.475	2.475	0.300076	1.36483	364.828	364.828	2.475	0.0036873	0.367376
11	27.2	T4Z T3-2 NO	36.459	69744	35.569	5982	80.9	0.783	3949	58.5	0.107	1328	944.3	0.660798	0.0073736	2.332	2.332	0.300007	1.36451	364.515	364.515	2.332	0.0036868	0.367324
12	27.2	T4Z T3-2 NO	32.169	61508	31.384	5280	80.8	0.691	3486	58.5	0.094	1170	941.1	0.660895	0.0073746	2.481	2.481	0.298955	1.35973	359.731	359.731	2.481	0.0036873	0.367378
13	27.2	T4Z T3-2 NO	32.311	61794	31.522	5295	81.0	0.694	3496	58.7	0.094	1174	934.6	0.660659	0.007372	2.122	2.122	0.299647	1.36288	362.878	362.878	2.122	0.003686	0.367247
14	10	T4Z T3-2 NO	24.775	45516	24.188	4760	81.3	0.533	3144	59.0	0.053	1052	931.8	0.660687	0.0073723	2.164	2.164	0.22105	1.00539	5.395	5.395	2.164	0.0036862	0.367262
5	28	T4Z T3-3 NO	67.524	129748	65.868	11054	79.7	1.452	7301	57.7	0.203	2447	863.4	0.661317	0.007379	3.066	3.066	0.308482	1.41454	414.543	414.543	3.066	0.0036895	0.367592
6	28	T4Z T3-3 NO	63.959	122525	62.395	10467	80.5	1.375	6917	58.4	0.189	2330	936.1	0.661244	0.0073781	2.956	2.956	0.302469	1.38697	386.97	386.97	2.956	0.0036891	0.367551
7	27.8	T4Z T3-3 NO	58.045	111164	56.625	9499	79.9	1.248	6274	58.0	0.171	2122	960.3	0.66131	0.0073789	3.056	3.056	0.301827	1.38403	384.026	384.026	3.056	0.0036894	0.367588
8	27.8	T4Z T3-3 NO	55.634	106590	54.274	9107	80.8	1.196	6016	58.6	0.164	2042	969.1	0.661204	0.0073777	2.896	2.896	0.30272	1.38812	388.12	388.12	2.896	0.0036889	0.367529
9	27.6	T4Z T3-3 NO	52.444	100453	51.162	8604	81.0	1.127	5687	58.7	0.155	1932	974.1	0.661103	0.0073766	2.742	2.742	0.302323	1.3863	386.3	386.3	2.742	0.0036883	0.367473
10	27.6	T4Z T3-3 NO	47.387	90744	46.229	7764	80.6	1.019	5132	58.5	0.139	1742	975.1	0.661197	0.0073776	2.885	2.885	0.301724	1.38355	383.554	383.554	2.885	0.0036888	0.367525
11	27.6	T4Z T3-3 NO	46.273	88630	45.142	7587	81.0	0.995	5013	58.8	0.136	1702	971.5	0.660991	0.0073753	2.572	2.572	0.302361	1.38648	386.476	386.476	2.572	0.0036877	0.367411
12	27.6	T4Z T3-3 NO	41.293	79050	40.284	6765	80.1	0.888	4471	58.3	0.121	1515	969.5	0.661091	0.0073764	2.724	2.724	0.301241	1.38134	381.339	381.339	2.724	0.0036882	0.367467
13	27.6	T4Z T3-3 NO	40.524	77581	39.534	6640	80.5	0.871	4387	58.6	0.119	1486	963.7	0.660887	0.0073742	2.414	2.414	0.301532	1.38268	382.675	382.675	2.414	0.0036871	0.367353
14	10	T4Z T3-3 NO	33.256	61165	32.468	6393	80.5	0.715	4223	58.6	0.072	1428	959.9	0.660731	0.0073724	2.178	2.178	0.223095	1.023	23.003	23.003	2.178	0.0036862	0.367267
5	27.2	T4Z T3-2 NH	55.488	103776	54.156	9086	79.2	1.193	6001	56.5	0.138	1621	579.4	0.66074	0.0073748	2.5	2.5	0.255491	1.52391	523.912	523.912	2.5	0.0036874	0.367385
6	27.2	T4Z T3-2 NH	51.42	95893	50.19	8422	79.6	1.105	5561	57.0	0.125	1511	643.1	0.660708	0.0073744	2.45	2.45	0.249915	1.49065	490.648	490.648	2.45	0.0036872	0.367367
7	27.2	T4Z T3-2 NH	47.419	88446	46.284	7777	79.5	1.019	5133	57.0	0.116	1407	666.2	0.660743	0.0073748	2.503	2.503	0.250214	1.49243	492.431	492.431	2.503	0.0036874	0.367386
8	27.2	T4Z T3-2 NH	45.101	84168	44.021	7397	80.0	0.969	4879	57.3	0.111	1349	677.8	0.660653	0.0073738	2.367	2.367	0.251359	1.49926	499.263	499.263	2.367	0.0036869	0.367336
9	27	T4Z T3-2 NH	41.993	78408	40.987	6893	79.8	0.903	4550	57.3	0.103	1265	684.8	0.660653	0.0073738	2.368	2.368	0.252371	1.5053	505.3	505.3	2.368	0.0036869	0.367337
10	27	T4Z T3-2 NH	40.344	75363	39.377	6625	80.7	0.867	4374	58.1	0.1	1222	688.8	0.660503	0.0073721	2.139	2.139	0.253353	1.51115	511.155	511.155	2.139	0.0036861	0.367253
11	27	T4Z T3-2 NH	37.227	69552	36.335	6112	80.6	0.8	4033	58.1	0.092	1131	691.5	0.660479	0.0073719	2.103	2.103	0.25373	1.5134	513.404	513.404	2.103	0.0036859	0.36724
12	27	T4Z T3-2 NH	35.433	66226	34.584	5818	80.7	0.761	3839	58.2	0.088	1079	691.6	0.660395	0.0073709	1.976	1.976	0.254556	1.51833	518.332	518.332	1.976	0.0036855	0.367194
13	27	T4Z T3-2 NH	33.671	62953	32.863	5530	80.2	0.723	3648	58.0	0.084	1029	691.2	0.66029	0.0073698	1.817	1.817	0.255308	1.52282	522.82	522.82	1.817	0.0036849	0.367135
14	10.2	T4Z T3-2 NH	27.434	49526	26.794	5223	80.5	0.59	3446	58.3	0.05	973	690.8	0.660073	0.0073673	1.488	1.488	0.188305	1.12317	123.169	123.169	1.488	0.0036837	0.367015
5	27	T4Z T3-3 NH	56.977	107135	55.605	9334	80.3	1.224	6160	57.2	0.148	1759	633.0	0.660377	0.0073729	2.238	2.238	0.266341	1.46311	463.109	463.109	2.238	0.0036864	0.367289
6	27	T4Z T3-3 NH	53.307	99940	52.026	8741	81.1	1.145	5766	57.7	0.136	1655	692.9	0.660313	0.0073722	2.142	2.142	0.26064	1.43179	431.788	431.788	2.142	0.0036861	0.367254
7	27	T4Z T3-3 NH	49.551	92903	48.361	8122	81.1	1.064	5356	57.8	0.126	1547	713.3	0.660289	0.0073719	2.105	2.105	0.260762	1.43246	432.461	432.461	2.105	0.0036859	0.367241
8	26.8	T4Z T3-3 NH	46.564	87331	45.445	7627	81.2	1	5028	57.8	0.119	1462	722.4	0.660269	0.0073717	2.076	2.076	0.261418	1.43607	436.066	436.066	2.076	0.0036858	0.36723
9	26.8	T4Z T3-3 NH	43.881	82324	42.827	7197	81.0	0.942	4746	57.6	0.112	1385	726.7	0.660185	0.0073707	1.948	1.948	0.26207	1.43965	439.646	439.646	1.948	0.0036854	0.367183
10	27	T4Z T3-3 NH	41.062	77066	40.074	6739	80.8	0.882	4447	57.5	0.105	1300	728.3	0.66022	0.0073711	2.001	2.001	0.262866	1.44402	444.018	444.018	2.001	0.0036856	0.367203
11	27	T4Z T3-3 NH	40.129	75337	39.164	6592	81.5	0.862	4347	58.0	0.103	1274	728.2	0.659997	0.0073686	1.662	1.662	0.263645	1.4483	448.296	448.296	1.662	0.0036843	0.367079
12	27	T4Z T3-3 NH	37.682	70746	36.776	6190	81.0	0.809	4081	57.8	0.097	1198	728.4	0.65996	0.0073682	1.606	1.606	0.263734	1.44879	448.785	448.785	1.606	0.0036841	0.367058
13	27	T4Z T3-3 NH	35.257	66199	34.41	5797	81.4	0.757	3822	58.2	0.091	1124	727.0	0.659886	0.0073674	1.494	1.494	0.263962	1.45004	450.039	450.039	1.494	0.0036837	0.367017
14	10.2	T4Z T3-3 NH	29.335	53160	28.649	5583	81.3	0.63	3681	58.1	0.056	1083	724.3	0.659671	0.007365	1.167	1.167	0.195867	1.07597	75.971	75.971	1.167	0.0036825	0.366898
5	28.2	T4Z T4-2 NO	65.087	123099	63.512	10663	80.7	1.398	7036	57.8	0.176	2092	654.8	0.660423	0.0073739	2.385	2.385	0.277771	1.46516	465.157	465.157	2.385	0.003687	0.367343
6	28.4	T4Z T4-2 NO	61.085	115217	59.611	10015	81.5	1.312	6607	58.5	0.162	1976	723.7	0.660395	0.0073736	2.342	2.342	0.272428	1.43697	436.971	436.971	2.342	0.0036868	0.367327
7	28.4	T4Z T4-2 NO	55.465	104602	54.127	9080	80.9	1.192	5988	58.2	0.147	1803	747.6	0.660471	0.0073745	2.457	2.457	0.272068	1.43507	435.073	435.073	2.457	0.0036872	0.367369
8	28.2	T4Z T4-2 NO	52.759	99521	51.485	8630	81.3	1.133	5692	58.5	0.14	1724	756.9	0.660435	0.0073741	2.402	2.402	0.272558	1.43766	437.661	437.661	2.402	0.003687	0.367349
9	28.2	T4Z T4-2 NO	49.813	94007	48.61	8154	81.4	1.07	5382	58.7	0.133	1635	761.9	0.660314	0.0073727	2.218	2.218	0.273586	1.44308	443.081	443.081	2.218	0.0036864	0.367282
10	28	T4Z T4-2 NO	46.943	88588	45.809	7693	81.4	1.008	5076	58.9	0.125	1545	764.0	0.660285	0.0073724	2.175	2.175	0.273552	1.4429	442.899	442.899	2.175	0.0036862	0.367266
11	28.2	T4Z T4-2 NO	44.537	84076	43.462	7302	81.5	0.956	4816	59.0	0.119	1468	763.7	0.660233	0.0073718	2.096	2.096	0.27426	1.44663	446.635	446.635	2.096	0.0036859	0.367237
12	28.2	T4Z T4-2 NO	42.112	79500	41.095	6915	81.5	0.904	4559	59.2	0.113	1391	762.5	0.660125	0.0073706	1.932	1.932	0.274404	1.4474	447.396	447.396	1.932	0.0036853	0.367178
13	28	T4Z T4-2 NO	40.371	76208	39.397	6630	81.5	0.867	4371	59.3	0.108	1335	760.4	0.660002	0.0073692	1.746	1.746	0.274384	1.44729	447.291	447.291	1.746	0.0036846	0.367109
14	10.2	T4Z T4-2 NO	32.247	58659	31.491	6142	81.4	0.693	4050	59.4	0.064	1236	758.1	0.65987	0.0073678	1.545	1.545	0.202867	1.07006	70.059	70.059	1.545	0.0036839	0.367036
5	29.1	T4Z T4-3 NO	59.161	112338	57.725	9702	80.5	1.271	6405	58.0	0.165	1950	672.2	0.660363	0.0073742	2.415	2.415	0.285727	1.4632	463.198	463.198	2.415	0.0036871	0.367354
6	29.1	T4Z T4-3 NO	56.001	105976	54.646	9185	81.5	1.203	6060	58.6	0.152	1854	733.8	0.660297	0.0073734	2.315	2.315	0.279014	1.42882	428.819	428.819	2.315	0.0036867	0.367317
7	29.3	T4Z T4-3 NO	52.54	99422	51.269	8623	81.5	1.128	5687	58.6	0.143	1748	754.8	0.66027	0.0073731	2.274	2.274	0.278971	1.4286	428.601	428.601	2.274	0.0036866	0.367302
8	29.9	T4Z T4-3 NO	50.309	95265	49.091	8243	81.8	1.08	5434	58.7	0.138	1680	764.1	0.660186	0.0073722	2.147	2.147	0.280407	1.43595	435.952	435.952	2.147	0.0036861	0.367256
9	28.8	T4Z T4-3 NO	46.325	87644	45.204	7599	81.6	0.995	5009	58.5	0.126	1552	769.4	0.660183	0.0073722	2.142	2.142	0.278676	1.42709	427.09	427.09	2.142	0.0036861	0.367254
10	28.6	T4Z T4-3 NO	42.82	81028	41.783	7019	80.5	0.919	4630	57.9	0.117	1436	768.5	0.660168	0.007372	2.119	2.119	0.279062	1.42906	429.063	429.063	2.119	0.003686	0.367246
11	28.6	T4Z T4-3 NO	40.541	76722	39.56	6648	81.0	0.87	4386	58.2	0.11	1361	766.5	0.660094	0.0073712	2.007	2.007	0.279276	1.43016	430.159	430.159	2.007	0.0036856	0.367205
12	28.4	T4Z T4-3 NO	38.364	72595	37.436	6288	80.7	0.824	4148	58.1	0.105	1288	763.8	0.660026	0.0073704	1.903	1.903	0.279153	1.42953	429.532	429.532	1.903	0.0036852	0.367167
13	28	T4Z T4-3 NO	36.362	68785	35.483	5968	80.7	0.781	3937	58.2	0.099	1223	760.7	0.659928	0.0073693	1.755	1.755	0.278624	1.42682	426.825	426.825	1.755	0.0036847	0.367113
14	10.2	T4Z T4-3 NO	28.819	52524	28.142	5470	80.5	0.619	3608	58.1	0.058	1120	756.9	0.659823	0.0073681	1.596	1.596	0.206575	1.05786	57.862	57.862	1.596	0.0036841	0.367055
5	27.4	T4Z T4-2 NH	58.354	110778	56.938	9571	80.0	1.253	6317	57.5	0.162	1950	675.7	0.660342	0.0073749	2.51	2.51	0.28525	1.43544	435.445	435.445	2.51	0.0036874	0.367388
6	27.4	T4Z T4-2 NH	54.226	102635	52.914	8907	80.9	1.165	5875	58.1	0.148	1821	736.7	0.660301	0.0073744	2.448	2.448	0.279353	1.40577	405.768	405.768	2.448	0.0036872	0.367366
7	27.4	T4Z T4-2 NH	51.606	97673	50.357	8468	81.3	1.108	5582	58.4	0.141	1742	756.7	0.660208	0.0073734	2.307	2.307	0.279397	1.40599	405.99	405.99	2.307	0.0036867	0.367314
8	27.2	T4Z T4-2 NH	50.586	95791	49.362	8308	82.0	1.086	5478	58.9	0.138	1720	766.0	0.660058	0.0073717	2.079	2.079	0.28054	1.41174	411.741	411.741	2.079	0.0036858	0.367231
9	27.2	T4Z T4-2 NH	45.851	86805	44.742	7529	81.7	0.984	4967	58.7	0.125	1562	772.7	0.660077	0.0073719	2.107	2.107	0.280066	1.40936	409.36	409.36	2.107	0.003686	0.367241
10	27.2	T4Z T4-2 NH	43.04	81501	41.998	7053	81.4	0.924	4654	58.6	0.118	1467	772.2	0.660034	0.0073714	2.042	2.042	0.280556	1.41182	411.824	411.824	2.042	0.0036857	0.367217
11	27.2	T4Z T4-2 NH	41.47	78544	40.466	6810	81.7	0.89	4491	58.9	0.114	1416	770.6	0.659893	0.0073698	1.828	1.828	0.281082	1.41447	414.468	414.468	1.828	0.0036849	0.36714
12	27.2	T4Z T4-2 NH	38.324	72579	37.396	6289	80.7	0.823	4147	58.4	0.105	1309	768.7	0.659835	0.0073692	1.74	1.74	0.28097	1.41391	413.905	413.905	1.74	0.0036846	0.367107
13	27.2	T4Z T4-2 NH	36.006	68183	35.134	5907	80.8	0.773	3895	58.6	0.099	1229	765.4	0.65983	0.0073691	1.732	1.732	0.280803	1.41306	413.063	413.063	1.732	0.0036846	0.367104
14	10.2	T4Z T4-2 NH	29.676	54165	28.978	5648	80.7	0.637	3723	58.6	0.061	1175	761.2	0.65964	0.007367	1.443	1.443	0.209515	1.05433	54.327	54.327	1.443	0.0036835	0.366999
5	27	T4Z T4-3 NH	54.633	103861	53.306	8957	80.0	1.173	5907	57.5	0.154	1851	678.5	0.660304	0.0073751	2.546	2.546	0.288092	1.43058	430.575	430.575	2.546	0.0036876	0.367402
6	27	T4Z T4-3 NH	51.994	98558	50.734	8537	81.3	1.116	5627	58.4	0.143	1771	735.8	0.660172	0.0073737	2.346	2.346	0.28246	1.40261	402.61	402.61	2.346	0.0036868	0.367329
7	26.8	T4Z T4-3 NH	48.541	92005	47.365	7965	81.3	1.042	5253	58.4	0.134	1664	755.0	0.66013	0.0073732	2.282	2.282	0.282332	1.40197	401.971	401.971	2.282	0.0036866	0.367305
8	26.8	T4Z T4-3 NH	45.863	86937	44.752	7528	81.3	0.985	4967	58.6	0.126	1579	763.4	0.660038	0.0073722	2.143	2.143	0.282593	1.40327	403.269	403.269	2.143	0.0036861	0.367254
9	26.8	T4Z T4-3 NH	45.472	86228	44.371	7468	81.9	0.976	4924	59.0	0.126	1572	766.9	0.659798	0.0073695	1.779	1.779	0.283565	1.40809	408.094	408.094	1.779	0.0036847	0.367121
10	26.8	T4Z T4-3 NH	40.279	76357	39.303	6615	81.4	0.865	4362	58.7	0.111	1392	769.9	0.659908	0.0073707	1.945	1.945	0.282865	1.40462	404.621	404.621	1.945	0.0036854	0.367182
11	26.8	T4Z T4-3 NH	37.94	71935	37.021	6229	81.4	0.814	4107	58.8	0.105	1312	766.9	0.659845	0.00737	1.849	1.849	0.283224	1.4064	406.402	406.402	1.849	0.003685	0.367147
12	26.8	T4Z T4-3 NH	37.51	71143	36.602	6157	81.8	0.805	4058	59.2	0.104	1299	763.7	0.659627	0.0073676	1.518	1.518	0.284077	1.41064	410.64	410.64	1.518	0.0036838	0.367026
13	26.8	T4Z T4-3 NH	33.762	64011	32.945	5546	81.2	0.724	3655	58.8	0.093	1168	762.0	0.659666	0.007368	1.577	1.577	0.283322	1.40689	406.891	406.891	1.577	0.003684	0.367048
14	10.2	T4Z T4-3 NH	27.898	50985	27.242	5322	81.5	0.599	3506	59.1	0.058	1122	756.8	0.659549	0.0073667	1.4	1.4	0.212025	1.05285	52.85	52.85	1.4	0.0036834	0.366983
5	27	T5B T3-2 NO	71.291	136678	69.527	11675	79.9	1.561	7854	56.9	0.203	2466	677.2	0.673384	0.0075225	22.582	22.582	0.292441	1.43112	431.124	431.124	22.582	0.0037613	0.374717
6	27.2	T5B T3-2 NO	66.117	126486	64.484	10849	80.9	1.447	7294	57.6	0.186	2308	754.9	0.673254	0.0075211	22.384	22.384	0.288264	1.41068	410.684	410.684	22.384	0.0037605	0.374645
7	27.2	T5B T3-2 NO	61.882	118406	60.354	10140	81.0	1.354	6819	57.6	0.174	2175	781.2	0.673067	0.007519	22.101	22.101	0.288798	1.4133	413.297	413.297	22.101	0.0037595	0.374541
8	27	T5B T3-2 NO	58.328	111646	56.888	9562	81.5	1.276	6429	58.0	0.165	2063	793.0	0.672751	0.0075155	21.621	21.621	0.289807	1.41824	418.235	418.235	21.621	0.0037577	0.374366
9	27	T5B T3-2 NO	54.252	103854	52.913	8897	80.7	1.186	5979	57.5	0.154	1923	798.8	0.672632	0.0075141	21.441	21.441	0.290125	1.41979	419.791	419.791	21.441	0.0037571	0.3743
10	27	T5B T3-2 NO	50.781	97212	49.527	8335	80.8	1.11	5599	57.6	0.144	1804	800.5	0.672401	0.0075115	21.09	21.09	0.290407	1.42117	421.174	421.174	21.09	0.0037558	0.374172
11	27	T5B T3-2 NO	47.096	90164	45.933	7739	80.7	1.029	5197	57.6	0.134	1676	799.2	0.672299	0.0075104	20.935	20.935	0.290659	1.4224	422.404	422.404	20.935	0.0037552	0.374116
12	27	T5B T3-2 NO	44.884	85927	43.776	7371	81.2	0.98	4948	58.0	0.127	1598	796.1	0.67182	0.007505	20.206	20.206	0.291027	1.42421	424.206	424.206	20.206	0.0037525	0.373849
13	27	T5B T3-2 NO	42.121	80633	41.082	6919	80.8	0.92	4644	57.8	0.12	1501	792.7	0.671583	0.0075024	19.847	19.847	0.291168	1.42489	424.894	424.894	19.847	0.0037512	0.373718
14	10.2	T5B T3-2 NO	34.376	63392	33.552	6549	80.6	0.751	4392	57.7	0.073	1420	788.2	0.671198	0.0074981	19.262	19.262	0.218146	1.06754	67.545	67.545	19.262	0.0037491	0.373505
5	27	T5B T3-3 NO	53.029	102149	51.707	8678	80.2	1.168	5880	57.4	0.154	1862	688.2	0.677943	0.0075728	29.42	29.42	0.297595	1.42317	423.173	423.173	29.42	0.0037864	0.377213
6	27	T5B T3-3 NO	48.944	93987	47.727	8016	80.6	1.079	5429	57.7	0.139	1724	743.4	0.677926	0.0075726	29.393	29.393	0.29136	1.39336	393.356	393.356	29.393	0.0037863	0.377203
7	27	T5B T3-3 NO	45.907	88124	44.766	7525	80.7	1.011	5091	57.7	0.13	1625	760.2	0.677619	0.0075692	28.928	28.928	0.290916	1.39123	391.233	391.233	28.928	0.0037846	0.377033
8	26.8	T5B T3-3 NO	41.209	79130	40.183	6755	80.3	0.908	4578	57.4	0.117	1464	766.1	0.67826	0.0075764	29.9	29.9	0.290967	1.39148	391.477	391.477	29.9	0.0037882	0.377388
9	26.8	T5B T3-3 NO	39.976	76750	38.982	6552	80.5	0.88	4436	57.7	0.114	1423	765.8	0.677165	0.0075641	28.239	28.239	0.291672	1.39485	394.848	394.848	28.239	0.0037821	0.376782
10	26.8	T5B T3-3 NO	38.86	74579	37.896	6375	80.7	0.854	4308	57.8	0.111	1386	765.9	0.676133	0.0075526	26.672	26.672	0.29187	1.3958	395.796	395.796	26.672	0.0037763	0.37621
11	26.5	T5B T3-3 NO	34.599	66407	33.739	5682	80.2	0.761	3842	57.5	0.098	1234	764.9	0.676856	0.0075607	27.769	27.769	0.291365	1.39338	393.379	393.379	27.769	0.0037803	0.37661
12	26.8	T5B T3-3 NO	32.455	62277	31.649	5332	80.3	0.714	3605	57.8	0.092	1158	760.6	0.676492	0.0075566	27.217	27.217	0.291234	1.39275	392.751	392.751	27.217	0.0037783	0.376409
13	27	T5B T3-3 NO	32.297	61961	31.496	5305	80.8	0.709	3580	58.1	0.092	1152	756.0	0.675039	0.0075404	25.009	25.009	0.292205	1.3974	397.397	397.397	25.009	0.0037702	0.375603
14	10.2	T5B T3-3 NO	26.756	49435	26.112	5087	80.9	0.587	3428	58.3	0.057	1105	753.3	0.674252	0.0075316	23.816	23.816	0.218937	1.04701	47.01	47.01	23.816	0.0037658	0.375167
5	27	T5B T3-2 NH	81.63	155565	79.643	13376	79.5	1.753	8819	57.4	0.233	2837	629.6	0.660326	0.0073775	2.869	2.869	0.292944	1.44683	446.833	446.833	2.869	0.0036888	0.36752
6	27	T5B T3-2 NH	76.882	146295	75.013	12597	81.0	1.651	8310	58.5	0.218	2714	723.8	0.660262	0.0073768	2.773	2.773	0.289996	1.43227	432.274	432.274	2.773	0.0036884	0.367485
7	27	T5B T3-2 NH	71.398	135979	69.662	11710	80.9	1.533	7727	58.5	0.203	2550	759.7	0.660198	0.0073761	2.675	2.675	0.29179	1.44113	441.134	441.134	2.675	0.003688	0.367449
8	27	T5B T3-2 NH	67.328	128319	65.69	11038	80.9	1.445	7281	58.4	0.193	2423	777.7	0.660144	0.0073755	2.593	2.593	0.293271	1.44845	448.446	448.446	2.593	0.0036877	0.367419
9	27	T5B T3-2 NH	62.309	118813	60.793	10223	80.8	1.338	6743	58.3	0.179	2253	787.6	0.660139	0.0073754	2.586	2.586	0.294251	1.45329	453.287	453.287	2.586	0.0036877	0.367416
10	27	T5B T3-2 NH	59.318	113158	57.873	9730	81.4	1.273	6415	58.6	0.171	2152	792.2	0.660041	0.0073743	2.437	2.437	0.295223	1.45809	458.089	458.089	2.437	0.0036872	0.367362
11	27	T5B T3-2 NH	55.075	105080	53.734	9031	81.0	1.182	5951	58.3	0.159	2001	794.3	0.660001	0.0073739	2.376	2.376	0.295546	1.45968	459.681	459.681	2.376	0.0036869	0.36734
12	27	T5B T3-2 NH	52.079	99379	50.811	8537	81.5	1.118	5628	58.6	0.15	1896	793.6	0.659911	0.0073729	2.24	2.24	0.29596	1.46173	461.728	461.728	2.24	0.0036864	0.36729
13	27	T5B T3-2 NH	48.811	93148	47.622	8004	81.1	1.047	5278	58.3	0.141	1780	791.8	0.659852	0.0073722	2.149	2.149	0.29612	1.46252	462.516	462.516	2.149	0.0036861	0.367257
14	10	T5B T3-2 NH	38.763	71240	37.846	7433	80.5	0.833	4900	57.8	0.084	1653	787.6	0.659994	0.0073738	2.366	2.366	0.222353	1.09819	98.189	98.189	2.366	0.0036869	0.367336
5	27.2	T5B T3-3 NH	82.455	157908	80.442	13527	78.9	1.77	8914	55.6	0.244	2983	674.5	0.660046	0.0073753	2.571	2.571	0.302967	1.42238	422.38	422.38	2.571	0.0036877	0.367411
6	27	T5B T3-3 NH	74.842	143049	73.017	12282	79.6	1.607	8104	56.0	0.218	2739	764.6	0.660116	0.0073761	2.677	2.677	0.298998	1.40375	403.748	403.748	2.677	0.003688	0.367449
7	27	T5B T3-3 NH	72.635	138919	70.864	11930	80.2	1.559	7867	56.3	0.213	2684	793.9	0.659929	0.007374	2.393	2.393	0.300433	1.41049	410.486	410.486	2.393	0.003687	0.367346
8	27	T5B T3-3 NH	68.361	130778	66.693	11240	80.5	1.467	7409	56.5	0.201	2540	811.8	0.659875	0.0073734	2.312	2.312	0.301013	1.41321	413.209	413.209	2.312	0.0036867	0.367316
9	27	T5B T3-3 NH	61.77	118192	60.263	10158	79.9	1.326	6696	55.9	0.182	2301	819.3	0.659967	0.0073744	2.452	2.452	0.301307	1.41459	414.59	414.59	2.452	0.0036872	0.367367
10	27	T5B T3-3 NH	59.303	113510	57.856	9751	80.2	1.272	6425	56.1	0.175	2213	819.8	0.659828	0.0073729	2.241	2.241	0.302127	1.41844	418.436	418.436	2.241	0.0036864	0.36729
11	27	T5B T3-3 NH	55.801	106811	54.439	9169	80.3	1.197	6045	56.1	0.165	2086	820.1	0.659761	0.0073721	2.138	2.138	0.302285	1.41918	419.177	419.177	2.138	0.0036861	0.367253
12	27	T5B T3-3 NH	53.558	102534	52.251	8801	80.5	1.149	5799	56.3	0.158	2004	818.3	0.659633	0.0073707	1.944	1.944	0.3027	1.42113	421.129	421.129	1.944	0.0036853	0.367182
13	26.8	T5B T3-3 NH	47.892	91669	46.723	7869	79.8	1.027	5188	55.9	0.141	1791	815.2	0.659731	0.0073718	2.093	2.093	0.302237	1.41895	418.955	418.955	2.093	0.0036859	0.367236
14	10.2	T5B T3-3 NH	38.416	70772	37.506	7379	79.9	0.825	4863	56.0	0.085	1677	808.9	0.65984	0.007373	2.258	2.258	0.227109	1.06624	66.239	66.239	2.258	0.0036865	0.367297
5	27.4	T5B T4-2 NO	62.193	119788	60.662	10209	78.8	1.343	6770	55.2	0.188	2298	688.6	0.664089	0.0074204	8.705	8.705	0.310592	1.42388	423.878	423.878	8.705	0.0037102	0.369651
6	27.2	T5B T4-2 NO	57.278	110012	55.871	9399	79.2	1.237	6238	55.5	0.17	2129	755.1	0.664076	0.0074203	8.685	8.685	0.304953	1.39803	398.025	398.025	8.685	0.0037101	0.369643
7	27.2	T5B T4-2 NO	52.223	100293	50.94	8576	78.7	1.128	5694	55.1	0.155	1951	775.6	0.664164	0.0074213	8.819	8.819	0.304685	1.3968	396.795	396.795	8.819	0.0037106	0.369692
8	27.2	T5B T4-2 NO	50.524	97037	49.284	8309	79.6	1.09	5512	55.6	0.15	1895	783.4	0.6638	0.0074172	8.266	8.266	0.305152	1.39894	398.938	398.938	8.266	0.0037086	0.36949
9	27.2	T5B T4-2 NO	46.684	89650	45.537	7684	79.5	1.008	5095	55.5	0.139	1754	787.7	0.663747	0.0074166	8.184	8.184	0.304965	1.39808	398.077	398.077	8.184	0.0037083	0.36946
10	27.2	T5B T4-2 NO	44.749	85959	43.65	7355	79.7	0.965	4873	55.6	0.133	1681	786.9	0.663495	0.0074138	7.802	7.802	0.305785	1.40184	401.841	401.841	7.802	0.0037069	0.369321
11	27	T5B T4-2 NO	41.5	79700	40.481	6831	79.8	0.895	4525	55.7	0.124	1560	785.6	0.663455	0.0074133	7.741	7.741	0.305387	1.40001	400.012	400.012	7.741	0.0037067	0.369299
12	27	T5B T4-2 NO	38.89	74681	37.935	6393	79.6	0.839	4235	55.6	0.116	1461	782.1	0.663332	0.007412	7.555	7.555	0.30529	1.39957	399.57	399.57	7.555	0.003706	0.36923
13	27	T5B T4-2 NO	37.55	72106	36.628	6170	79.5	0.81	4085	55.5	0.112	1410	777.8	0.6631	0.0074094	7.202	7.202	0.305491	1.40049	400.491	400.491	7.202	0.0037047	0.369102
14	10	T5B T4-2 NO	29.427	54354	28.726	5642	79.2	0.635	3736	55.4	0.066	1288	774.1	0.663307	0.0074117	7.517	7.517	0.228851	1.04914	49.142	49.142	7.517	0.0037058	0.369217
5	27	T5B T4-3 NO	54.292	104377	52.96	8911	78.7	1.167	5887	55.0	0.164	2005	681.4	0.661322	0.0073896	4.512	4.512	0.309546	1.41476	414.756	414.756	4.512	0.0036948	0.368119
6	26.8	T5B T4-3 NO	52.289	100249	51.01	8591	80.6	1.124	5677	56.1	0.155	1943	740.3	0.66113	0.0073874	4.22	4.22	0.304141	1.39005	390.053	390.053	4.22	0.0036937	0.368013
7	26.8	T5B T4-3 NO	47.285	90637	46.128	7770	79.7	1.017	5136	55.5	0.14	1765	760.5	0.661205	0.0073883	4.334	4.334	0.303681	1.38795	387.951	387.951	4.334	0.0036941	0.368054
8	26.8	T5B T4-3 NO	44.598	85491	43.507	7334	79.6	0.959	4846	55.4	0.132	1671	767.6	0.661097	0.0073871	4.17	4.17	0.30389	1.38891	388.906	388.906	4.17	0.0036935	0.367995
9	26.8	T5B T4-3 NO	41.528	79607	40.513	6827	79.4	0.893	4510	55.3	0.123	1557	770.0	0.66102	0.0073862	4.054	4.054	0.303974	1.38929	389.288	389.288	4.054	0.0036931	0.367952
10	26.8	T5B T4-3 NO	39.222	75199	38.263	6446	79.6	0.843	4258	55.3	0.116	1473	769.1	0.660941	0.0073853	3.933	3.933	0.304388	1.39118	391.182	391.182	3.933	0.0036927	0.367908
11	26.8	T5B T4-3 NO	36.68	70315	35.783	6033	79.9	0.788	3984	55.5	0.109	1378	767.4	0.660904	0.0073849	3.876	3.876	0.304122	1.38997	389.967	389.967	3.876	0.0036925	0.367887
12	26.8	T5B T4-3 NO	35.476	68009	34.608	5840	80.2	0.762	3855	55.9	0.105	1334	764.3	0.660616	0.0073817	3.439	3.439	0.304486	1.39163	391.627	391.627	3.439	0.0036908	0.367728
13	26.8	T5B T4-3 NO	33.097	63445	32.287	5452	80.4	0.711	3598	56.1	0.098	1245	761.2	0.660526	0.0073807	3.303	3.303	0.304496	1.39167	391.675	391.675	3.303	0.0036904	0.367678
14	10.2	T5B T4-3 NO	28.181	52000	27.512	5376	80.9	0.606	3547	56.5	0.063	1228	757.1	0.660274	0.0073779	2.92	2.92	0.229797	1.05027	50.268	50.268	2.92	0.0036889	0.367538
5	51.2	T5B T4-2 NH	884.937	2861941	846.383	49673	83.9	26.282	49808	58.4	12.271	49191	677.2	0.931578	0.0104093	415.004	415.004	1.4498	6.5842	5584.2	5584.2	415.004	0.0052047	0.517772
6	51	T5B T4-2 NH	865.584	2909924	826.828	49663	83.9	25.608	49799	58.4	13.149	49212	677.2	0.929131	0.010382	411.287	411.287	1.59025	7.22207	6222.07	6222.07	411.287	0.005191	0.516419
7	51	T5B T4-2 NH	847.24	2891348	808.923	49660	83.9	24.99	49798	58.4	13.327	49218	677.2	0.926787	0.0103558	407.726	407.726	1.64753	7.48219	6482.19	6482.19	407.726	0.0051779	0.515123
8	50	T5B T4-2 NH	829.244	2842249	791.661	49660	83.9	24.397	49800	58.4	13.187	49217	677.2	0.924531	0.0103306	404.3	404.3	1.66571	7.56473	6564.73	6564.73	404.3	0.0051653	0.513875
9	49.7	T5B T4-2 NH	811.712	2793538	774.849	49656	83.9	23.823	49801	58.4	13.04	49214	677.2	0.922369	0.0103064	401.016	401.016	1.6829	7.64282	6642.81	6642.81	401.016	0.0051532	0.51268
10	49.5	T5B T4-2 NH	795.526	2741156	759.403	49657	83.9	23.294	49800	58.4	12.829	49210	677.2	0.920233	0.0102826	397.771	397.771	1.68939	7.67228	6672.28	6672.28	397.771	0.0051413	0.511498
11	49.5	T5B T4-2 NH	780.448	2689513	745.041	49654	83.9	22.804	49798	58.4	12.603	49206	677.2	0.918237	0.0102603	394.739	394.739	1.69165	7.68255	6682.55	6682.55	394.739	0.0051301	0.510395
12	49.5	T5B T4-2 NH	765.32	2635008	730.657	49652	83.9	22.314	49794	58.4	12.349	49200	677.2	0.916192	0.0102374	391.634	391.634	1.69016	7.6758	6675.81	6675.81	391.634	0.0051187	0.509264
13	49.3	T5B T4-2 NH	750.353	2577104	716.463	49652	83.9	21.834	49796	58.4	12.056	49194	677.2	0.91426	0.0102158	388.699	388.699	1.68272	7.64201	6642.01	6642.01	388.699	0.0051079	0.508196
5	27.4	T5B T4-3 NH	96.246	192644	93.813	15716	84.0	2.063	10356	59.2	0.369	4239	3116.2	0.659709	0.00737	1.852	1.852	0.393781	2.44197	1441.97	1441.97	1.852	0.003685	0.367148
6	27.2	T5B T4-3 NH	89.709	178249	87.455	14677	84.5	1.923	9668	59.5	0.331	3936	3109.5	0.659724	0.0073702	1.874	1.874	0.378449	2.3469	1346.9	1346.9	1.874	0.0036851	0.367156
7	27.2	T5B T4-3 NH	83.969	166596	81.862	13722	84.4	1.8	9044	59.3	0.307	3686	3007.7	0.659742	0.0073704	1.902	1.902	0.375341	2.32762	1327.62	1327.62	1.902	0.0036852	0.367167
8	27.2	T5B T4-3 NH	77.657	153941	75.709	12696	83.5	1.665	8372	58.6	0.283	3407	2897.7	0.659787	0.0073709	1.971	1.971	0.373535	2.31642	1316.42	1316.42	1.971	0.0036854	0.367192
9	27	T5B T4-3 NH	73.335	145339	71.496	12006	83.6	1.572	7915	58.6	0.267	3217	2789.8	0.659719	0.0073701	1.867	1.867	0.373105	2.31375	1313.75	1313.75	1.867	0.0036851	0.367154
10	27.2	T5B T4-3 NH	68.106	134921	66.399	11166	83.5	1.46	7359	58.5	0.247	2985	2692.5	0.65972	0.0073701	1.868	1.868	0.372267	2.30856	1308.56	1308.56	1.868	0.0036851	0.367154
11	27.2	T5B T4-3 NH	65.292	129294	63.656	10694	83.9	1.4	7044	58.8	0.236	2854	2602.5	0.659614	0.007369	1.708	1.708	0.371518	2.30391	1303.91	1303.91	1.708	0.0036845	0.367096
12	27.2	T5B T4-3 NH	57.785	114339	56.337	9469	82.8	1.239	6238	58.3	0.208	2518	2521.6	0.659756	0.0073705	1.923	1.923	0.369788	2.29319	1293.18	1293.18	1.923	0.0036853	0.367174
13	27.2	T5B T4-3 NH	56.612	112026	55.194	9293	83.4	1.213	6121	58.9	0.204	2465	2440.6	0.659555	0.0073683	1.618	1.618	0.370123	2.29527	1295.27	1295.27	1.618	0.0036842	0.367063
14	10.2	T5B T4-3 NH	45.628	85544	44.533	8716	83.3	0.979	5740	59.2	0.116	2308	2372.4	0.659473	0.0073674	1.493	1.493	0.261433	1.62123	621.235	621.235	1.493	0.0036837	0.367017
5	27.2	T5Z T3-2 NO	63.833	127968	62.185	10423	82.1	1.415	7101	61.7	0.233	2673	1837.6	0.682768	0.0076448	39.198	39.198	0.3751	1.6833	683.304	683.304	39.198	0.0038224	0.380782
6	27.2	T5Z T3-2 NO	59.326	118254	57.8	9691	82.4	1.315	6598	61.5	0.21	2483	1910.9	0.682642	0.0076433	39.006	39.006	0.363265	1.63019	630.192	630.192	39.006	0.0038217	0.380712
7	27.2	T5Z T3-2 NO	55.491	110504	54.065	9071	82.2	1.23	6174	60.9	0.195	2330	1913.9	0.68242	0.0076409	38.669	38.669	0.361488	1.62222	622.217	622.217	38.669	0.0038204	0.380589
8	27	T5Z T3-2 NO	52.525	104537	51.177	8583	82.2	1.163	5844	60.7	0.185	2207	1898.9	0.681832	0.0076343	37.773	37.773	0.360841	1.61931	619.314	619.314	37.773	0.0038171	0.380262
9	27	T5Z T3-2 NO	48.038	95488	46.807	7853	81.4	1.062	5346	59.5	0.168	2019	1877.2	0.680933	0.0076242	36.404	36.404	0.359107	1.61153	611.535	611.535	36.404	0.0038121	0.379763
10	27.2	T5Z T3-2 NO	45.329	90114	44.168	7426	81.6	1.002	5050	58.8	0.159	1907	1848.9	0.680677	0.0076213	36.015	36.015	0.359559	1.61356	613.561	613.561	36.015	0.0038107	0.37962
11	27	T5Z T3-2 NO	44.638	88668	43.497	7323	84.8	0.985	4967	61.0	0.156	1879	1824.2	0.679243	0.0076053	33.833	33.833	0.359244	1.61215	612.146	612.146	33.833	0.0038026	0.378824
12	27	T5Z T3-2 NO	40.347	80130	39.316	6616	81.8	0.891	4491	59.5	0.141	1696	1799.8	0.679617	0.0076095	34.402	34.402	0.358508	1.60884	608.843	608.843	34.402	0.0038047	0.379032
13	27	T5Z T3-2 NO	38.744	76916	37.754	6358	83.6	0.854	4310	60.9	0.135	1630	1773.3	0.678755	0.0075998	33.091	33.091	0.358505	1.60883	608.83	608.83	33.091	0.0037999	0.378553
14	10.2	T5Z T3-2 NO	31.458	59253	30.686	6019	83.0	0.694	4077	60.6	0.078	1540	1748.2	0.678253	0.0075942	32.325	32.325	0.252681	1.13393	133.932	133.932	32.325	0.0037971	0.378274
5	27.2	T5Z T3-3 NO	65.176	129328	63.515	10665	82.3	1.432	7205	59.2	0.229	2653	1485.3	0.676262	0.0075576	27.352	27.352	0.359913	1.5963	596.298	596.298	27.352	0.0037788	0.376458
6	27.4	T5Z T3-3 NO	60.5	119557	58.964	9892	82.7	1.329	6679	59.3	0.207	2470	1571.8	0.676172	0.0075566	27.215	27.215	0.35146	1.55881	558.808	558.808	27.215	0.0037783	0.376408
7	27.4	T5Z T3-3 NO	56.925	112417	55.481	9296	83.1	1.25	6281	59.3	0.194	2334	1592.1	0.675872	0.0075533	26.76	26.76	0.350356	1.55391	553.909	553.909	26.76	0.0037766	0.376242
8	27.2	T5Z T3-3 NO	52.759	104204	51.421	8627	82.9	1.158	5827	59.1	0.18	2173	1593.2	0.67576	0.007552	26.59	26.59	0.350747	1.55565	555.648	555.648	26.59	0.003776	0.37618
9	27.2	T5Z T3-3 NO	50.185	99097	48.913	8214	82.6	1.101	5542	58.6	0.172	2071	1586.7	0.675029	0.0075438	25.48	25.48	0.350971	1.55664	556.641	556.641	25.48	0.0037719	0.375775
10	27.2	T5Z T3-3 NO	47.14	93084	45.945	7721	82.6	1.034	5206	58.1	0.161	1950	1575.8	0.674856	0.0075419	25.216	25.216	0.351128	1.55733	557.334	557.334	25.216	0.003771	0.375678
11	27	T5Z T3-3 NO	43.191	85293	42.097	7081	83.1	0.947	4773	58.4	0.148	1790	1563.0	0.674958	0.007543	25.372	25.372	0.351169	1.55752	557.515	557.515	25.372	0.0037715	0.375735
12	27.2	T5Z T3-3 NO	41.417	81798	40.368	6788	82.6	0.907	4570	58.2	0.142	1717	1546.9	0.674279	0.0075355	24.34	24.34	0.35204	1.56138	561.381	561.381	24.34	0.0037677	0.375358
13	27	T5Z T3-3 NO	38.631	76258	37.653	6329	82.1	0.846	4260	57.8	0.132	1601	1532.4	0.674091	0.0075333	24.054	24.054	0.351192	1.55762	557.618	557.618	24.054	0.0037667	0.375254
14	10	T5Z T3-3 NO	31.985	60199	31.204	6124	82.7	0.7	4117	58.3	0.08	1547	1516.7	0.673309	0.0075246	22.867	22.867	0.255868	1.13484	134.836	134.836	22.867	0.0037623	0.374821
5	27	T5Z T3-2 NH	69.478	136677	67.745	11343	82.2	1.491	7477	58.0	0.242	2842	1315.6	0.66019	0.0073787	3.034	3.034	0.357346	1.56425	564.252	564.252	3.034	0.0036894	0.36758
6	27	T5Z T3-2 NH	63.814	125091	62.227	10412	81.9	1.369	6872	57.7	0.218	2623	1410.8	0.660219	0.007379	3.077	3.077	0.350016	1.53216	532.164	532.164	3.077	0.0036895	0.367595
7	26.8	T5Z T3-2 NH	61.922	121366	60.383	10111	83.1	1.328	6669	58.4	0.211	2563	1436.8	0.660016	0.0073768	2.769	2.769	0.349934	1.5318	531.805	531.805	2.769	0.0036884	0.367483
8	26.8	T5Z T3-2 NH	54.451	106705	53.097	8900	81.9	1.169	5871	57.5	0.186	2262	1446.8	0.660221	0.0073791	3.08	3.08	0.349403	1.52948	529.481	529.481	3.08	0.0036895	0.367597
9	26.8	T5Z T3-2 NH	53.115	104122	51.795	8682	82.4	1.139	5724	57.7	0.181	2212	1441.5	0.659901	0.0073755	2.594	2.594	0.350383	1.53377	533.772	533.772	2.594	0.0036877	0.367419
10	26.8	T5Z T3-2 NH	48.094	94256	46.898	7866	81.8	1.032	5184	56.9	0.164	2005	1436.8	0.660025	0.0073769	2.783	2.783	0.349787	1.53116	531.163	531.163	2.783	0.0036884	0.367488
11	27	T5Z T3-2 NH	46.306	90779	45.155	7580	82.0	0.993	4996	57.0	0.158	1934	1426.2	0.659839	0.0073748	2.499	2.499	0.350547	1.53449	534.491	534.491	2.499	0.0036874	0.367385
12	27	T5Z T3-2 NH	43.885	86036	42.794	7186	81.9	0.941	4737	56.8	0.15	1833	1416.4	0.659756	0.0073739	2.373	2.373	0.350717	1.53523	535.232	535.232	2.373	0.0036869	0.367338
13	26.8	T5Z T3-2 NH	41.527	81430	40.494	6806	82.1	0.89	4485	56.8	0.142	1738	1405.1	0.659663	0.0073728	2.233	2.233	0.351256	1.53759	537.592	537.592	2.233	0.0036864	0.367287
14	10	T5Z T3-2 NH	31.474	58891	30.719	6034	81.1	0.676	3978	56.1	0.079	1540	1393.3	0.659978	0.0073763	2.711	2.711	0.257118	1.12551	125.512	125.512	2.711	0.0036882	0.367462
5	27	T5Z T3-3 NH	70.46	138296	68.707	11535	81.1	1.511	7598	56.0	0.243	2871	1210.0	0.659625	0.007372	2.125	2.125	0.35322	1.52642	526.423	526.423	2.125	0.003686	0.367248
6	27	T5Z T3-3 NH	63.842	124883	62.257	10453	81.3	1.369	6887	56.2	0.216	2620	1304.9	0.659693	0.0073728	2.228	2.228	0.346217	1.49616	496.16	496.16	2.228	0.0036864	0.367286
7	27	T5Z T3-3 NH	59.742	116854	58.259	9768	81.3	1.281	6441	56.2	0.202	2465	1331.3	0.65966	0.0073724	2.178	2.178	0.346109	1.49569	495.693	495.693	2.178	0.0036862	0.367267
8	26.8	T5Z T3-3 NH	57.278	112079	55.856	9384	82.6	1.228	6187	57.1	0.194	2379	1340.2	0.659542	0.0073711	1.998	1.998	0.347026	1.49966	499.656	499.656	1.998	0.0036856	0.367202
9	27	T5Z T3-3 NH	52.051	101856	50.759	8519	81.6	1.116	5614	56.4	0.176	2160	1342.1	0.659477	0.0073704	1.9	1.9	0.347189	1.50036	500.362	500.362	1.9	0.0036852	0.367166
10	27	T5Z T3-3 NH	48.331	94584	47.131	7915	82.1	1.036	5214	56.6	0.164	2010	1336.9	0.659523	0.0073709	1.97	1.97	0.347314	1.5009	500.901	500.901	1.97	0.0036854	0.367191
11	27	T5Z T3-3 NH	47.874	93702	46.685	7840	83.1	1.026	5162	57.3	0.162	1995	1329.9	0.659279	0.0073682	1.598	1.598	0.347804	1.50302	503.018	503.018	1.598	0.0036841	0.367056
12	26.8	T5Z T3-3 NH	43.668	85469	42.584	7154	82.0	0.936	4715	56.6	0.148	1821	1323.1	0.659263	0.007368	1.575	1.575	0.347815	1.50307	503.066	503.066	1.575	0.003684	0.367047
13	26.8	T5Z T3-3 NH	41.266	80770	40.241	6762	81.9	0.884	4456	56.4	0.14	1721	1313.2	0.659196	0.0073672	1.472	1.472	0.347945	1.50363	503.628	503.628	1.472	0.0036836	0.36701
14	10	T5Z T3-3 NH	33.512	62617	32.71	6461	82.3	0.719	4256	56.7	0.083	1644	1303.5	0.659065	0.0073658	1.273	1.273	0.255249	1.10305	103.048	103.048	1.273	0.0036829	0.366937
5	27.2	T5Z T4-2 NO	56.54	111319	55.121	9284	79.5	1.224	6177	54.6	0.195	2307	1138.1	0.66633	0.0074466	12.266	12.266	0.353196	1.51068	510.681	510.681	12.266	0.0037233	0.370951
6	27	T5Z T4-2 NO	54.213	106322	52.857	8904	81.3	1.173	5924	55.9	0.183	2224	1212.3	0.665934	0.0074422	11.665	11.665	0.34558	1.47811	478.106	478.106	11.665	0.0037211	0.370731
7	27.2	T5Z T4-2 NO	50.268	98565	49.011	8257	80.8	1.088	5495	55.6	0.169	2072	1235.7	0.665933	0.0074422	11.663	11.663	0.345156	1.47629	476.29	476.29	11.663	0.0037211	0.37073
8	27.2	T5Z T4-2 NO	48.089	94291	46.887	7899	81.2	1.04	5252	55.9	0.162	1989	1243.3	0.665576	0.0074382	11.121	11.121	0.345472	1.47764	477.642	477.642	11.121	0.0037191	0.370532
9	27.2	T5Z T4-2 NO	45.153	88527	44.025	7416	81.0	0.976	4928	55.7	0.152	1872	1245.1	0.665384	0.0074361	10.83	10.83	0.345452	1.47756	477.56	477.56	10.83	0.003718	0.370426
10	27	T5Z T4-2 NO	41.872	82113	40.825	6868	80.5	0.906	4566	55.2	0.141	1737	1241.5	0.665417	0.0074364	10.88	10.88	0.345899	1.47947	479.47	479.47	10.88	0.0037182	0.370445
11	27.2	T5Z T4-2 NO	40.155	78754	39.151	6590	81.4	0.868	4382	55.9	0.136	1669	1236.3	0.665048	0.0074323	10.319	10.319	0.346486	1.48198	481.981	481.981	10.319	0.0037162	0.370239
12	27.2	T5Z T4-2 NO	38.555	75612	37.591	6333	81.6	0.833	4208	56.0	0.13	1604	1230.7	0.664685	0.0074283	9.768	9.768	0.346741	1.48307	483.072	483.072	9.768	0.0037141	0.370038
13	27.2	T5Z T4-2 NO	36.162	70914	35.259	5943	81.4	0.781	3948	55.9	0.122	1506	1224.3	0.664549	0.0074267	9.561	9.561	0.346711	1.48294	482.942	482.942	9.561	0.0037134	0.369963
14	10	T5Z T4-2 NO	28.509	53378	27.822	5494	80.7	0.616	3650	55.4	0.071	1391	1216.1	0.664514	0.0074263	9.508	9.508	0.254065	1.08668	86.678	86.678	9.508	0.0037132	0.369943
5	27.8	T5Z T4-3 NO	88.349	173675	86.141	14491	80.1	1.903	9595	54.8	0.304	3647	1079.1	0.662757	0.0074066	6.823	6.823	0.353413	1.50769	507.686	507.686	6.823	0.0037033	0.368963
6	27.6	T5Z T4-3 NO	81.797	160391	79.758	13425	80.7	1.762	8892	55.4	0.278	3417	1197.5	0.662719	0.0074062	6.765	6.765	0.348258	1.4857	485.697	485.697	6.765	0.0037031	0.368942
7	27.6	T5Z T4-3 NO	76.86	150755	74.943	12637	81.4	1.655	8365	55.9	0.262	3241	1237.0	0.662634	0.0074052	6.637	6.637	0.348958	1.48868	488.682	488.682	6.637	0.0037026	0.368895
8	27.6	T5Z T4-3 NO	72.502	142259	70.693	11903	81.3	1.561	7876	55.9	0.247	3072	1254.8	0.662545	0.0074042	6.5	6.5	0.349788	1.49222	492.222	492.222	6.5	0.0037021	0.368845
9	27.6	T5Z T4-3 NO	68.534	134508	66.824	11260	82.1	1.475	7448	56.4	0.234	2915	1262.8	0.662382	0.0074024	6.253	6.253	0.350474	1.49515	495.15	495.15	6.253	0.0037012	0.368755
10	27.6	T5Z T4-3 NO	62.87	123397	61.302	10321	81.5	1.354	6829	55.9	0.215	2677	1264.1	0.662419	0.0074028	6.31	6.31	0.350514	1.49532	495.32	495.32	6.31	0.0037014	0.368776
11	27.4	T5Z T4-3 NO	58.422	114692	56.964	9580	81.0	1.258	6344	55.6	0.2	2488	1258.7	0.662388	0.0074025	6.262	6.262	0.351019	1.49747	497.472	497.472	6.262	0.0037012	0.368758
12	27.8	T5Z T4-3 NO	55.267	108515	53.888	9078	80.9	1.19	6007	55.7	0.189	2357	1252.4	0.662212	0.0074005	5.995	5.995	0.351477	1.49943	499.428	499.428	5.995	0.0037002	0.368661
13	27.6	T5Z T4-3 NO	51.989	102060	50.693	8539	80.9	1.119	5645	55.8	0.178	2216	1245.6	0.662129	0.0073996	5.869	5.869	0.351178	1.49815	498.154	498.154	5.869	0.0036998	0.368615
14	10.2	T5Z T4-3 NO	40.306	75639	39.335	7713	80.1	0.868	5102	55.4	0.103	2000	1236.7	0.662286	0.0074013	6.107	6.107	0.260645	1.11193	111.934	111.934	6.107	0.0037007	0.368702
5	27	T5Z T4-2 NH	63.534	124721	61.953	10430	79.9	1.363	6873	54.9	0.219	2634	1060.3	0.659917	0.0073745	2.454	2.454	0.353243	1.47926	479.26	479.26	2.454	0.0036872	0.367368
6	26.8	T5Z T4-2 NH	59.471	116369	57.994	9766	81.0	1.276	6443	55.7	0.201	2485	1141.9	0.659821	0.0073734	2.308	2.308	0.346737	1.45202	452.018	452.018	2.308	0.0036867	0.367315
7	26.8	T5Z T4-2 NH	54.655	106926	53.298	8984	81.1	1.172	5925	55.7	0.185	2295	1167.3	0.659824	0.0073734	2.313	2.313	0.34636	1.45044	450.437	450.437	2.313	0.0036867	0.367317
8	26.8	T5Z T4-2 NH	50	97824	48.759	8228	80.7	1.072	5424	55.4	0.169	2105	1175.2	0.659857	0.0073738	2.363	2.363	0.34644	1.45077	450.775	450.775	2.363	0.0036869	0.367335
9	26.8	T5Z T4-2 NH	48.781	95470	47.57	8027	81.3	1.046	5288	55.8	0.165	2060	1175.4	0.659664	0.0073716	2.071	2.071	0.347291	1.45434	454.337	454.337	2.071	0.0036858	0.367228
10	26.8	T5Z T4-2 NH	45.406	88861	44.279	7474	81.4	0.974	4925	55.8	0.154	1920	1174.9	0.659652	0.0073715	2.052	2.052	0.347197	1.45394	453.942	453.942	2.052	0.0036857	0.367221
11	26.5	T5Z T4-2 NH	42.957	84084	41.891	7073	81.6	0.921	4658	55.9	0.146	1819	1170.0	0.659552	0.0073704	1.901	1.901	0.347663	1.45589	455.894	455.894	1.901	0.0036852	0.367166
12	26.8	T5Z T4-2 NH	38.973	76267	38.006	6420	81.0	0.836	4229	55.6	0.132	1648	1164.8	0.659572	0.0073706	1.931	1.931	0.347149	1.45374	453.741	453.741	1.931	0.0036853	0.367177
13	26.5	T5Z T4-2 NH	38.143	74670	37.196	6278	81.2	0.818	4134	55.7	0.129	1614	1155.9	0.659364	0.0073683	1.615	1.615	0.348126	1.45783	457.833	457.833	1.615	0.0036841	0.367062
14	10	T5Z T4-2 NH	30.179	56509	29.456	5775	80.7	0.647	3804	55.5	0.076	1483	1149.3	0.659384	0.0073685	1.644	1.644	0.25906	1.08485	84.853	84.853	1.644	0.0036842	0.367072
5	27	T5Z T4-3 NH	70.047	137396	68.304	11508	79.6	1.502	7582	54.7	0.24	2907	1013.6	0.659745	0.0073731	2.271	2.271	0.35179	1.4683	468.298	468.298	2.271	0.0036866	0.367301
6	26.8	T5Z T4-3 NH	66.05	129216	64.411	10853	80.9	1.416	7153	56.0	0.223	2768	1104.9	0.659667	0.0073722	2.152	2.152	0.346464	1.44607	446.068	446.068	2.152	0.0036861	0.367258
7	26.8	T5Z T4-3 NH	60.299	117965	58.802	9922	80.5	1.293	6543	56.0	0.204	2546	1135.7	0.659702	0.0073726	2.205	2.205	0.346445	1.44599	445.99	445.99	2.205	0.0036863	0.367277
8	26.8	T5Z T4-3 NH	57.196	111930	55.776	9424	81.1	1.226	6213	56.6	0.194	2428	1147.2	0.659584	0.0073713	2.026	2.026	0.34719	1.4491	449.097	449.097	2.026	0.0036857	0.367212
9	26.8	T5Z T4-3 NH	53.588	104899	52.258	8829	81.1	1.149	5821	56.6	0.182	2282	1151.3	0.659493	0.0073703	1.887	1.887	0.347855	1.45187	451.874	451.874	1.887	0.0036851	0.367161
10	26.8	T5Z T4-3 NH	50.336	98532	49.086	8291	80.8	1.079	5466	56.4	0.171	2145	1151.1	0.659457	0.0073699	1.833	1.833	0.347864	1.45191	451.912	451.912	1.833	0.0036849	0.367141
11	26.8	T5Z T4-3 NH	46.671	91361	45.512	7688	80.8	1	5065	56.4	0.158	1989	1147.5	0.659421	0.0073695	1.779	1.779	0.347991	1.45244	452.44	452.44	1.779	0.0036847	0.367122
12	27	T5Z T4-3 NH	44.69	87513	43.581	7361	81.2	0.958	4849	56.7	0.152	1905	1141.5	0.659277	0.0073679	1.56	1.56	0.348802	1.45583	455.827	455.827	1.56	0.0036839	0.367042
13	26.8	T5Z T4-3 NH	40.394	79068	39.391	6656	80.6	0.866	4384	56.2	0.137	1721	1135.7	0.659325	0.0073684	1.633	1.633	0.347916	1.45213	452.128	452.128	1.633	0.0036842	0.367068
14	10.2	T5Z T4-3 NH	33.54	62845	32.736	6395	80.7	0.719	4213	56.3	0.085	1653	1127.0	0.659186	0.0073669	1.422	1.422	0.260597	1.08768	87.676	87.676	1.422	0.0036834	0.366991
5	27.8	T1B T3-1 NO	52.578	103267	51.268	8643	79.3	1.128	5696	54.5	0.182	2175	993.6	0.659843	0.0073737	2.35	2.35	0.354402	1.46954	469.539	469.539	2.35	0.0036868	0.36733
6	27.6	T1B T3-1 NO	50.019	97881	48.777	8221	80.4	1.073	5417	55.2	0.169	2082	1060.9	0.659778	0.007373	2.251	2.251	0.346914	1.43849	438.488	438.488	2.251	0.0036865	0.367294
7	27.6	T1B T3-1 NO	45.587	89168	44.456	7495	80.0	0.978	4943	55.1	0.154	1906	1084.4	0.659807	0.0073733	2.296	2.296	0.345954	1.43451	434.51	434.51	2.296	0.0036866	0.36731
8	27.6	T1B T3-1 NO	44.291	86655	43.191	7291	81.0	0.95	4807	55.8	0.15	1860	1093.1	0.659639	0.0073714	2.039	2.039	0.346651	1.4374	437.399	437.399	2.039	0.0036857	0.367217
9	27.6	T1B T3-1 NO	40.301	78833	39.3	6633	80.4	0.864	4371	55.5	0.136	1694	1098.8	0.659634	0.0073714	2.033	2.033	0.346275	1.43584	435.838	435.838	2.033	0.0036857	0.367214
10	27.6	T1B T3-1 NO	38.48	75272	37.525	6339	81.2	0.825	4176	56.0	0.13	1619	1099.5	0.659566	0.0073706	1.929	1.929	0.346346	1.43613	436.132	436.132	1.929	0.0036853	0.367176
11	27.4	T1B T3-1 NO	36.474	71356	35.568	6009	81.1	0.782	3958	56.0	0.123	1535	1098.7	0.659459	0.0073694	1.767	1.767	0.346713	1.43766	437.657	437.657	1.767	0.0036847	0.367117
12	27.6	T1B T3-1 NO	35.11	68674	34.238	5789	81.0	0.752	3813	55.9	0.119	1478	1097.8	0.659339	0.0073681	1.584	1.584	0.346417	1.43643	436.43	436.43	1.584	0.003684	0.36705
13	27.4	T1B T3-1 NO	33.053	64646	32.233	5449	80.9	0.708	3589	55.8	0.112	1392	1096.7	0.659286	0.0073675	1.504	1.504	0.346318	1.43602	436.018	436.018	1.504	0.0036837	0.367021
14	10.2	T1B T3-1 NO	26.747	50039	26.106	5108	80.7	0.574	3365	55.7	0.067	1304	1094.2	0.659259	0.0073672	1.463	1.463	0.25747	1.0676	67.605	67.605	1.463	0.0036836	0.367006
5	27.6	T1B T3-2 NO	58.775	115226	57.313	9654	79.4	1.261	6366	54.6	0.201	2424	1010.3	0.660175	0.0073763	2.7	2.7	0.350287	1.43706	437.062	437.062	2.7	0.0036881	0.367458
6	27.6	T1B T3-2 NO	56.011	109412	54.622	9205	80.8	1.202	6067	55.6	0.187	2320	1085.7	0.660038	0.0073747	2.491	2.491	0.343023	1.40726	407.262	407.262	2.491	0.0036874	0.367382
7	27.4	T1B T3-2 NO	51.747	101044	50.464	8504	80.7	1.11	5609	55.6	0.173	2154	1112.8	0.660096	0.0073754	2.579	2.579	0.342212	1.40393	403.934	403.934	2.579	0.0036877	0.367414
8	27.4	T1B T3-2 NO	49.137	95941	47.919	8076	80.9	1.054	5329	55.8	0.164	2050	1124.3	0.660006	0.0073744	2.443	2.443	0.342128	1.40359	403.588	403.588	2.443	0.0036872	0.367364
9	27.4	T1B T3-2 NO	45.472	88755	44.345	7479	80.8	0.976	4934	55.8	0.151	1897	1130.2	0.66	0.0073743	2.433	2.433	0.341495	1.40099	400.993	400.993	2.433	0.0036871	0.36736
10	27.4	T1B T3-2 NO	42.258	82442	41.212	6955	80.8	0.907	4587	55.8	0.14	1760	1131.6	0.659938	0.0073736	2.339	2.339	0.340511	1.39696	396.958	396.958	2.339	0.0036868	0.367326
11	27.4	T1B T3-2 NO	40.266	78544	39.269	6625	81.1	0.864	4368	56.0	0.134	1674	1129.7	0.659895	0.0073731	2.274	2.274	0.340273	1.39598	395.98	395.98	2.274	0.0036866	0.367302
12	27.4	T1B T3-2 NO	37.884	73872	36.946	6233	80.8	0.813	4110	55.9	0.126	1572	1127.0	0.659785	0.0073719	2.107	2.107	0.339714	1.39368	393.684	393.684	2.107	0.003686	0.367241
13	27.4	T1B T3-2 NO	33.275	64831	32.451	5476	79.5	0.714	3611	55.0	0.11	1376	1122.8	0.659999	0.0073743	2.432	2.432	0.337821	1.38592	385.921	385.921	2.432	0.0036871	0.36736
14	10.2	T1B T3-2 NO	28.633	53447	27.948	5466	80.8	0.615	3602	55.9	0.071	1370	1115.1	0.659698	0.0073709	1.975	1.975	0.252695	1.03669	36.689	36.689	1.975	0.0036855	0.367193
5	28	T1B T3-3 NO	59.444	116138	57.969	9753	80.0	1.276	6433	55.2	0.199	2392	1021.3	0.660455	0.0073764	2.713	2.713	0.342983	1.41669	416.693	416.693	2.713	0.0036882	0.367463
6	28	T1B T3-3 NO	55.652	108316	54.275	9128	80.7	1.195	6019	55.7	0.182	2245	1092.3	0.660442	0.0073762	2.693	2.693	0.335253	1.38476	384.765	384.765	2.693	0.0036881	0.367455
7	27.8	T1B T3-3 NO	53.159	103425	51.845	8722	80.9	1.141	5756	55.9	0.173	2154	1115.0	0.660327	0.0073749	2.518	2.518	0.334576	1.38197	381.967	381.967	2.518	0.0036875	0.367392
8	27.6	T1B T3-3 NO	47.235	91817	46.068	7757	80.0	1.014	5121	55.4	0.153	1913	1126.1	0.660487	0.0073767	2.762	2.762	0.332597	1.37379	373.79	373.79	2.762	0.0036884	0.36748
9	27.8	T1B T3-3 NO	45.214	87900	44.096	7429	80.6	0.971	4902	55.7	0.147	1830	1126.5	0.660347	0.0073752	2.549	2.549	0.333014	1.37552	375.515	375.515	2.549	0.0036876	0.367403
10	27.8	T1B T3-3 NO	43.945	85417	42.859	7221	80.8	0.943	4763	55.9	0.143	1778	1126.1	0.660184	0.0073733	2.302	2.302	0.332808	1.37466	374.664	374.664	2.302	0.0036867	0.367313
11	27.6	T1B T3-3 NO	38.462	74669	37.512	6319	79.7	0.826	4169	55.2	0.124	1549	1125.4	0.660369	0.0073754	2.582	2.582	0.330175	1.36379	363.788	363.788	2.582	0.0036877	0.367415
12	27.8	T1B T3-3 NO	38.472	74721	37.522	6326	81.2	0.826	4172	56.2	0.124	1548	1118.3	0.660092	0.0073723	2.162	2.162	0.331325	1.36854	368.538	368.538	2.162	0.0036862	0.367261
13	27.6	T1B T3-3 NO	34.039	66037	33.199	5601	80.1	0.731	3694	55.6	0.109	1364	1114.8	0.660217	0.0073737	2.351	2.351	0.32892	1.3586	358.603	358.603	2.351	0.0036868	0.36733
14	10	T1B T3-3 NO	29.359	54590	28.659	5625	80.9	0.631	3708	56.0	0.07	1369	1106.9	0.660011	0.0073714	2.039	2.039	0.244827	1.01126	11.256	11.256	2.039	0.0036857	0.367217
5	27.2	T1B T4-1 NO	54.871	107498	53.468	8997	85.9	1.233	6219	59.0	0.17	2051	948.6	0.691994	0.0077274	50.426	50.426	0.318529	1.32937	329.374	329.374	50.426	0.0038637	0.384881
6	27.2	T1B T4-1 NO	52.014	101552	50.688	8534	86.1	1.168	5889	59.2	0.158	1952	1009.4	0.691067	0.007717	49.02	49.02	0.312383	1.30372	303.723	303.723	49.02	0.0038585	0.384367
7	27.2	T1B T4-1 NO	48.702	95025	47.461	7982	83.9	1.093	5505	57.8	0.148	1833	1028.6	0.690647	0.0077123	48.382	48.382	0.311496	1.30002	300.022	300.022	48.382	0.0038562	0.384135
8	27.2	T1B T4-1 NO	46.538	90758	45.354	7626	83.2	1.042	5258	57.4	0.141	1757	1036.2	0.689507	0.0076996	46.652	46.652	0.311588	1.30041	300.408	300.408	46.652	0.0038498	0.383503
9	27.2	T1B T4-1 NO	43.098	84031	42.002	7067	82.7	0.965	4870	57.1	0.131	1628	1039.8	0.689395	0.0076983	46.481	46.481	0.311266	1.29906	299.063	299.063	46.481	0.0038492	0.383441
10	27.2	T1B T4-1 NO	40.7	79319	39.666	6679	82.6	0.911	4596	57.0	0.123	1537	1039.5	0.6887	0.0076906	45.426	45.426	0.310971	1.29783	297.831	297.831	45.426	0.0038453	0.383055
11	27	T1B T4-1 NO	37.279	72654	36.331	6122	81.5	0.834	4213	56.4	0.113	1406	1036.5	0.688948	0.0076933	45.803	45.803	0.310809	1.29716	297.157	297.157	45.803	0.0038467	0.383193
12	27	T1B T4-1 NO	35.072	68328	34.182	5762	81.4	0.784	3961	56.3	0.106	1323	1032.0	0.688314	0.0076863	44.84	44.84	0.310665	1.29655	296.555	296.555	44.84	0.0038431	0.382842
13	27	T1B T4-1 NO	34.187	66558	33.32	5620	81.7	0.763	3855	56.6	0.104	1289	1027.5	0.686657	0.0076678	42.325	42.325	0.31085	1.29733	297.329	297.329	42.325	0.0038339	0.381924
14	10	T1B T4-1 NO	27.878	52122	27.193	5327	81.7	0.622	3650	56.6	0.063	1219	1024.1	0.685937	0.0076597	41.233	41.233	0.230797	0.963228	-36.772	-36.772	41.233	0.0038299	0.381525
5	27.6	T1B T4-2 NO	49.655	96683	48.404	8145	80.1	1.097	5532	55.5	0.154	1841	943.7	0.679719	0.0075886	31.566	31.566	0.317687	1.4188	418.796	418.796	31.566	0.0037943	0.377996
6	27.6	T1B T4-2 NO	47.153	91454	45.97	7738	81.5	1.041	5250	56.5	0.143	1751	997.7	0.67913	0.007582	30.672	30.672	0.310291	1.38577	385.765	385.765	30.672	0.003791	0.37767
7	27.8	T1B T4-2 NO	44.226	85728	43.117	7265	81.3	0.976	4924	56.5	0.133	1647	1015.2	0.678769	0.007578	30.125	30.125	0.309484	1.38216	382.163	382.163	30.125	0.003789	0.37747
8	27.6	T1B T4-2 NO	42.024	81436	40.971	6889	81.4	0.926	4669	56.6	0.127	1567	1021.5	0.67825	0.0075722	29.337	29.337	0.3094	1.38179	381.787	381.787	29.337	0.0037861	0.377183
9	27.6	T1B T4-2 NO	38.349	74307	37.388	6289	81.1	0.846	4267	56.5	0.115	1431	1023.6	0.678529	0.0075753	29.761	29.761	0.308916	1.37963	379.627	379.627	29.761	0.0037877	0.377337
10	27.4	T1B T4-2 NO	35.95	69623	35.05	5898	81.4	0.792	3998	56.8	0.108	1339	1021.9	0.678239	0.0075721	29.32	29.32	0.308156	1.37623	376.232	376.232	29.32	0.003786	0.377176
11	27.6	T1B T4-2 NO	35.886	69467	34.988	5891	82.1	0.789	3983	57.3	0.108	1337	1019.3	0.676724	0.0075552	27.021	27.021	0.308724	1.37877	378.767	378.767	27.021	0.0037776	0.376337
12	27.4	T1B T4-2 NO	32.825	63504	32.005	5392	81.2	0.722	3646	56.8	0.098	1221	1017.8	0.676912	0.0075573	27.306	27.306	0.307292	1.37237	372.373	372.373	27.306	0.0037786	0.376441
13	27.4	T1B T4-2 NO	32.13	62157	31.328	5284	81.5	0.706	3569	57.0	0.097	1195	1012.8	0.675786	0.0075447	25.598	25.598	0.308267	1.37673	376.728	376.728	25.598	0.0037724	0.375818
14	10.2	T1B T4-2 NO	25.346	47083	24.732	4835	81.4	0.557	3266	57.1	0.056	1091	1010.1	0.675956	0.0075466	25.855	25.855	0.22777	1.01723	17.225	17.225	25.855	0.0037733	0.375912
5	28	T1B T4-3 NO	71.807	138663	70.036	11777	80.5	1.55	7809	56.3	0.221	2653	935.7	0.663887	0.0074113	7.462	7.462	0.315989	1.42714	427.139	427.139	7.462	0.0037056	0.369197
6	28	T1B T4-3 NO	65.379	125836	63.77	10724	80.4	1.411	7108	56.5	0.197	2429	1017.3	0.663988	0.0074124	7.615	7.615	0.309282	1.39685	396.851	396.851	7.615	0.0037062	0.369253
7	28.2	T1B T4-3 NO	60.334	116109	58.849	9883	80.4	1.303	6554	56.6	0.182	2247	1043.0	0.664026	0.0074128	7.672	7.672	0.308965	1.39542	395.416	395.416	7.672	0.0037064	0.369273
8	28	T1B T4-3 NO	58.323	112267	56.888	9555	81.3	1.259	6340	57.3	0.176	2182	1052.8	0.663729	0.0074095	7.221	7.221	0.309749	1.39896	398.96	398.96	7.221	0.0037048	0.369109
9	28	T1B T4-3 NO	55.355	106547	53.993	9076	81.3	1.194	6019	57.4	0.167	2074	1059.0	0.663555	0.0074076	6.958	6.958	0.309783	1.39911	399.114	399.114	6.958	0.0037038	0.369013
10	28	T1B T4-3 NO	49.82	95859	48.595	8166	80.2	1.075	5415	56.7	0.15	1863	1060.9	0.663744	0.0074097	7.245	7.245	0.308867	1.39497	394.973	394.973	7.245	0.0037048	0.369117
11	28	T1B T4-3 NO	48.077	92507	46.895	7886	81.2	1.037	5226	57.4	0.145	1797	1057.7	0.663496	0.0074069	6.867	6.867	0.309125	1.39614	396.14	396.14	6.867	0.0037035	0.36898
12	28	T1B T4-3 NO	45.728	87964	44.604	7500	81.2	0.986	4967	57.5	0.138	1709	1055.3	0.6633	0.0074047	6.571	6.571	0.308794	1.39464	394.645	394.645	6.571	0.0037024	0.368871
13	27.8	T1B T4-3 NO	42.167	81092	41.131	6925	81.0	0.909	4586	57.4	0.127	1574	1051.5	0.663304	0.0074048	6.577	6.577	0.30827	1.39228	392.279	392.279	6.577	0.0037024	0.368873
14	10	T1B T4-3 NO	33.98	62730	33.171	6510	80.7	0.733	4310	57.4	0.076	1477	1045.8	0.663196	0.0074036	6.413	6.413	0.227903	1.02931	29.308	29.308	6.413	0.0037018	0.368814
5	27.8	T1Z T3-1 NO	72.627	139737	70.842	11907	79.3	1.565	7882	57.2	0.219	2633	906.4	0.66292	0.0073993	5.833	5.833	0.309598	1.42746	427.458	427.458	5.833	0.0036997	0.368602
6	27.8	T1Z T3-1 NO	68.2	130817	66.528	11179	80.7	1.47	7403	58.3	0.202	2491	988.4	0.662827	0.0073983	5.692	5.692	0.303525	1.39946	399.458	399.458	5.692	0.0036991	0.36855
7	27.6	T1Z T3-1 NO	63.938	122646	62.371	10492	80.7	1.378	6951	58.4	0.189	2349	1015.4	0.662781	0.0073978	5.623	5.623	0.303629	1.39994	399.94	399.94	5.623	0.0036989	0.368525
8	27.6	T1Z T3-1 NO	60.258	115593	58.781	9896	80.9	1.298	6553	58.6	0.179	2222	1028.3	0.66267	0.0073965	5.454	5.454	0.303838	1.4009	400.904	400.904	5.454	0.0036983	0.368464
9	27.6	T1Z T3-1 NO	57.079	109507	55.68	9378	81.2	1.23	6207	58.9	0.169	2109	1034.4	0.662535	0.007395	5.249	5.249	0.304186	1.40251	402.509	402.509	5.249	0.0036975	0.368389
10	27.6	T1Z T3-1 NO	52.78	101238	51.487	8671	80.8	1.137	5738	58.7	0.156	1949	1036.6	0.662531	0.007395	5.243	5.243	0.303749	1.40049	400.491	400.491	5.243	0.0036975	0.368387
11	27.6	T1Z T3-1 NO	49.097	94161	47.894	8073	80.6	1.058	5342	58.6	0.145	1812	1034.7	0.662494	0.0073946	5.188	5.188	0.303516	1.39942	399.418	399.418	5.188	0.0036973	0.368366
12	27.6	T1Z T3-1 NO	45.507	87259	44.392	7480	80.5	0.98	4950	58.5	0.135	1677	1030.8	0.662432	0.0073939	5.092	5.092	0.3032	1.39796	397.962	397.962	5.092	0.0036969	0.368331
13	27.6	T1Z T3-1 NO	42.325	81147	41.288	6963	80.3	0.912	4607	58.4	0.125	1559	1025.1	0.662388	0.0073934	5.026	5.026	0.302993	1.39701	397.007	397.007	5.026	0.0036967	0.368307
14	10.2	T1Z T3-1 NO	34.828	64162	34.001	6668	80.5	0.751	4409	58.5	0.076	1492	1019.3	0.662252	0.0073919	4.82	4.82	0.224832	1.03663	36.631	36.631	4.82	0.0036959	0.368232
5	28	T1Z T3-2 NO	60.154	115956	58.669	9871	79.3	1.302	6565	57.4	0.182	2178	917.3	0.665798	0.0074306	10.089	10.089	0.310634	1.42234	422.34	422.34	10.089	0.0037153	0.370156
6	28	T1Z T3-2 NO	57.514	110457	56.099	9434	80.4	1.244	6268	58.2	0.17	2088	982.5	0.6655	0.0074273	9.637	9.637	0.303469	1.38953	389.534	389.534	9.637	0.0037136	0.369991
7	27.8	T1Z T3-2 NO	53.564	102838	52.247	8788	80.2	1.159	5844	58.1	0.158	1954	1003.3	0.665468	0.0074269	9.589	9.589	0.302834	1.38663	386.626	386.626	9.589	0.0037135	0.369973
8	27.8	T1Z T3-2 NO	49.971	95921	48.742	8200	80.1	1.081	5453	58.0	0.147	1826	1011.8	0.665418	0.0074264	9.514	9.514	0.302506	1.38512	385.124	385.124	9.514	0.0037132	0.369946
9	27.8	T1Z T3-2 NO	45.652	87609	44.53	7502	79.9	0.988	4988	57.9	0.134	1669	1013.9	0.665469	0.007427	9.59	9.59	0.301944	1.38255	382.552	382.552	9.59	0.0037135	0.369974
10	27.8	T1Z T3-2 NO	44.265	84950	43.177	7274	81.5	0.957	4832	59.0	0.131	1619	1011.7	0.665094	0.0074228	9.022	9.022	0.302389	1.38459	384.587	384.587	9.022	0.0037114	0.369766
11	27.6	T1Z T3-2 NO	40.994	78660	39.987	6742	80.5	0.886	4477	58.3	0.121	1499	1009.5	0.665026	0.007422	8.919	8.919	0.302102	1.38327	383.272	383.272	8.919	0.003711	0.369728
12	27.6	T1Z T3-2 NO	40.51	77735	39.515	6657	81.2	0.875	4418	58.7	0.12	1481	1005.2	0.664589	0.0074171	8.256	8.256	0.302636	1.38572	385.719	385.719	8.256	0.0037086	0.369486
13	27.6	T1Z T3-2 NO	36.928	70818	36.021	6072	80.3	0.798	4030	58.2	0.109	1347	1003.0	0.664601	0.0074173	8.274	8.274	0.301425	1.38017	380.174	380.174	8.274	0.0037086	0.369493
14	10	T1Z T3-2 NO	29.332	54053	28.634	5613	79.8	0.634	3726	57.8	0.064	1243	996.8	0.664613	0.0074174	8.292	8.292	0.223135	1.0217	21.698	21.698	8.292	0.0037087	0.369499
5	28.4	T1Z T3-3 NO	76.114	146507	74.244	12501	79.4	1.638	8266	57.3	0.231	2766	909.0	0.662038	0.0073894	4.485	4.485	0.311268	1.43196	431.955	431.955	4.485	0.0036947	0.36811
6	28.2	T1Z T3-3 NO	72.088	138317	70.322	11832	81.0	1.552	7819	58.6	0.214	2639	994.4	0.661938	0.0073883	4.335	4.335	0.304954	1.40291	402.909	402.909	4.335	0.0036941	0.368055
7	28.4	T1Z T3-3 NO	67.126	128799	65.481	10993	80.2	1.445	7272	58.2	0.2	2470	1023.7	0.661904	0.0073879	4.282	4.282	0.305057	1.40338	403.381	403.381	4.282	0.0036939	0.368035
8	28.2	T1Z T3-3 NO	62.011	118993	60.492	10161	80.3	1.335	6722	58.3	0.185	2287	1036.2	0.661962	0.0073886	4.371	4.371	0.305126	1.4037	403.701	403.701	4.371	0.0036943	0.368068
9	28.2	T1Z T3-3 NO	57.431	110211	56.024	9424	80.5	1.236	6233	58.5	0.171	2123	1040.2	0.661943	0.0073883	4.342	4.342	0.305258	1.40431	404.308	404.308	4.342	0.0036942	0.368058
10	28.2	T1Z T3-3 NO	55.639	106778	54.276	9128	81.4	1.197	6033	59.1	0.166	2058	1040.2	0.661708	0.0073857	3.985	3.985	0.30561	1.40593	405.928	405.928	3.985	0.0036929	0.367927
11	28.2	T1Z T3-3 NO	51.486	98784	50.225	8455	80.4	1.108	5586	58.4	0.153	1904	1039.9	0.661702	0.0073857	3.976	3.976	0.305123	1.40369	403.686	403.686	3.976	0.0036928	0.367924
12	28.2	T1Z T3-3 NO	48.801	93627	47.605	8017	80.5	1.05	5297	58.5	0.145	1804	1036.2	0.661592	0.0073844	3.809	3.809	0.305142	1.40378	403.776	403.776	3.809	0.0036922	0.367863
13	28	T1Z T3-3 NO	44.878	86060	43.779	7375	80.5	0.965	4873	58.5	0.133	1656	1032.2	0.661606	0.0073846	3.831	3.831	0.304165	1.39928	399.282	399.282	3.831	0.0036923	0.367871
14	10	T1Z T3-3 NO	37.207	68548	36.324	7120	80.5	0.801	4704	58.4	0.082	1598	1025.3	0.661431	0.0073826	3.564	3.564	0.225707	1.03834	38.342	38.342	3.564	0.0036913	0.367774
5	27.8	T1Z T4-1 NO	58.744	113050	57.297	9639	79.8	1.271	6408	58.6	0.176	2110	869.0	0.665568	0.0074299	9.997	9.997	0.307472	1.4266	426.598	426.598	9.997	0.003715	0.370122
6	27.8	T1Z T4-1 NO	54.148	103842	52.818	8889	80.2	1.172	5908	58.9	0.159	1951	933.0	0.665567	0.0074299	9.995	9.995	0.300481	1.39416	394.163	394.163	9.995	0.003715	0.370121
7	27.6	T1Z T4-1 NO	51.158	98081	49.902	8401	80.3	1.107	5583	59.0	0.15	1853	952.8	0.665357	0.0074276	9.676	9.676	0.300136	1.39256	392.563	392.563	9.676	0.0037138	0.370005
8	27.6	T1Z T4-1 NO	48.336	92663	47.149	7941	80.3	1.045	5281	58.9	0.142	1757	961.8	0.665188	0.0074257	9.419	9.419	0.300142	1.39259	392.589	392.589	9.419	0.0037128	0.369911
9	27.6	T1Z T4-1 NO	44.979	86212	43.874	7386	80.6	0.973	4910	59.2	0.132	1635	965.7	0.665088	0.0074246	9.268	9.268	0.29989	1.39142	391.422	391.422	9.268	0.0037123	0.369856
10	27.6	T1Z T4-1 NO	42.123	80742	41.089	6924	81.3	0.911	4601	59.6	0.123	1533	965.6	0.664987	0.0074234	9.114	9.114	0.300053	1.39218	392.179	392.179	9.114	0.0037117	0.3698
11	27.6	T1Z T4-1 NO	39.309	75333	38.344	6459	80.5	0.85	4290	59.0	0.115	1428	963.5	0.664945	0.007423	9.051	9.051	0.299728	1.39067	390.671	390.671	9.051	0.0037115	0.369777
12	27.6	T1Z T4-1 NO	38.343	73480	37.402	6301	81.3	0.828	4182	59.7	0.112	1393	960.3	0.664506	0.0074181	8.385	8.385	0.300116	1.39247	392.471	392.471	8.385	0.003709	0.369534
13	27.6	T1Z T4-1 NO	34.105	65337	33.268	5602	80.3	0.737	3720	59.2	0.1	1236	957.7	0.664832	0.0074217	8.88	8.88	0.299125	1.38787	387.871	387.871	8.88	0.0037109	0.369714
14	10.2	T1Z T4-1 NO	28.369	52253	27.694	5410	80.0	0.613	3591	59.1	0.062	1194	951.1	0.664457	0.0074175	8.31	8.31	0.222327	1.03155	31.547	31.547	8.31	0.0037088	0.369506
5	29.1	T1Z T4-2 NO	57.337	110272	55.931	9406	79.8	1.232	6206	59.7	0.174	2060	872.6	0.660898	0.0073779	2.927	2.927	0.310655	1.43803	438.032	438.032	2.927	0.003689	0.367541
6	28.6	T1Z T4-2 NO	54.54	104482	53.207	8942	80.5	1.172	5904	60.5	0.161	1967	934.3	0.660763	0.0073764	2.722	2.722	0.302939	1.40232	402.317	402.317	2.722	0.0036882	0.367466
7	28.6	T1Z T4-2 NO	50.473	96635	49.24	8284	80.3	1.085	5470	60.7	0.149	1827	955.3	0.660752	0.0073763	2.705	2.705	0.301775	1.39693	396.93	396.93	2.705	0.0036881	0.36746
8	28.6	T1Z T4-2 NO	47.408	90767	46.25	7790	80.2	1.019	5143	61.0	0.14	1722	963.3	0.660733	0.0073761	2.676	2.676	0.301811	1.3971	397.095	397.095	2.676	0.003688	0.367449
9	28.4	T1Z T4-2 NO	43.751	83747	42.683	7191	80.0	0.94	4747	61.5	0.129	1590	966.1	0.660719	0.0073759	2.654	2.654	0.301371	1.39506	395.057	395.057	2.654	0.003688	0.367441
10	28.2	T1Z T4-2 NO	41.737	79883	40.718	6860	80.5	0.897	4527	62.4	0.123	1518	965.4	0.660634	0.007375	2.527	2.527	0.301214	1.39433	394.33	394.33	2.527	0.0036875	0.367395
11	28.2	T1Z T4-2 NO	39.645	75871	38.677	6516	80.6	0.852	4299	63.1	0.116	1441	963.9	0.660562	0.0073742	2.416	2.416	0.301122	1.39391	393.905	393.905	2.416	0.0036871	0.367354
12	28.4	T1Z T4-2 NO	37.736	72224	36.815	6204	80.7	0.81	4092	63.9	0.111	1372	961.4	0.660409	0.0073725	2.185	2.185	0.301412	1.39525	395.245	395.245	2.185	0.0036862	0.36727
13	28.2	T1Z T4-2 NO	35.188	67324	34.329	5781	80.5	0.756	3814	64.4	0.103	1277	958.0	0.660365	0.007372	2.118	2.118	0.300762	1.39224	392.241	392.241	2.118	0.003686	0.367245
14	10	T1Z T4-2 NO	28.252	51928	27.584	5396	80.6	0.607	3559	65.0	0.061	1190	953.2	0.660233	0.0073705	1.918	1.918	0.222301	1.02904	29.038	29.038	1.918	0.0036853	0.367172
5	27.8	T1Z T4-3 NO	58.766	113464	57.305	9639	79.9	1.285	6477	63.7	0.176	2107	870.9	0.672836	0.0075111	21.027	21.027	0.30718	1.42433	424.326	424.326	21.027	0.0037555	0.374149
6	27.8	T1Z T4-3 NO	55.537	106843	54.16	9099	80.8	1.214	6112	63.9	0.163	1996	934.2	0.672459	0.0075069	20.454	20.454	0.300258	1.39223	392.227	392.227	20.454	0.0037534	0.37394
7	27.6	T1Z T4-3 NO	52.459	100877	51.159	8601	80.9	1.146	5779	63.4	0.153	1895	954.5	0.672113	0.007503	19.929	19.929	0.299695	1.38962	389.62	389.62	19.929	0.0037515	0.373748
8	27.6	T1Z T4-3 NO	48.036	92350	46.846	7888	80.5	1.05	5299	62.6	0.14	1738	963.4	0.672222	0.0075042	20.094	20.094	0.299109	1.3869	386.902	386.902	20.094	0.0037521	0.373809
9	27.6	T1Z T4-3 NO	44.622	85775	43.517	7334	80.6	0.975	4925	62.3	0.13	1616	964.7	0.672088	0.0075027	19.892	19.892	0.298956	1.38619	386.192	386.192	19.892	0.0037514	0.373735
10	27.6	T1Z T4-3 NO	42.872	82402	41.811	7046	80.8	0.936	4728	61.8	0.125	1553	963.3	0.67158	0.0074971	19.12	19.12	0.29923	1.38746	387.463	387.463	19.12	0.0037485	0.373453
11	27.6	T1Z T4-3 NO	39.805	76485	38.821	6546	80.4	0.869	4392	61.3	0.116	1441	961.5	0.671452	0.0074956	18.927	18.927	0.298779	1.38537	385.37	385.37	18.927	0.0037478	0.373382
12	27.6	T1Z T4-3 NO	38.399	73766	37.449	6314	80.6	0.837	4232	61.1	0.112	1390	957.8	0.670844	0.0074888	18.004	18.004	0.298904	1.38595	385.952	385.952	18.004	0.0037444	0.373045
13	27.6	T1Z T4-3 NO	35.883	68912	34.996	5904	80.9	0.782	3956	61.1	0.104	1297	954.5	0.670703	0.0074873	17.79	17.79	0.298452	1.38385	383.853	383.853	17.79	0.0037436	0.372967
14	10.2	T1Z T4-3 NO	29.184	53883	28.485	5576	80.2	0.637	3735	60.5	0.063	1224	949.4	0.670494	0.0074849	17.473	17.473	0.221169	1.02551	25.512	25.512	17.473	0.0037425	0.372851
5	27.8	T2B T3-1 NO	92.68	178454	90.393	15208	80.3	2.009	10129	61.9	0.278	3361	855.4	0.666854	0.007445	12.046	12.046	0.30735	1.43021	430.215	430.215	12.046	0.0037225	0.37087
6	27.6	T2B T3-1 NO	85.231	163744	83.131	14005	81.0	1.848	9327	62.3	0.252	3121	960.2	0.666962	0.0074462	12.21	12.21	0.302743	1.40878	408.778	408.778	12.21	0.0037231	0.37093
7	27.6	T2B T3-1 NO	78.823	151464	76.881	12951	80.7	1.709	8625	62.0	0.233	2908	995.3	0.666998	0.0074466	12.265	12.265	0.303111	1.41049	410.489	410.489	12.265	0.0037233	0.37095
8	27.8	T2B T3-1 NO	75.91	145932	74.039	12458	81.6	1.645	8297	62.3	0.225	2813	1011.2	0.666643	0.0074427	11.726	11.726	0.304365	1.41632	416.324	416.324	11.726	0.0037213	0.370753
9	27.8	T2B T3-1 NO	70.155	134863	68.426	11503	81.0	1.521	7666	61.7	0.208	2603	1020.6	0.666654	0.0074428	11.743	11.743	0.304269	1.41588	415.878	415.878	11.743	0.0037214	0.370759
10	27.6	T2B T3-1 NO	63.88	122798	62.305	10469	80.7	1.385	6977	61.2	0.189	2368	1022.1	0.666855	0.007445	12.048	12.048	0.304052	1.41487	414.869	414.869	12.048	0.0037225	0.370871
11	27.6	T2B T3-1 NO	60.709	116704	59.213	9963	81.1	1.316	6634	61.2	0.18	2251	1019.0	0.666622	0.0074424	11.694	11.694	0.304279	1.41592	415.923	415.923	11.694	0.0037212	0.370742
12	27.6	T2B T3-1 NO	55.508	106674	54.141	9117	80.2	1.203	6072	60.4	0.164	2056	1015.7	0.666692	0.0074432	11.8	11.8	0.303618	1.41285	412.85	412.85	11.8	0.0037216	0.37078
13	27.6	T2B T3-1 NO	52.837	101531	51.535	8680	80.5	1.145	5779	60.4	0.156	1954	1009.7	0.666458	0.0074406	11.445	11.445	0.303672	1.4131	413.099	413.099	11.445	0.0037203	0.370651
14	10.2	T2B T3-1 NO	42.374	78271	41.362	8092	79.8	0.919	5388	59.7	0.093	1818	1004.3	0.666358	0.0074395	11.293	11.293	0.225973	1.05154	51.539	51.539	11.293	0.0037197	0.370595
5	28.4	T2B T4-1 NO	61.765	118772	60.25	10144	79.1	1.327	6697	58.8	0.187	2234	876.7	0.660775	0.0073769	2.791	2.791	0.31053	1.4308	430.8	430.8	2.791	0.0036885	0.367491
6	28.4	T2B T4-1 NO	58.532	112142	57.101	9619	80.1	1.258	6348	59.7	0.173	2122	942.5	0.66069	0.007376	2.663	2.663	0.303218	1.39711	397.109	397.109	2.663	0.003688	0.367444
7	28.4	T2B T4-1 NO	53.579	102582	52.27	8818	79.6	1.151	5817	59.5	0.158	1951	963.6	0.660726	0.0073764	2.717	2.717	0.30181	1.39062	390.62	390.62	2.717	0.0036882	0.367464
8	28.2	T2B T4-1 NO	50.473	96644	49.24	8295	80.0	1.084	5477	59.9	0.149	1841	969.8	0.66066	0.0073757	2.617	2.617	0.302051	1.39173	391.73	391.73	2.617	0.0036878	0.367428
9	28.2	T2B T4-1 NO	47.205	90370	46.052	7768	80.6	1.014	5129	60.6	0.139	1723	972.2	0.660614	0.0073751	2.548	2.548	0.301742	1.39031	390.307	390.307	2.548	0.0036876	0.367402
10	28	T2B T4-1 NO	45.092	86302	43.991	7413	80.7	0.969	4893	60.9	0.133	1644	970.9	0.660517	0.0073741	2.401	2.401	0.301303	1.38828	388.284	388.284	2.401	0.003687	0.367349
11	28.2	T2B T4-1 NO	41.989	80352	40.964	6901	80.6	0.902	4554	61.0	0.123	1527	968.8	0.660528	0.0073742	2.418	2.418	0.301018	1.38697	386.971	386.971	2.418	0.0036871	0.367355
12	28	T2B T4-1 NO	39.216	75019	38.259	6449	80.0	0.842	4255	60.9	0.115	1425	964.4	0.660464	0.0073735	2.32	2.32	0.300377	1.38402	384.016	384.016	2.32	0.0036867	0.367319
13	28	T2B T4-1 NO	37.682	72082	36.762	6192	80.5	0.809	4086	61.4	0.11	1367	959.2	0.660353	0.0073722	2.152	2.152	0.30041	1.38417	384.168	384.168	2.152	0.0036861	0.367258
14	10.2	T2B T4-1 NO	31.159	57272	30.422	5926	80.2	0.669	3910	61.4	0.068	1306	954.7	0.660153	0.00737	1.849	1.849	0.222467	1.02504	25.038	25.038	1.849	0.003685	0.367147
5	26.8	T2B T3-1 NH	78.081	149691	76.171	12816	79.1	1.678	8465	60.1	0.232	2811	865.4	0.66103	0.0073787	3.026	3.026	0.304172	1.41722	417.222	417.222	3.026	0.0036893	0.367577
6	26.8	T2B T3-1 NH	72.22	138077	70.457	11868	79.9	1.553	7835	60.7	0.21	2615	952.8	0.661061	0.007379	3.072	3.072	0.298655	1.39152	391.518	391.518	3.072	0.0036895	0.367594
7	27	T2B T3-1 NH	67.056	128220	65.419	11026	80.0	1.441	7277	60.9	0.196	2443	981.6	0.661041	0.0073788	3.043	3.043	0.298927	1.39278	392.783	392.783	3.043	0.0036894	0.367583
8	26.8	T2B T3-1 NH	64.167	122732	62.6	10539	80.6	1.379	6964	61.3	0.188	2347	993.8	0.660949	0.0073777	2.902	2.902	0.29963	1.39606	396.061	396.061	2.902	0.0036889	0.367532
9	26.8	T2B T3-1 NH	58.192	111283	56.771	9574	80.9	1.251	6326	61.6	0.17	2132	1000.7	0.66103	0.0073787	3.027	3.027	0.299185	1.39399	393.988	393.988	3.027	0.0036893	0.367577
10	26.8	T2B T3-1 NH	56.051	107209	54.682	9213	80.7	1.205	6086	61.5	0.164	2054	999.7	0.660859	0.0073768	2.767	2.767	0.29971	1.39643	396.433	396.433	2.767	0.0036884	0.367482
11	26.8	T2B T3-1 NH	52.483	100359	51.202	8635	80.5	1.128	5702	61.5	0.153	1921	999.2	0.660802	0.0073761	2.68	2.68	0.299265	1.39436	394.36	394.36	2.68	0.0036881	0.367451
12	26.8	T2B T3-1 NH	48.248	92229	47.071	7939	80.1	1.037	5243	61.3	0.141	1763	996.4	0.66083	0.0073764	2.723	2.723	0.298535	1.39096	390.96	390.96	2.723	0.0036882	0.367466
13	26.8	T2B T3-1 NH	46.439	88786	45.306	7645	80.4	0.998	5049	61.6	0.135	1697	990.5	0.660669	0.0073746	2.478	2.478	0.299017	1.3932	393.205	393.205	2.478	0.0036873	0.367377
14	10.2	T2B T3-1 NH	37.215	68457	36.333	7070	79.9	0.8	4670	61.3	0.081	1566	986.1	0.660639	0.0073743	2.432	2.432	0.223503	1.04136	41.362	41.362	2.432	0.0036871	0.36736
5	26.8	T2B T4-1 NH	65.486	125521	63.884	10754	79.2	1.408	7103	59.7	0.194	2349	876.9	0.660973	0.0073768	2.78	2.78	0.303847	1.40616	406.163	406.163	2.78	0.0036884	0.367487
6	26.8	T2B T4-1 NH	61.637	117768	60.134	10125	79.7	1.325	6684	60.1	0.179	2217	948.3	0.660925	0.0073763	2.707	2.707	0.297509	1.37683	376.83	376.83	2.707	0.0036882	0.36746
7	26.8	T2B T4-1 NH	57.984	110758	56.569	9527	79.7	1.246	6286	60.2	0.168	2094	971.2	0.660905	0.0073761	2.677	2.677	0.297007	1.37451	374.508	374.508	2.677	0.003688	0.367449
8	26.8	T2B T4-1 NH	54.481	104069	53.152	8952	79.8	1.171	5908	60.6	0.158	1973	981.0	0.66087	0.0073757	2.624	2.624	0.297069	1.37479	374.794	374.794	2.624	0.0036879	0.36743
9	26.5	T2B T4-1 NH	51.6	98570	50.342	8481	80.3	1.109	5602	61.2	0.15	1872	984.3	0.660779	0.0073747	2.485	2.485	0.297255	1.37565	375.653	375.653	2.485	0.0036873	0.367379
10	26.5	T2B T4-1 NH	46.868	89505	45.725	7707	79.9	1.007	5091	61.3	0.136	1698	984.8	0.660879	0.0073758	2.637	2.637	0.296563	1.37245	372.454	372.454	2.637	0.0036879	0.367435
11	26.5	T2B T4-1 NH	43.513	83080	42.452	7164	79.7	0.935	4731	61.6	0.126	1575	980.6	0.660815	0.0073751	2.54	2.54	0.296214	1.37083	370.834	370.834	2.54	0.0036875	0.3674
12	26.5	T2B T4-1 NH	41.039	78339	40.039	6759	79.8	0.882	4463	62.0	0.118	1483	975.7	0.660699	0.0073738	2.365	2.365	0.295878	1.36928	369.28	369.28	2.365	0.0036869	0.367336
13	26.5	T2B T4-1 NH	38.339	73168	37.404	6318	79.8	0.824	4172	62.3	0.111	1384	970.4	0.660637	0.0073731	2.27	2.27	0.2955	1.36753	367.532	367.532	2.27	0.0036865	0.367301
14	10.2	T2B T4-1 NH	31.838	58479	31.085	6061	80.1	0.684	4002	62.6	0.069	1325	964.7	0.660467	0.0073712	2.012	2.012	0.220775	1.02172	21.717	21.717	2.012	0.0036856	0.367207
5	27.6	T2Z T3-1 NO	80.509	154837	78.523	13202	79.3	1.748	8808	60.5	0.239	2879	872.6	0.667685	0.0074507	12.824	12.824	0.304195	1.4197	419.705	419.705	12.824	0.0037254	0.371154
6	27.4	T2Z T3-1 NO	73.753	141460	71.937	12106	79.6	1.601	8076	60.7	0.215	2654	961.5	0.667825	0.0074523	13.036	13.036	0.298624	1.3937	393.703	393.703	13.036	0.0037261	0.371232
7	27.4	T2Z T3-1 NO	70.103	134449	68.377	11510	80.4	1.522	7673	61.2	0.204	2539	990.5	0.667561	0.0074494	12.636	12.636	0.298731	1.3942	394.203	394.203	12.636	0.0037247	0.371086
8	27.4	T2Z T3-1 NO	64.979	124620	63.38	10675	80.1	1.41	7115	61.1	0.189	2360	1004.3	0.667595	0.0074497	12.688	12.688	0.298646	1.3938	393.804	393.804	12.688	0.0037249	0.371105
9	27.2	T2Z T3-1 NO	60.627	116277	59.134	9962	79.9	1.316	6645	61.2	0.177	2206	1008.7	0.667491	0.0074486	12.53	12.53	0.298834	1.39468	394.684	394.684	12.53	0.0037243	0.371047
10	27.2	T2Z T3-1 NO	56.459	108261	55.069	9280	80.2	1.225	6190	61.6	0.164	2053	1009.5	0.667435	0.007448	12.445	12.445	0.298478	1.39302	393.021	393.021	12.445	0.003724	0.371016
11	27.2	T2Z T3-1 NO	52.674	100978	51.378	8663	80.1	1.143	5777	61.9	0.153	1913	1007.3	0.667331	0.0074468	12.288	12.288	0.298053	1.39104	391.04	391.04	12.288	0.0037234	0.370959
12	27.2	T2Z T3-1 NO	48.841	93606	47.64	8039	80.0	1.06	5360	62.2	0.142	1771	1003.3	0.667286	0.0074463	12.219	12.219	0.297591	1.38888	388.884	388.884	12.219	0.0037231	0.370933
13	27.2	T2Z T3-1 NO	45.833	87820	44.706	7547	80.5	0.994	5032	62.7	0.133	1660	997.6	0.667148	0.0074448	12.01	12.01	0.297242	1.38726	387.256	387.256	12.01	0.0037224	0.370857
14	10.2	T2Z T3-1 NO	37.216	68601	36.328	7079	80.2	0.808	4719	62.8	0.08	1554	991.2	0.666885	0.0074418	11.611	11.611	0.221512	1.03382	33.816	33.816	11.611	0.0037209	0.370711
5	27.2	T2Z T4-1 NO	52.576	100739	51.288	8637	79.1	1.133	5718	67.2	0.155	1855	883.6	0.66285	0.0073942	5.143	5.143	0.30133	1.4066	406.595	406.595	5.143	0.0036971	0.36835
6	27	T2Z T4-1 NO	48.164	91949	46.987	7913	79.8	1.038	5240	70.8	0.138	1698	938.2	0.663022	0.0073962	5.405	5.405	0.293873	1.37179	371.786	371.786	5.405	0.0036981	0.368446
7	27.2	T2Z T4-1 NO	46.92	89569	45.774	7707	80.2	1.012	5099	74.5	0.134	1656	953.7	0.66298	0.0073957	5.341	5.341	0.293787	1.37139	371.386	371.386	5.341	0.0036978	0.368422
8	27.2	T2Z T4-1 NO	43.046	82148	41.995	7069	80.4	0.928	4676	78.3	0.123	1521	961.6	0.663133	0.0073974	5.573	5.573	0.293014	1.36777	367.775	367.775	5.573	0.0036987	0.368507
9	27	T2Z T4-1 NO	41.044	78332	40.042	6745	81.3	0.885	4461	82.2	0.117	1452	962.5	0.66298	0.0073957	5.342	5.342	0.293253	1.36889	368.892	368.892	5.342	0.0036978	0.368422
10	27	T2Z T4-1 NO	39.129	74663	38.174	6431	80.5	0.844	4256	84.3	0.112	1383	961.6	0.662981	0.0073957	5.342	5.342	0.292897	1.36723	367.231	367.231	5.342	0.0036979	0.368423
11	27	T2Z T4-1 NO	36.432	69485	35.543	5994	80.9	0.785	3967	86.8	0.104	1287	959.8	0.662744	0.0073931	4.983	4.983	0.292196	1.36396	363.958	363.958	4.983	0.0036965	0.368291
12	27	T2Z T4-1 NO	33.659	64175	32.838	5534	79.8	0.725	3662	87.4	0.096	1185	955.2	0.662645	0.007392	4.833	4.833	0.291663	1.36147	361.469	361.469	4.833	0.003696	0.368237
13	27	T2Z T4-1 NO	33.026	62945	32.221	5432	79.9	0.711	3592	87.7	0.094	1160	949.8	0.662069	0.0073855	3.96	3.96	0.291484	1.36064	360.636	360.636	3.96	0.0036928	0.367918
14	10.2	T2Z T4-1 NO	25.116	46032	24.523	4788	80.3	0.541	3168	87.5	0.053	1019	945.6	0.661846	0.007383	3.621	3.621	0.215298	1.005	4.999	4.999	3.621	0.0036915	0.367794
5	27	T2Z T3-1 NH	61.452	117370	59.953	10109	79.4	1.321	6678	73.4	0.178	2137	867.9	0.660943	0.0073772	2.832	2.832	0.296761	1.41476	414.756	414.756	2.832	0.0036886	0.367506
6	26.8	T2Z T3-1 NH	57.857	110135	56.45	9519	79.7	1.244	6291	71.7	0.164	2018	933.8	0.660897	0.0073767	2.762	2.762	0.290129	1.38313	383.134	383.134	2.762	0.0036884	0.36748
7	27	T2Z T3-1 NH	54.772	104258	53.439	9003	80.1	1.177	5946	70.2	0.155	1914	954.9	0.660869	0.0073764	2.72	2.72	0.290089	1.38295	382.948	382.948	2.72	0.0036882	0.367465
8	27	T2Z T3-1 NH	51.576	98160	50.321	8484	80.2	1.108	5601	68.9	0.146	1806	964.4	0.660842	0.0073761	2.679	2.679	0.289819	1.38166	381.658	381.658	2.679	0.0036881	0.36745
9	27	T2Z T3-1 NH	47.812	90987	46.649	7862	80.2	1.028	5189	67.6	0.135	1676	967.7	0.660829	0.007376	2.659	2.659	0.289637	1.38079	380.793	380.793	2.659	0.003688	0.367443
10	26.8	T2Z T3-1 NH	44.676	85018	43.59	7343	80.1	0.96	4849	66.5	0.126	1565	966.7	0.660861	0.0073763	2.707	2.707	0.28955	1.38038	380.376	380.376	2.707	0.0036882	0.367461
11	26.8	T2Z T3-1 NH	42.507	80883	41.473	6984	80.4	0.914	4615	65.9	0.12	1488	964.0	0.660816	0.0073758	2.639	2.639	0.28944	1.37985	379.852	379.852	2.639	0.0036879	0.367436
12	26.8	T2Z T3-1 NH	39.785	75691	38.818	6541	80.3	0.855	4322	65.1	0.112	1392	960.8	0.660813	0.0073758	2.634	2.634	0.289107	1.37826	378.264	378.264	2.634	0.0036879	0.367434
13	26.8	T2Z T3-1 NH	35.559	67624	34.694	5854	79.7	0.764	3868	64.1	0.1	1241	956.3	0.660994	0.0073778	2.909	2.909	0.288125	1.37358	373.581	373.581	2.909	0.0036889	0.367534
14	10.2	T2Z T3-1 NH	29.42	53873	28.726	5586	79.5	0.633	3691	63.5	0.062	1183	948.7	0.660944	0.0073772	2.832	2.832	0.214507	1.02262	22.622	22.622	2.832	0.0036886	0.367506
5	26.5	T2Z T4-1 NH	45.955	87664	44.835	7561	78.9	0.988	4999	60.3	0.132	1577	865.2	0.661371	0.0073794	3.133	3.133	0.293869	1.41242	412.416	412.416	3.133	0.0036897	0.367616
6	26.5	T2Z T4-1 NH	43.715	83062	42.652	7195	80.0	0.94	4756	61.0	0.122	1499	912.4	0.661216	0.0073777	2.898	2.898	0.286195	1.37553	375.533	375.533	2.898	0.0036889	0.36753
7	26.5	T2Z T4-1 NH	40.531	76968	39.547	6681	79.7	0.872	4415	60.7	0.113	1393	926.2	0.661251	0.0073781	2.95	2.95	0.284995	1.36976	369.765	369.765	2.95	0.0036891	0.367549
8	26.5	T2Z T4-1 NH	38.213	72553	37.285	6297	79.6	0.822	4159	60.7	0.106	1314	929.9	0.66115	0.007377	2.798	2.798	0.284754	1.36861	368.607	368.607	2.798	0.0036885	0.367494
9	26.5	T2Z T4-1 NH	35.803	67965	34.933	5894	79.7	0.77	3891	60.8	0.099	1230	930.6	0.661124	0.0073767	2.757	2.757	0.284436	1.36707	367.075	367.075	2.757	0.0036883	0.367479
10	26.5	T2Z T4-1 NH	33.468	63540	32.655	5508	79.6	0.72	3637	60.8	0.093	1150	928.4	0.6611	0.0073764	2.721	2.721	0.284709	1.36839	368.387	368.387	2.721	0.0036882	0.367466
11	26.3	T2Z T4-1 NH	31.108	59038	30.353	5114	80.3	0.669	3379	61.4	0.086	1066	925.4	0.661105	0.0073765	2.729	2.729	0.283943	1.36471	364.706	364.706	2.729	0.0036882	0.367468
12	26.5	T2Z T4-1 NH	30.006	56954	29.278	4936	79.7	0.645	3260	61.2	0.083	1028	921.0	0.660958	0.0073748	2.506	2.506	0.284343	1.36663	366.632	366.632	2.506	0.0036874	0.367387
13	26.5	T2Z T4-1 NH	28.033	53199	27.353	4612	79.6	0.603	3046	61.3	0.078	959	917.0	0.660926	0.0073745	2.457	2.457	0.284026	1.36511	365.106	365.106	2.457	0.0036872	0.367369
14	10.2	T2Z T4-1 NH	24.17	44169	23.6	4586	79.1	0.52	3028	60.9	0.05	953	912.3	0.660743	0.0073724	2.181	2.181	0.210778	1.01306	13.058	13.058	2.181	0.0036862	0.367268
5	27.4	T3Z T3-1 NO	113.876	219793	111.02	18664	78.7	2.527	12727	59.8	0.33	3983	852.5	0.68278	0.0076172	35.455	35.455	0.296988	1.44078	440.775	440.775	35.455	0.0038086	0.379416
6	27.2	T3Z T3-1 NO	105.27	202894	102.633	17274	79.4	2.336	11779	60.3	0.302	3738	982.9	0.682885	0.0076184	35.614	35.614	0.294014	1.42634	426.343	426.343	35.614	0.0038092	0.379474
7	27.4	T3Z T3-1 NO	98.526	190041	96.056	16170	79.5	2.186	11021	60.4	0.284	3533	1029.2	0.682716	0.0076165	35.358	35.358	0.295723	1.43464	434.638	434.638	35.358	0.0038083	0.37938
8	27.4	T3Z T3-1 NO	90.984	175584	88.702	14949	80.4	2.019	10188	61.0	0.263	3285	1052.2	0.682895	0.0076185	35.629	35.629	0.29658	1.43879	438.794	438.794	35.629	0.0038092	0.379479
9	27.4	T3Z T3-1 NO	84.83	163738	82.702	13916	79.4	1.882	9487	60.4	0.246	3071	1062.1	0.682804	0.0076175	35.49	35.49	0.297054	1.44109	441.093	441.093	35.49	0.0038087	0.379429
10	27.4	T3Z T3-1 NO	79.652	153742	77.655	13063	80.1	1.767	8912	60.9	0.231	2889	1066.5	0.68253	0.0076144	35.074	35.074	0.297291	1.44224	442.244	442.244	35.074	0.0038072	0.379277
11	27.2	T3Z T3-1 NO	74.886	144545	73.009	12277	79.7	1.66	8370	60.7	0.217	2717	1066.0	0.682214	0.0076109	34.595	34.595	0.297618	1.44383	443.831	443.831	34.595	0.0038054	0.379102
12	27.2	T3Z T3-1 NO	69.231	133602	67.496	11361	79.7	1.535	7746	60.9	0.201	2511	1063.9	0.682221	0.007611	34.606	34.606	0.297189	1.44175	441.747	441.747	34.606	0.0038055	0.379106
13	27.2	T3Z T3-1 NO	64.688	124809	63.067	10612	79.3	1.434	7232	60.7	0.187	2342	1058.4	0.682017	0.0076087	34.297	34.297	0.296988	1.44077	440.774	440.774	34.297	0.0038044	0.378993
14	10.2	T3Z T3-1 NO	52.211	96958	50.941	9913	79.9	1.158	6754	61.1	0.113	2184	1052.7	0.681739	0.0076056	33.876	33.876	0.221618	1.07513	75.13	75.13	33.876	0.0038028	0.37884
5	26.8	T3B T4-1 NO	56.989	109091	55.592	9361	79.0	1.232	6220	59.5	0.165	1991	898.2	0.664719	0.0074152	7.991	7.991	0.297641	1.40201	402.009	402.009	7.991	0.0037076	0.36939
6	26.8	T3B T4-1 NO	52.542	100203	51.258	8639	80.0	1.136	5738	60.2	0.149	1834	955.7	0.664747	0.0074155	8.034	8.034	0.290148	1.36672	366.715	366.715	8.034	0.0037077	0.369405
7	27	T3B T4-1 NO	49.99	95317	48.769	8215	79.8	1.08	5453	60.1	0.141	1748	970.5	0.664524	0.007413	7.696	7.696	0.289941	1.36574	365.74	365.74	7.696	0.0037065	0.369282
8	26.8	T3B T4-1 NO	46.297	88246	45.166	7612	79.4	1.001	5051	59.8	0.131	1620	976.2	0.664576	0.0074136	7.774	7.774	0.289233	1.3624	362.402	362.402	7.774	0.0037068	0.369311
9	26.8	T3B T4-1 NO	44.323	84475	43.24	7289	79.9	0.957	4834	60.3	0.125	1552	975.6	0.664282	0.0074103	7.329	7.329	0.289356	1.36298	362.982	362.982	7.329	0.0037052	0.369148
10	26.8	T3B T4-1 NO	40.759	77653	39.764	6707	79.2	0.881	4449	59.9	0.115	1425	973.9	0.664327	0.0074108	7.396	7.396	0.288513	1.35901	359.014	359.014	7.396	0.0037054	0.369172
11	26.8	T3B T4-1 NO	39.009	74311	38.057	6417	79.5	0.842	4258	60.2	0.11	1363	969.2	0.664102	0.0074083	7.056	7.056	0.288517	1.35903	359.031	359.031	7.056	0.0037042	0.369048
12	26.8	T3B T4-1 NO	37.472	71369	36.558	6164	79.7	0.809	4087	60.6	0.105	1307	964.9	0.6638	0.0074049	6.598	6.598	0.2884	1.35848	358.479	358.479	6.598	0.0037025	0.368881
13	26.8	T3B T4-1 NO	35.44	67477	34.576	5828	80.2	0.765	3866	61.0	0.1	1234	960.5	0.663666	0.0074034	6.394	6.394	0.287913	1.35619	356.185	356.185	6.394	0.0037017	0.368807
14	10.2	T3B T4-1 NO	29.949	54907	29.24	5674	80.2	0.647	3761	61.1	0.063	1200	955.6	0.663492	0.0074015	6.13	6.13	0.214344	1.00965	9.647	9.647	6.13	0.0037007	0.36871
5	27.2	T3B T3-1 NH	56.191	107267	54.82	9234	79.3	1.209	6104	59.7	0.162	1935	872.9	0.661508	0.0073783	2.971	2.971	0.295201	1.41455	414.547	414.547	2.971	0.0036891	0.367557
6	27.2	T3B T3-1 NH	50.896	96794	49.658	8371	79.8	1.095	5533	60.0	0.143	1751	932.1	0.661641	0.0073798	3.174	3.174	0.28755	1.37788	377.883	377.883	3.174	0.0036899	0.367631
7	27.2	T3B T3-1 NH	48.186	91610	47.015	7925	80.4	1.037	5235	60.4	0.135	1663	947.7	0.661523	0.0073784	2.994	2.994	0.287024	1.37536	375.363	375.363	2.994	0.0036892	0.367565
8	27	T3B T3-1 NH	44.495	84576	43.414	7314	80.4	0.957	4833	60.4	0.124	1538	953.9	0.661502	0.0073782	2.963	2.963	0.28663	1.37348	373.478	373.478	2.963	0.0036891	0.367554
9	27	T3B T3-1 NH	41.356	78597	40.351	6802	80.5	0.89	4499	60.5	0.116	1431	954.7	0.661481	0.007378	2.93	2.93	0.286374	1.37225	372.25	372.25	2.93	0.003689	0.367542
10	27	T3B T3-1 NH	39.893	75821	38.923	6565	81.1	0.858	4340	61.0	0.112	1380	952.5	0.661311	0.0073761	2.672	2.672	0.286674	1.37369	373.688	373.688	2.672	0.003688	0.367448
11	27	T3B T3-1 NH	38.786	73712	37.844	6380	80.0	0.834	4216	60.4	0.108	1342	950.2	0.661148	0.0073742	2.426	2.426	0.286644	1.37354	373.544	373.544	2.426	0.0036871	0.367358
12	27	T3B T3-1 NH	35.294	67053	34.437	5807	80.9	0.759	3839	61.2	0.098	1219	948.3	0.661184	0.0073747	2.481	2.481	0.285952	1.37023	370.227	370.227	2.481	0.0036873	0.367378
13	27	T3B T3-1 NH	34.11	64805	33.282	5614	79.6	0.733	3707	60.5	0.095	1177	942.9	0.661046	0.0073731	2.271	2.271	0.286102	1.37095	370.949	370.949	2.271	0.0036866	0.367301
14	10.2	T3B T3-1 NH	27.711	50685	27.057	5250	79.9	0.596	3469	60.8	0.057	1099	938.9	0.661084	0.0073735	2.33	2.33	0.212153	1.0166	16.597	16.597	2.33	0.0036868	0.367323
5	26.5	T3Z T4-1 NO	66.704	127626	65.062	10944	80.1	1.451	7319	60.1	0.19	2293	863.7	0.669127	0.0074629	14.483	14.483	0.292473	1.41097	410.971	410.971	14.483	0.0037315	0.37176
6	26.8	T3Z T4-1 NO	63.198	120574	61.646	10382	80.8	1.374	6938	60.7	0.177	2182	936.1	0.66884	0.0074597	14.048	14.048	0.287052	1.38482	384.821	384.821	14.048	0.0037299	0.371601
7	26.8	T3Z T4-1 NO	58.165	110929	56.737	9561	80.3	1.265	6386	60.4	0.162	2016	960.7	0.668898	0.0074604	14.137	14.137	0.286248	1.38094	380.941	380.941	14.137	0.0037302	0.371634
8	26.5	T3Z T4-1 NO	54.357	103685	53.023	8936	80.5	1.182	5968	60.6	0.152	1889	969.2	0.668831	0.0074596	14.035	14.035	0.286654	1.3829	382.899	382.899	14.035	0.0037298	0.371596
9	26.5	T3Z T4-1 NO	51.058	97383	49.805	8390	80.5	1.11	5606	60.6	0.143	1778	972.8	0.668655	0.0074577	13.768	13.768	0.286627	1.38277	382.769	382.769	13.768	0.0037288	0.371499
10	26.5	T3Z T4-1 NO	47.439	90469	46.275	7800	80.2	1.031	5212	60.7	0.133	1651	972.8	0.668566	0.0074567	13.632	13.632	0.286451	1.38192	381.921	381.921	13.632	0.0037283	0.371449
11	26.5	T3Z T4-1 NO	45.399	86561	44.285	7470	81.2	0.986	4988	61.5	0.127	1581	970.8	0.66819	0.0074525	13.063	13.063	0.286437	1.38186	381.855	381.855	13.063	0.0037262	0.371242
12	26.5	T3Z T4-1 NO	42.362	80760	41.323	6969	80.8	0.92	4653	61.4	0.118	1474	967.9	0.668118	0.0074517	12.953	12.953	0.286244	1.38092	380.924	380.924	12.953	0.0037258	0.371202
13	26.5	T3Z T4-1 NO	39.379	75059	38.414	6477	80.6	0.855	4325	61.5	0.11	1367	963.3	0.668045	0.0074509	12.843	12.843	0.2859	1.37927	379.265	379.265	12.843	0.0037254	0.371161
14	10.2	T3Z T4-1 NO	32.439	59559	31.667	6165	80.6	0.705	4115	61.6	0.067	1300	957.6	0.66772	0.0074473	12.35	12.35	0.213077	1.02794	27.944	27.944	12.35	0.0037236	0.370981
5	27.2	T3Z T3-1 NH	64.409	122915	62.838	10568	79.5	1.386	6989	60.0	0.185	2214	868.0	0.661777	0.007381	3.341	3.341	0.294288	1.41709	417.093	417.093	3.341	0.0036905	0.367692
6	27.2	T3Z T3-1 NH	60.308	114708	58.841	9912	80.6	1.298	6553	60.9	0.169	2080	936.5	0.661707	0.0073802	3.235	3.235	0.287756	1.38564	385.64	385.64	3.235	0.0036901	0.367653
7	27.2	T3Z T3-1 NH	56.517	107473	55.142	9286	80.6	1.216	6136	60.7	0.158	1958	958.5	0.661757	0.0073807	3.31	3.31	0.287255	1.38323	383.228	383.228	3.31	0.0036904	0.367681
8	27	T3Z T3-1 NH	51.318	97571	50.07	8433	79.8	1.105	5574	60.3	0.144	1782	967.0	0.66181	0.0073813	3.391	3.391	0.286882	1.38143	381.432	381.432	3.391	0.0036907	0.36771
9	27.2	T3Z T3-1 NH	49.385	93929	48.184	8123	80.9	1.063	5372	61.1	0.139	1718	968.1	0.661639	0.0073794	3.132	3.132	0.28775	1.38561	385.611	385.611	3.132	0.0036897	0.367616
10	27.2	T3Z T3-1 NH	46.312	88073	45.186	7623	80.6	0.996	5041	61.0	0.13	1612	968.5	0.661581	0.0073788	3.043	3.043	0.287555	1.38467	384.672	384.672	3.043	0.0036894	0.367583
11	27.2	T3Z T3-1 NH	43.11	81961	42.062	7097	80.5	0.928	4692	61.1	0.121	1498	966.5	0.661577	0.0073787	3.038	3.038	0.287015	1.38207	382.07	382.07	3.038	0.0036894	0.367581
12	27.2	T3Z T3-1 NH	40.596	77178	39.609	6684	80.5	0.873	4418	61.3	0.114	1410	962.5	0.661429	0.0073771	2.813	2.813	0.287064	1.38231	382.309	382.309	2.813	0.0036885	0.367499
13	27.2	T3Z T3-1 NH	39.086	74307	38.135	6434	79.9	0.841	4253	61.0	0.11	1356	957.6	0.66132	0.0073759	2.648	2.648	0.287172	1.38282	382.825	382.825	2.648	0.0036879	0.367439
14	10.2	T3Z T3-1 NH	31.631	57872	30.885	6014	80.4	0.681	3975	61.4	0.066	1266	953.8	0.661197	0.0073745	2.461	2.461	0.212594	1.02371	23.71	23.71	2.461	0.0036873	0.367371
5	27	T5B T3-1 NO	52.8	102414	51.496	8673	80.0	1.136	5735	60.6	0.168	2060	1161.2	0.661604	0.0073782	2.959	2.959	0.327159	1.37497	374.974	374.974	2.959	0.0036891	0.367553
6	27	T5B T3-1 NO	48.688	93972	47.49	8003	80.7	1.047	5291	61.1	0.151	1882	1194.9	0.66162	0.0073783	2.984	2.984	0.317163	1.33296	332.962	332.962	2.984	0.0036892	0.367561
7	27	T5B T3-1 NO	45.214	87140	44.102	7432	80.7	0.973	4912	61.0	0.139	1738	1190.9	0.661615	0.0073783	2.976	2.976	0.314248	1.32071	320.713	320.713	2.976	0.0036891	0.367559
8	27	T5B T3-1 NO	43.212	83213	42.151	7108	81.0	0.929	4696	61.2	0.132	1654	1179.0	0.66152	0.0073772	2.832	2.832	0.312665	1.31406	314.059	314.059	2.832	0.0036886	0.367506
9	26.8	T5B T3-1 NO	40.689	78298	39.691	6691	81.3	0.875	4421	61.5	0.124	1550	1165.6	0.661444	0.0073764	2.718	2.718	0.311264	1.30817	308.171	308.171	2.718	0.0036882	0.367464
10	27	T5B T3-1 NO	38.36	73770	37.419	6307	80.8	0.825	4170	61.2	0.116	1455	1151.1	0.661408	0.007376	2.663	2.663	0.310069	1.30315	303.147	303.147	2.663	0.003688	0.367444
11	27	T5B T3-1 NO	34.83	66922	33.976	5730	80.2	0.749	3788	60.9	0.105	1313	1136.8	0.661481	0.0073768	2.773	2.773	0.308205	1.29531	295.314	295.314	2.773	0.0036884	0.367485
12	26.8	T5B T3-1 NO	32.591	62573	31.792	5362	79.9	0.701	3544	60.9	0.098	1223	1121.2	0.661425	0.0073762	2.688	2.688	0.306748	1.28919	289.19	289.19	2.688	0.0036881	0.367454
13	26.8	T5B T3-1 NO	30.497	58525	29.75	5021	80.6	0.656	3318	61.4	0.091	1140	1106.8	0.661382	0.0073757	2.623	2.623	0.305814	1.28527	285.266	285.266	2.623	0.0036878	0.36743
14	10	T5B T3-1 NO	26.243	48398	25.62	4999	81.2	0.564	3303	62.0	0.058	1130	1093.2	0.660955	0.0073709	1.976	1.976	0.228108	0.958685	-41.315	-41.315	1.976	0.0036855	0.367194
5	27.2	T5B T4-1 NO	66.266	127855	64.627	10889	79.8	1.438	7261	60.3	0.201	2434	982.6	0.667308	0.0074431	11.783	11.783	0.311034	1.40116	401.157	401.157	11.783	0.0037215	0.370774
6	27.2	T5B T4-1 NO	61.394	118057	59.88	10085	81.2	1.332	6727	61.3	0.182	2256	1052.5	0.667291	0.0074429	11.757	11.757	0.304268	1.37068	370.677	370.677	11.757	0.0037214	0.370765
7	27.2	T5B T4-1 NO	57.921	111316	56.494	9522	80.8	1.256	6347	61.0	0.171	2133	1072.1	0.667111	0.0074409	11.485	11.485	0.303302	1.36633	366.326	366.326	11.485	0.0037204	0.370665
8	27.2	T5B T4-1 NO	54.414	104545	53.073	8939	81.1	1.18	5955	61.3	0.161	2002	1078.8	0.667025	0.0074399	11.354	11.354	0.302796	1.36405	364.046	364.046	11.354	0.00372	0.370618
9	27	T5B T4-1 NO	50.497	96988	49.253	8294	80.8	1.095	5526	61.1	0.149	1859	1079.4	0.666968	0.0074393	11.268	11.268	0.302209	1.3614	361.404	361.404	11.268	0.0037196	0.370586
10	27	T5B T4-1 NO	45.235	86858	44.121	7429	80.0	0.981	4955	60.6	0.133	1660	1075.1	0.667284	0.0074428	11.747	11.747	0.301359	1.35757	357.573	357.573	11.747	0.0037214	0.370761
11	27	T5B T4-1 NO	43.841	84169	42.761	7205	80.8	0.951	4803	61.3	0.129	1608	1067.7	0.666845	0.0074379	11.081	11.081	0.301493	1.35818	358.176	358.176	11.081	0.003719	0.370518
12	27	T5B T4-1 NO	40.22	77167	39.23	6614	79.7	0.872	4409	60.7	0.118	1470	1062.2	0.666905	0.0074386	11.172	11.172	0.300133	1.35205	352.051	352.051	11.172	0.0037193	0.370551
13	27	T5B T4-1 NO	38.764	74355	37.811	6380	80.5	0.84	4250	61.3	0.113	1415	1054.2	0.666533	0.0074344	10.608	10.608	0.299989	1.3514	351.402	351.402	10.608	0.0037172	0.370345
14	10.2	T5B T4-1 NO	31.245	57635	30.499	5945	80.3	0.677	3959	61.2	0.068	1315	1046.7	0.666351	0.0074324	10.331	10.331	0.22335	1.00615	6.154	6.154	10.331	0.0037162	0.370244
5	26.8	T5B T3-1 NH	71.544	137297	69.792	11767	79.8	1.539	7782	60.0	0.213	2586	944.2	0.661728	0.0073812	3.373	3.373	0.30551	1.40777	407.768	407.768	3.373	0.0036906	0.367704
6	27	T5B T3-1 NH	66.915	128050	65.279	11006	80.7	1.44	7277	60.6	0.196	2427	1021.9	0.661709	0.007381	3.344	3.344	0.299878	1.38182	381.818	381.818	3.344	0.0036905	0.367693
7	27	T5B T3-1 NH	63.097	120709	61.555	10375	80.9	1.358	6856	60.9	0.184	2296	1046.8	0.661663	0.0073805	3.276	3.276	0.299317	1.37923	379.232	379.232	3.276	0.0036902	0.367668
8	27	T5B T3-1 NH	58.274	111469	56.851	9584	80.9	1.254	6332	60.9	0.17	2125	1056.9	0.661693	0.0073808	3.32	3.32	0.299054	1.37802	378.019	378.019	3.32	0.0036904	0.367684
9	26.8	T5B T3-1 NH	54.682	104591	53.346	8990	80.7	1.177	5940	60.8	0.159	1994	1058.8	0.661632	0.0073801	3.228	3.228	0.298986	1.3777	377.703	377.703	3.228	0.0036901	0.367651
10	26.8	T5B T3-1 NH	50.719	96990	49.48	8331	80.5	1.091	5508	60.8	0.148	1846	1057.5	0.661654	0.0073804	3.262	3.262	0.298542	1.37566	375.659	375.659	3.262	0.0036902	0.367663
11	26.8	T5B T3-1 NH	48.448	92633	47.265	7965	80.8	1.042	5266	61.1	0.141	1763	1053.3	0.661539	0.0073791	3.087	3.087	0.298311	1.37459	374.594	374.594	3.087	0.0036896	0.367599
12	27	T5B T3-1 NH	45.65	87279	44.535	7509	80.9	0.982	4964	61.3	0.133	1659	1049.0	0.661482	0.0073785	3	3	0.298322	1.37464	374.644	374.644	3	0.0036892	0.367567
13	26.8	T5B T3-1 NH	41.338	78989	40.329	6802	80.8	0.889	4497	61.4	0.12	1499	1043.4	0.661524	0.0073789	3.064	3.064	0.297107	1.36905	369.049	369.049	3.064	0.0036895	0.367591
14	10.2	T5B T3-1 NH	34.241	62951	33.43	6520	80.3	0.737	4309	61.1	0.074	1434	1034.5	0.661295	0.0073764	2.717	2.717	0.221782	1.02195	21.953	21.953	2.717	0.0036882	0.367464
5	26.8	T5B T4-1 NH	69.267	132895	67.57	11376	79.8	1.49	7520	59.8	0.206	2495	929.3	0.661551	0.0073794	3.131	3.131	0.305214	1.41791	417.914	417.914	3.131	0.0036897	0.367615
6	27	T5B T4-1 NH	64.272	122936	62.701	10569	81.9	1.383	6985	61.2	0.188	2322	1005.0	0.661554	0.0073795	3.136	3.136	0.299107	1.38954	389.544	389.544	3.136	0.0036897	0.367617
7	27	T5B T4-1 NH	59.046	112906	57.603	9710	81.1	1.27	6415	60.7	0.172	2140	1027.4	0.661628	0.0073803	3.249	3.249	0.298422	1.38636	386.362	386.362	3.249	0.0036901	0.367658
8	27	T5B T4-1 NH	54.918	105002	53.577	9027	81.0	1.182	5963	60.6	0.16	1993	1035.2	0.661643	0.0073805	3.27	3.27	0.298196	1.38531	385.311	385.311	3.27	0.0036902	0.367666
9	26.8	T5B T4-1 NH	51.549	98557	50.29	8466	81.2	1.109	5593	60.8	0.15	1870	1036.5	0.661561	0.0073795	3.146	3.146	0.298225	1.38544	385.442	385.442	3.146	0.0036898	0.367621
10	26.8	T5B T4-1 NH	49.681	94979	48.468	8161	81.1	1.069	5393	60.8	0.145	1803	1034.7	0.661433	0.0073781	2.953	2.953	0.298206	1.38535	385.354	385.354	2.953	0.0036891	0.36755
11	26.8	T5B T4-1 NH	46.097	88095	44.972	7573	81.5	0.991	5007	61.2	0.134	1670	1032.9	0.661409	0.0073778	2.915	2.915	0.297508	1.38211	382.115	382.115	2.915	0.0036889	0.367537
12	26.8	T5B T4-1 NH	42.536	81269	41.498	6987	80.8	0.915	4620	60.9	0.123	1538	1028.0	0.661393	0.0073777	2.892	2.892	0.297018	1.37984	379.835	379.835	2.892	0.0036888	0.367528
13	26.8	T5B T4-1 NH	40.645	77651	39.653	6678	81.1	0.874	4414	61.1	0.118	1467	1021.6	0.661294	0.0073766	2.742	2.742	0.296936	1.37946	379.458	379.458	2.742	0.0036883	0.367473
14	10.2	T5B T4-1 NH	33.724	61980	32.926	6401	80.5	0.726	4231	60.8	0.073	1404	1015.7	0.661074	0.0073741	2.408	2.408	0.221344	1.02828	28.283	28.283	2.408	0.0036871	0.367351
5	27.2	T5Z T3-1 NO	67.802	130735	66.115	11138	80.9	1.486	7503	60.0	0.2	2416	916.6	0.674213	0.0075208	22.342	22.342	0.303173	1.41828	418.279	418.279	22.342	0.0037604	0.374629
6	27.2	T5Z T3-1 NO	63.524	122084	61.948	10441	81.2	1.392	7029	60.3	0.184	2271	989.2	0.673949	0.0075178	21.943	21.943	0.296778	1.38836	388.362	388.362	21.943	0.0037589	0.374483
7	27.2	T5Z T3-1 NO	58.003	111435	56.564	9539	81.0	1.271	6423	60.3	0.167	2081	1012.5	0.67421	0.0075207	22.338	22.338	0.295851	1.38403	384.03	384.03	22.338	0.0037604	0.374628
8	27.2	T5Z T3-1 NO	54.505	104706	53.153	8963	81.2	1.194	6030	60.5	0.157	1959	1019.8	0.673926	0.0075176	21.907	21.907	0.295965	1.38456	384.561	384.561	21.907	0.0037588	0.37447
9	27	T5Z T3-1 NO	51.896	99680	50.61	8536	81.6	1.136	5740	60.9	0.15	1867	1022.0	0.673456	0.0075123	21.195	21.195	0.296119	1.38528	385.284	385.284	21.195	0.0037562	0.37421
10	27.2	T5Z T3-1 NO	48.683	93502	47.477	7999	81.6	1.066	5383	61.0	0.141	1751	1021.7	0.673278	0.0075103	20.925	20.925	0.296134	1.38535	385.35	385.35	20.925	0.0037552	0.374112
11	27.2	T5Z T3-1 NO	45.655	87665	44.524	7494	81.3	0.999	5043	61.0	0.132	1639	1018.7	0.673085	0.0075082	20.632	20.632	0.29584	1.38398	383.977	383.977	20.632	0.0037541	0.374005
12	27.2	T5Z T3-1 NO	42.062	80747	41.02	6912	81.4	0.92	4649	61.3	0.121	1508	1014.2	0.673097	0.0075083	20.65	20.65	0.295367	1.38176	381.764	381.764	20.65	0.0037542	0.374011
13	27.2	T5Z T3-1 NO	40.356	77446	39.357	6630	82.0	0.882	4456	61.8	0.116	1444	1008.6	0.672535	0.007502	19.798	19.798	0.295237	1.38115	381.154	381.154	19.798	0.003751	0.3737
14	10.2	T5Z T3-1 NO	33.341	61543	32.54	6342	81.6	0.729	4259	61.7	0.071	1378	1003.6	0.671982	0.0074959	18.959	18.959	0.219293	1.02588	25.881	25.881	18.959	0.0037479	0.373394
5	27.2	T5Z T4-1 NO	58.446	112710	56.989	9600	80.5	1.285	6492	59.9	0.172	2062	906.7	0.676533	0.0075471	25.917	25.917	0.301219	1.41367	413.672	413.672	25.917	0.0037735	0.375934
6	27.2	T5Z T4-1 NO	54.945	105565	53.58	9033	81.4	1.208	6103	60.5	0.158	1942	967.9	0.676166	0.007543	25.36	25.36	0.294086	1.38019	380.195	380.195	25.36	0.0037715	0.375731
7	27.2	T5Z T4-1 NO	50.163	96328	48.917	8250	80.8	1.103	5574	60.2	0.143	1775	986.4	0.676426	0.0075459	25.754	25.754	0.292775	1.37404	374.043	374.043	25.754	0.0037729	0.375875
8	27	T5Z T4-1 NO	47.46	91134	46.281	7809	81.4	1.043	5271	60.6	0.136	1685	991.4	0.675999	0.0075411	25.107	25.107	0.293136	1.37574	375.736	375.736	25.107	0.0037705	0.375638
9	27	T5Z T4-1 NO	45.479	87305	44.351	7484	81.7	0.998	5048	60.9	0.13	1615	993.1	0.675355	0.0075339	24.13	24.13	0.293148	1.37579	375.792	375.792	24.13	0.003767	0.375282
10	27	T5Z T4-1 NO	41.991	80581	40.95	6909	81.4	0.922	4662	60.9	0.12	1490	993.0	0.675353	0.0075339	24.127	24.127	0.292431	1.37243	372.426	372.426	24.127	0.0037669	0.375281
11	27	T5Z T4-1 NO	40.502	77697	39.498	6662	82.2	0.888	4493	61.7	0.116	1437	989.6	0.674616	0.0075257	23.009	23.009	0.292497	1.37274	372.735	372.735	23.009	0.0037628	0.374873
12	27	T5Z T4-1 NO	37.36	71649	36.434	6149	81.7	0.819	4147	61.5	0.106	1323	986.4	0.674687	0.0075265	23.117	23.117	0.291831	1.36961	369.612	369.612	23.117	0.0037632	0.374912
13	27	T5Z T4-1 NO	35.1	67294	34.231	5778	81.7	0.769	3894	61.7	0.1	1241	980.8	0.674345	0.0075226	22.599	22.599	0.291535	1.36822	368.224	368.224	22.599	0.0037613	0.374723
14	10.2	T5Z T4-1 NO	29.439	54312	28.732	5597	81.4	0.645	3768	61.6	0.062	1202	974.8	0.67353	0.0075136	21.363	21.363	0.216784	1.0174	17.402	17.402	21.363	0.0037568	0.374272
5	27	T5Z T3-1 NH	66.036	126293	64.423	10850	80.4	1.421	7175	60.0	0.193	2325	892.0	0.661539	0.0073793	3.107	3.107	0.298836	1.41284	412.84	412.84	3.107	0.0036896	0.367607
6	26.8	T5Z T3-1 NH	61.725	117675	60.221	10149	81.3	1.328	6708	60.6	0.176	2180	963.8	0.661542	0.0073793	3.111	3.111	0.292522	1.38299	382.987	382.987	3.111	0.0036896	0.367608
7	27	T5Z T3-1 NH	57.407	109442	56.008	9449	81.6	1.235	6242	60.9	0.164	2036	986.8	0.66154	0.0073793	3.108	3.108	0.292487	1.38282	382.822	382.822	3.108	0.0036896	0.367607
8	26.8	T5Z T3-1 NH	51.974	99078	50.707	8548	80.7	1.118	5648	60.3	0.148	1846	995.1	0.661655	0.0073805	3.282	3.282	0.292249	1.3817	381.697	381.697	3.282	0.0036903	0.36767
9	26.8	T5Z T3-1 NH	49.308	93997	48.107	8108	81.3	1.061	5361	60.8	0.141	1754	996.4	0.661524	0.0073791	3.083	3.083	0.292408	1.38245	382.446	382.446	3.083	0.0036895	0.367598
10	26.8	T5Z T3-1 NH	46.968	89526	45.823	7731	82.4	1.01	5110	61.7	0.134	1671	996.4	0.661406	0.0073778	2.905	2.905	0.29232	1.38203	382.034	382.034	2.905	0.0036889	0.367533
11	26.8	T5Z T3-1 NH	44.141	84125	43.066	7272	82.0	0.949	4804	61.6	0.126	1570	994.4	0.661323	0.0073768	2.779	2.779	0.292079	1.38089	380.892	380.892	2.779	0.0036884	0.367487
12	26.8	T5Z T3-1 NH	42.511	81020	41.476	7005	81.6	0.914	4628	61.6	0.121	1512	990.6	0.661148	0.0073749	2.514	2.514	0.292262	1.38176	381.755	381.755	2.514	0.0036874	0.36739
13	26.8	T5Z T3-1 NH	38.036	72460	37.11	6266	81.0	0.818	4141	61.4	0.108	1350	987.2	0.661251	0.007376	2.671	2.671	0.291349	1.37744	377.441	377.441	2.671	0.003688	0.367447
14	10.2	T5Z T3-1 NH	31.919	58536	31.164	6079	81.7	0.687	4016	62.0	0.068	1309	980.1	0.661041	0.0073737	2.351	2.351	0.217262	1.02717	27.175	27.175	2.351	0.0036868	0.367331
5	26.8	T5Z T4-1 NH	62.345	119262	60.821	10235	80.4	1.341	6767	60.7	0.182	2195	889.8	0.66152	0.0073783	2.978	2.978	0.29934	1.41359	413.593	413.593	2.978	0.0036892	0.367559
6	26.8	T5Z T4-1 NH	58.684	111886	57.254	9641	80.8	1.262	6372	61.0	0.168	2071	956.8	0.661481	0.0073779	2.919	2.919	0.292706	1.38227	382.266	382.266	2.919	0.0036889	0.367538
7	26.8	T5Z T4-1 NH	54.547	103953	53.219	8969	81.5	1.173	5924	61.5	0.155	1931	978.4	0.661453	0.0073776	2.876	2.876	0.291867	1.3783	378.303	378.303	2.876	0.0036888	0.367522
8	26.5	T5Z T4-1 NH	50.478	96206	49.248	8301	81.1	1.086	5483	61.2	0.144	1792	985.9	0.661494	0.007378	2.939	2.939	0.291988	1.37888	378.876	378.876	2.939	0.003689	0.367545
9	26.8	T5Z T4-1 NH	46.721	89050	45.583	7682	81.2	1.005	5079	61.4	0.133	1659	987.6	0.661483	0.0073779	2.922	2.922	0.292092	1.37936	379.365	379.365	2.922	0.0036889	0.367539
10	26.8	T5Z T4-1 NH	44.313	84457	43.233	7289	81.5	0.953	4818	61.8	0.126	1573	985.6	0.661354	0.0073765	2.726	2.726	0.292171	1.37974	379.741	379.741	2.726	0.0036882	0.367468
11	26.8	T5Z T4-1 NH	41.158	78423	40.156	6775	81.4	0.885	4476	61.8	0.117	1460	983.1	0.661317	0.007376	2.67	2.67	0.291635	1.37721	377.207	377.207	2.67	0.003688	0.367447
12	26.8	T5Z T4-1 NH	39.45	75166	38.489	6494	81.7	0.848	4290	62.2	0.112	1399	978.4	0.661147	0.0073741	2.413	2.413	0.291773	1.37786	377.861	377.861	2.413	0.0036871	0.367353
13	26.8	T5Z T4-1 NH	36.698	69901	35.805	6047	81.5	0.789	3995	62.3	0.104	1300	974.4	0.661058	0.0073732	2.278	2.278	0.291219	1.37524	375.245	375.245	2.278	0.0036866	0.367304
14	10.2	T5Z T4-1 NH	29.283	53686	28.591	5571	81.1	0.63	3681	62.1	0.062	1196	968.6	0.660994	0.0073724	2.181	2.181	0.21673	1.02348	23.48	23.48	2.181	0.0036862	0.367268
5	28	T4B T3-1 NO	77.116	147692	75.231	12648	80.8	1.658	8357	60.8	0.227	2718	882.3	0.661289	0.0073764	2.723	2.723	0.301893	1.43083	430.827	430.827	2.723	0.0036882	0.367466
6	28	T4B T3-1 NO	70.729	135040	69.003	11609	81.3	1.521	7668	61.1	0.204	2505	967.1	0.661377	0.0073774	2.856	2.856	0.295632	1.40116	401.157	401.157	2.856	0.0036887	0.367515
7	28	T4B T3-1 NO	67.759	129373	66.106	11124	81.7	1.457	7343	61.4	0.196	2417	994.1	0.661293	0.0073765	2.729	2.729	0.295768	1.4018	401.801	401.801	2.729	0.0036882	0.367468
8	27.8	T4B T3-1 NO	61.732	117863	60.226	10129	81.4	1.328	6697	61.3	0.178	2208	1007.4	0.661427	0.007378	2.933	2.933	0.295583	1.40092	400.923	400.923	2.933	0.003689	0.367543
9	27.8	T4B T3-1 NO	59.476	113573	58.025	9771	82.1	1.279	6456	61.9	0.172	2133	1011.2	0.661254	0.007376	2.67	2.67	0.296044	1.40311	403.11	403.11	2.67	0.003688	0.367447
10	27.8	T4B T3-1 NO	55.14	105279	53.795	9066	81.7	1.186	5989	61.8	0.159	1978	1013.1	0.661251	0.007376	2.665	2.665	0.295788	1.40189	401.895	401.895	2.665	0.003688	0.367445
11	27.8	T4B T3-1 NO	50.453	96310	49.223	8299	82.1	1.085	5482	62.3	0.145	1808	1011.2	0.66129	0.0073764	2.725	2.725	0.295313	1.39964	399.643	399.643	2.725	0.0036882	0.367467
12	27.8	T4B T3-1 NO	48.534	92652	47.35	7991	82.3	1.043	5277	62.7	0.14	1740	1006.4	0.661115	0.0073745	2.459	2.459	0.295608	1.40104	401.044	401.044	2.459	0.0036872	0.36737
13	27.6	T4B T3-1 NO	44.37	84648	43.288	7303	81.3	0.954	4824	62.2	0.127	1586	1002.2	0.661093	0.0073742	2.425	2.425	0.294353	1.3951	395.096	395.096	2.425	0.0036871	0.367358
14	10.2	T4B T3-1 NO	36.474	66928	35.612	6962	80.5	0.785	4597	61.8	0.078	1509	995.2	0.660934	0.0073725	2.185	2.185	0.218454	1.03537	35.37	35.37	2.185	0.0036862	0.36727
5	28.8	T4B T4-1 NO	49.693	95313	48.477	8151	80.5	1.068	5387	60.7	0.148	1744	888.0	0.661222	0.007376	2.659	2.659	0.304941	1.4393	439.301	439.301	2.659	0.003688	0.367443
6	28.8	T4B T4-1 NO	46.271	88355	45.142	7589	81.3	0.995	5013	61.1	0.134	1620	938.4	0.661214	0.0073759	2.647	2.647	0.296042	1.3973	397.299	397.299	2.647	0.0036879	0.367438
7	28.8	T4B T4-1 NO	42.609	81301	41.571	6988	81.5	0.916	4614	61.2	0.122	1494	952.2	0.661301	0.0073768	2.778	2.778	0.294427	1.38968	389.677	389.677	2.778	0.0036884	0.367486
8	28.6	T4B T4-1 NO	41.321	78842	40.313	6778	81.7	0.888	4478	61.3	0.119	1452	955.4	0.661142	0.0073751	2.537	2.537	0.294591	1.39045	390.452	390.452	2.537	0.0036875	0.367398
9	28.4	T4B T4-1 NO	39.082	74534	38.13	6412	80.9	0.84	4237	60.8	0.112	1373	956.7	0.661051	0.007374	2.399	2.399	0.293684	1.38617	386.172	386.172	2.399	0.003687	0.367348
10	28.2	T4B T4-1 NO	37.143	70808	36.238	6103	81.3	0.798	4030	61.1	0.106	1305	955.5	0.660997	0.0073734	2.317	2.317	0.292939	1.38265	382.655	382.655	2.317	0.0036867	0.367318
11	28	T4B T4-1 NO	34.812	66356	33.964	5725	81.8	0.748	3780	61.6	0.099	1222	952.4	0.660917	0.0073725	2.195	2.195	0.2928	1.382	381.999	381.999	2.195	0.0036863	0.367274
12	28.4	T4B T4-1 NO	32.837	62588	32.038	5398	80.1	0.706	3564	60.6	0.094	1151	948.2	0.660888	0.0073722	2.152	2.152	0.292683	1.38144	381.445	381.445	2.152	0.0036861	0.367258
13	28	T4B T4-1 NO	30.947	58958	30.193	5093	82.3	0.665	3362	62.2	0.088	1085	944.1	0.660743	0.0073706	1.932	1.932	0.291951	1.37799	377.994	377.994	1.932	0.0036853	0.367177
14	10.2	T4B T4-1 NO	25.277	46286	24.68	4813	82.1	0.543	3178	62.2	0.053	1023	939.4	0.660565	0.0073686	1.663	1.663	0.214834	1.014	14.002	14.002	1.663	0.0036843	0.367079
5	27	T4B T3-1 NH	47.321	90387	46.166	7780	80.0	1.018	5143	59.9	0.137	1639	867.2	0.661289	0.0073777	2.895	2.895	0.29656	1.41613	416.129	416.129	2.895	0.0036888	0.367529
6	27	T4B T3-1 NH	44.691	85037	43.604	7343	81.1	0.961	4852	60.6	0.126	1545	915.9	0.661196	0.0073767	2.754	2.754	0.289	1.38003	380.027	380.027	2.754	0.0036883	0.367478
7	27	T4B T3-1 NH	41.979	79835	40.959	6894	80.6	0.903	4553	60.2	0.118	1454	930.7	0.661195	0.0073767	2.753	2.753	0.287952	1.37502	375.022	375.022	2.753	0.0036883	0.367477
8	26.8	T4B T3-1 NH	38.304	72831	37.372	6294	81.5	0.824	4155	60.7	0.107	1329	935.7	0.661297	0.0073778	2.908	2.908	0.287489	1.37281	372.813	372.813	2.908	0.0036889	0.367534
9	26.8	T4B T3-1 NH	35.306	67121	34.448	5799	81.4	0.759	3832	60.7	0.099	1225	935.3	0.661258	0.0073774	2.848	2.848	0.287214	1.3715	371.499	371.499	2.848	0.0036887	0.367512
10	27	T4B T3-1 NH	35.476	67469	34.614	5835	82.5	0.763	3854	61.4	0.1	1233	932.6	0.661026	0.0073748	2.496	2.496	0.28817	1.37607	376.067	376.067	2.496	0.0036874	0.367383
11	27	T4B T3-1 NH	33.008	62755	32.205	5429	81.2	0.71	3584	60.5	0.093	1145	931.3	0.660999	0.0073745	2.455	2.455	0.287588	1.37328	373.284	373.284	2.455	0.0036872	0.367368
12	26.8	T4B T3-1 NH	31.439	59772	30.675	5174	82.0	0.676	3415	61.2	0.088	1090	928.0	0.660874	0.0073731	2.266	2.266	0.287671	1.37368	373.682	373.682	2.266	0.0036865	0.367299
13	26.8	T4B T3-1 NH	29.645	56347	28.925	4883	81.4	0.637	3223	60.8	0.083	1027	924.2	0.660769	0.0073719	2.106	2.106	0.287295	1.37189	371.887	371.887	2.106	0.0036859	0.367241
14	10	T4B T3-1 NH	22.885	41853	22.346	4373	80.3	0.492	2887	60.2	0.047	919	919.5	0.66077	0.0073719	2.108	2.108	0.21219	1.01325	13.248	13.248	2.108	0.003686	0.367242
5	26.8	T4B T4-1 NH	46.174	88091	45.049	7582	80.1	0.993	5010	59.2	0.133	1586	855.1	0.661261	0.0073774	2.858	2.858	0.294197	1.41629	416.288	416.288	2.858	0.0036887	0.367516
6	26.8	T4B T4-1 NH	43.794	83226	42.73	7191	81.1	0.942	4749	59.9	0.122	1502	903.2	0.661147	0.0073762	2.686	2.686	0.286551	1.37948	379.477	379.477	2.686	0.0036881	0.367453
7	26.5	T4B T4-1 NH	40.141	76240	39.166	6592	81.5	0.863	4355	60.2	0.112	1382	917.6	0.661207	0.0073768	2.777	2.777	0.285403	1.37395	373.951	373.951	2.777	0.0036884	0.367486
8	26.8	T4B T4-1 NH	38.039	72260	37.115	6248	80.6	0.818	4129	59.5	0.106	1311	921.6	0.661141	0.0073761	2.676	2.676	0.285756	1.37565	375.65	375.65	2.676	0.003688	0.367449
9	26.5	T4B T4-1 NH	35.37	67167	34.511	5810	80.4	0.76	3840	59.4	0.098	1220	922.5	0.66108	0.0073754	2.584	2.584	0.28513	1.37264	372.637	372.637	2.584	0.0036877	0.367415
10	26.8	T4B T4-1 NH	33.795	64186	32.974	5554	81.0	0.727	3669	59.8	0.094	1165	920.9	0.661003	0.0073745	2.467	2.467	0.285568	1.37475	374.746	374.746	2.467	0.0036873	0.367373
11	26.5	T4B T4-1 NH	32.127	61010	31.347	5287	81.5	0.691	3491	60.2	0.089	1108	919.0	0.660918	0.0073736	2.339	2.339	0.285378	1.37383	373.831	373.831	2.339	0.0036868	0.367326
12	26.5	T4B T4-1 NH	30.713	58321	29.967	5059	81.0	0.66	3339	60.0	0.086	1058	916.0	0.66076	0.0073718	2.1	2.1	0.28539	1.37389	373.886	373.886	2.1	0.0036859	0.367239
13	26.5	T4B T4-1 NH	29.53	56073	28.814	4863	81.5	0.635	3209	60.5	0.082	1017	912.9	0.660639	0.0073705	1.915	1.915	0.285425	1.37406	374.058	374.058	1.915	0.0036852	0.367171
14	10	T4B T4-1 NH	23.351	42675	22.801	4458	81.5	0.502	2943	60.5	0.048	932	909.8	0.660587	0.0073699	1.837	1.837	0.211048	1.016	16.001	16.001	1.837	0.003685	0.367143
5	26.3	T4Z T3-1 NO	48.946	93511	47.748	8042	80.4	1.058	5344	59.5	0.14	1685	846.9	0.664972	0.0074186	8.455	8.455	0.293463	1.41754	417.54	417.54	8.455	0.0037093	0.369559
6	26.3	T4Z T3-1 NO	46.779	89042	45.638	7690	81.3	1.011	5107	60.1	0.131	1611	899.3	0.6647	0.0074156	8.043	8.043	0.286366	1.38326	383.261	383.261	8.043	0.0037078	0.369409
7	26.1	T4Z T3-1 NO	43.897	83523	42.826	7213	81.9	0.949	4787	60.6	0.122	1516	916.2	0.66461	0.0074146	7.906	7.906	0.285667	1.37988	379.883	379.883	7.906	0.0037073	0.369359
8	26.3	T4Z T3-1 NO	40.206	76502	39.225	6602	81.7	0.869	4384	60.4	0.112	1390	922.3	0.664692	0.0074155	8.03	8.03	0.285667	1.37988	379.884	379.884	8.03	0.0037077	0.369404
9	26.3	T4Z T3-1 NO	38.377	73017	37.441	6302	81.9	0.829	4184	60.7	0.107	1328	923.3	0.66443	0.0074125	7.632	7.632	0.285773	1.38039	380.393	380.393	7.632	0.0037063	0.369259
10	26.3	T4Z T3-1 NO	35.518	67567	34.651	5833	81.5	0.767	3875	60.4	0.099	1229	922.6	0.664475	0.0074131	7.701	7.701	0.28544	1.37878	378.785	378.785	7.701	0.0037065	0.369284
11	26.3	T4Z T3-1 NO	34.041	64755	33.211	5601	81.9	0.735	3718	60.8	0.095	1179	919.8	0.664228	0.0074103	7.327	7.327	0.285584	1.37948	379.481	379.481	7.327	0.0037052	0.369147
12	26.3	T4Z T3-1 NO	31.751	60377	30.977	5222	79.8	0.686	3466	59.4	0.088	1098	916.7	0.66413	0.0074092	7.179	7.179	0.284988	1.3766	376.601	376.601	7.179	0.0037046	0.369093
13	26.3	T4Z T3-1 NO	31.397	59712	30.632	5165	80.7	0.678	3426	60.1	0.088	1085	912.6	0.663714	0.0074046	6.547	6.547	0.285658	1.37984	379.841	379.841	6.547	0.0037023	0.368862
14	10.2	T4Z T3-1 NO	24.318	44540	23.742	4626	79.7	0.525	3070	59.6	0.05	970	909.8	0.663801	0.0074055	6.679	6.679	0.212168	1.02485	24.855	24.855	6.679	0.0037028	0.368911
5	27.8	T4Z T4-1 NO	50.633	96704	49.398	8314	80.2	1.089	5495	59.3	0.146	1740	843.2	0.661298	0.0073782	2.962	2.962	0.296368	1.43156	431.557	431.557	2.962	0.0036891	0.367554
6	27.6	T4Z T4-1 NO	47.583	90517	46.426	7819	80.4	1.023	5167	59.5	0.134	1636	895.7	0.66122	0.0073773	2.844	2.844	0.288494	1.39352	393.522	393.522	2.844	0.0036887	0.367511
7	27.8	T4Z T4-1 NO	44.815	85218	43.726	7364	80.6	0.964	4864	59.8	0.126	1543	912.8	0.661191	0.007377	2.8	2.8	0.287712	1.38975	389.748	389.748	2.8	0.0036885	0.367494
8	27.6	T4Z T4-1 NO	42.677	81154	41.64	7006	81.5	0.918	4625	60.4	0.12	1472	919.1	0.661077	0.0073757	2.627	2.627	0.287886	1.39059	390.589	390.589	2.627	0.0036879	0.367431
9	27.6	T4Z T4-1 NO	40.231	76496	39.253	6603	80.9	0.865	4358	60.2	0.113	1389	921.6	0.66097	0.0073745	2.465	2.465	0.287834	1.39034	390.335	390.335	2.465	0.0036873	0.367372
10	27.6	T4Z T4-1 NO	37.879	72012	36.958	6217	81.2	0.814	4106	60.5	0.106	1309	921.9	0.660982	0.0073747	2.484	2.484	0.287511	1.38877	388.774	388.774	2.484	0.0036873	0.367379
11	27.6	T4Z T4-1 NO	34.955	66443	34.105	5737	80.3	0.751	3791	60.1	0.098	1207	919.6	0.660987	0.0073747	2.491	2.491	0.287183	1.38719	387.193	387.193	2.491	0.0036874	0.367381
12	27.6	T4Z T4-1 NO	32.414	61607	31.626	5319	79.8	0.697	3515	60.0	0.091	1117	915.4	0.66097	0.0073745	2.465	2.465	0.287026	1.38643	386.435	386.435	2.465	0.0036873	0.367372
13	27.4	T4Z T4-1 NO	31.002	58918	30.249	5093	79.9	0.666	3364	60.2	0.087	1069	910.6	0.66087	0.0073734	2.314	2.314	0.286874	1.3857	385.699	385.699	2.314	0.0036867	0.367317
14	10.2	T4Z T4-1 NO	24.853	45444	24.267	4723	79.6	0.534	3119	60.1	0.051	989	906.4	0.660736	0.0073719	2.11	2.11	0.211967	1.02387	23.872	23.872	2.11	0.003686	0.367242
5	27.4	T4Z T3-1 NH	57.312	109346	55.914	9411	80.0	1.233	6219	59.8	0.165	1967	839.5	0.661346	0.0073791	3.088	3.088	0.294259	1.4241	424.104	424.104	3.088	0.0036896	0.367599
6	27.4	T4Z T3-1 NH	53.954	102570	52.642	8867	80.2	1.16	5857	60.1	0.151	1855	901.4	0.661271	0.0073783	2.974	2.974	0.287152	1.38971	389.709	389.709	2.974	0.0036891	0.367558
7	27.4	T4Z T3-1 NH	50.333	95648	49.11	8267	81.1	1.082	5459	60.7	0.141	1735	921.6	0.66125	0.007378	2.942	2.942	0.286393	1.38604	386.036	386.036	2.942	0.003689	0.367546
8	27.2	T4Z T3-1 NH	46.27	87928	45.145	7598	80.3	0.995	5019	60.4	0.129	1599	928.8	0.661292	0.0073785	3.005	3.005	0.286372	1.38594	385.937	385.937	3.005	0.0036893	0.367569
9	27.2	T4Z T3-1 NH	44.004	83624	42.935	7223	80.4	0.946	4774	60.7	0.123	1523	930.7	0.661176	0.0073772	2.829	2.829	0.2865	1.38655	386.554	386.554	2.829	0.0036886	0.367505
10	27.2	T4Z T3-1 NH	41.682	79212	40.669	6847	81.1	0.896	4525	61.3	0.117	1443	930.9	0.661135	0.0073768	2.767	2.767	0.286579	1.38694	386.938	386.938	2.767	0.0036884	0.367482
11	27.2	T4Z T3-1 NH	39.172	74436	38.22	6438	81.2	0.842	4254	61.6	0.109	1356	929.4	0.661049	0.0073758	2.637	2.637	0.286495	1.38653	386.53	386.53	2.637	0.0036879	0.367435
12	27.2	T4Z T3-1 NH	35.503	67440	34.64	5827	79.9	0.763	3851	61.0	0.099	1226	926.2	0.661113	0.0073765	2.734	2.734	0.28575	1.38292	382.924	382.924	2.734	0.0036883	0.36747
13	27.2	T4Z T3-1 NH	34.446	65445	33.61	5654	79.8	0.74	3736	61.1	0.096	1189	920.7	0.660953	0.0073747	2.491	2.491	0.286253	1.38536	385.359	385.359	2.491	0.0036874	0.367382
14	10.2	T4Z T3-1 NH	28.753	52581	28.075	5465	80.6	0.618	3610	61.8	0.06	1148	917.3	0.66068	0.0073717	2.076	2.076	0.212156	1.02676	26.758	26.758	2.076	0.0036858	0.36723
5	27.2	T4Z T4-1 NH	52.257	99699	50.983	8586	79.7	1.124	5675	59.8	0.15	1794	840.7	0.6613	0.0073792	3.104	3.104	0.29423	1.42277	422.773	422.773	3.104	0.0036896	0.367606
6	27.4	T4Z T4-1 NH	49.843	94762	48.631	8204	81.0	1.072	5419	60.6	0.14	1714	895.6	0.661139	0.0073775	2.862	2.862	0.287448	1.38998	389.976	389.976	2.862	0.0036887	0.367517
7	27.4	T4Z T4-1 NH	47.21	89719	46.063	7766	81.1	1.015	5127	60.7	0.132	1628	913.3	0.661076	0.0073767	2.765	2.765	0.286686	1.38629	386.291	386.291	2.765	0.0036884	0.367481
8	27.2	T4Z T4-1 NH	43.91	83444	42.844	7228	81.3	0.944	4770	60.8	0.123	1518	920.7	0.661049	0.0073764	2.724	2.724	0.286601	1.38588	385.882	385.882	2.724	0.0036882	0.367467
9	27	T4Z T4-1 NH	40.257	76468	39.28	6625	80.3	0.866	4375	60.2	0.112	1392	922.4	0.661033	0.0073763	2.7	2.7	0.285715	1.38159	381.595	381.595	2.7	0.0036881	0.367458
10	27.2	T4Z T4-1 NH	37.762	71734	36.845	6213	80.7	0.812	4105	60.5	0.105	1305	920.5	0.660988	0.0073758	2.632	2.632	0.285949	1.38273	382.727	382.727	2.632	0.0036879	0.367433
11	27.2	T4Z T4-1 NH	36.664	69653	35.773	6028	81.1	0.788	3982	60.9	0.102	1266	917.4	0.660827	0.007374	2.387	2.387	0.286243	1.38415	384.148	384.148	2.387	0.003687	0.367344
12	27.2	T4Z T4-1 NH	34.44	65410	33.603	5664	81.0	0.74	3741	61.1	0.096	1189	915.5	0.660754	0.0073732	2.277	2.277	0.285779	1.38191	381.908	381.908	2.277	0.0036866	0.367304
13	27.2	T4Z T4-1 NH	31.851	60483	31.078	5234	80.7	0.685	3457	61.0	0.089	1097	911.6	0.660802	0.0073737	2.349	2.349	0.28535	1.37983	379.831	379.831	2.349	0.0036868	0.36733
14	10.2	T4Z T4-1 NH	25.573	46747	24.97	4862	80.5	0.55	3211	60.9	0.053	1018	906.4	0.66071	0.0073727	2.21	2.21	0.211399	1.02224	22.236	22.236	2.21	0.0036863	0.367279
5	25.5	T4B T4-2 NH	39.64	76048	38.67	6516	80.0	0.852	4300	57.4	0.118	1443	880.5	0.660945	0.0073756	2.604	2.604	0.305676	1.37891	378.915	378.915	2.604	0.0036878	0.367423
6	21.5	T4B T4-2 NH	2.051	7287	1.953	314	80.0	0.064	311	57.4	0.034	370	880.5	0.984192	0.0109827	492.945	492.945	1.74748	7.88297	6882.97	6882.97	492.945	0.0054913	0.546136
7	25.5	T4B T4-2 NH	37.885	72382	36.961	6226	81.5	0.814	4110	58.8	0.11	1380	926.1	0.660683	0.0073726	2.206	2.206	0.297669	1.3428	342.795	342.795	2.206	0.0036863	0.367278
8	21.3	T4B T4-2 NH	1.86	6144	1.776	289	81.5	0.058	287	58.8	0.026	320	926.1	0.986369	0.011007	496.247	496.247	1.47372	6.64799	5647.99	5647.99	496.247	0.0055035	0.547337
9	25.3	T4B T4-2 NH	35.494	67793	34.629	5835	81.5	0.763	3853	58.8	0.103	1297	938.0	0.660613	0.0073719	2.101	2.101	0.29708	1.34014	340.14	340.14	2.101	0.0036859	0.367239
10	21.1	T4B T4-2 NH	1.713	5558	1.637	268	81.5	0.054	265	58.8	0.023	292	938.0	0.987129	0.0110155	497.4	497.4	1.409	6.35605	5356.05	5356.05	497.4	0.0055077	0.547757
11	25.5	T4B T4-2 NH	32.192	61483	31.407	5295	80.8	0.692	3495	58.2	0.093	1178	941.4	0.660727	0.0073731	2.273	2.273	0.296878	1.33923	339.23	339.23	2.273	0.0036866	0.367302
12	20.9	T4B T4-2 NH	1.612	5091	1.541	249	80.8	0.05	246	58.2	0.02	266	941.4	0.98188	0.0109569	489.438	489.438	1.32145	5.96112	4961.12	4961.12	489.438	0.0054785	0.54486
13	25.5	T4B T4-2 NH	30.956	59134	30.201	5083	81.4	0.665	3353	58.7	0.09	1133	939.9	0.660549	0.0073711	2.004	2.004	0.297445	1.34179	341.788	341.788	2.004	0.0036856	0.367204
14	20.1	T4B T4-2 NH	1.48	4707	1.415	230	81.4	0.046	228	58.7	0.019	248	939.9	0.983619	0.0109763	492.076	492.076	1.3429	6.05789	5057.89	5057.89	492.076	0.0054882	0.54582
15	25.5	T4B T4-2 NH	30.113	57522	29.379	4946	81.4	0.647	3263	58.7	0.087	1104	937.9	0.660418	0.0073697	1.804	1.804	0.297548	1.34225	342.252	342.252	1.804	0.0036848	0.367131
16	19.9	T4B T4-2 NH	1.371	4380	1.31	213	81.4	0.043	211	58.7	0.018	231	937.9	0.983348	0.0109733	491.665	491.665	1.35873	6.12927	5129.27	5129.27	491.665	0.0054866	0.54567
17	25.5	T4B T4-2 NH	30.119	57533	29.385	4946	81.7	0.647	3264	58.9	0.087	1105	936.0	0.6602	0.0073672	1.475	1.475	0.297712	1.34299	342.989	342.989	1.475	0.0036836	0.36701
18	20.1	T4B T4-2 NH	1.255	4077	1.199	198	81.7	0.039	196	58.9	0.017	217	936.0	0.986203	0.0110051	495.996	495.996	1.41528	6.38436	5384.36	5384.36	495.996	0.0055026	0.547246
19	25.5	T4B T4-2 NH	24.37	46512	23.776	4000	80.2	0.524	2641	58.0	0.07	891	934.2	0.660586	0.0073716	2.06	2.06	0.295673	1.33379	333.794	333.794	2.06	0.0036858	0.367224
20	19.9	T4B T4-2 NH	1.193	3664	1.142	185	80.2	0.037	182	58.0	0.014	192	934.2	0.977622	0.0109094	482.979	482.979	1.23012	5.54911	4549.11	4549.11	482.979	0.0054547	0.54251
21	25.5	T4B T4-2 NH	25.026	47799	24.416	4108	80.3	0.537	2711	58.1	0.073	915	925.7	0.660305	0.0073684	1.633	1.633	0.297393	1.34155	341.549	341.549	1.633	0.0036842	0.367068
22	19.2	T4B T4-2 NH	1.115	3523	1.066	171	80.3	0.035	169	58.1	0.014	184	925.7	0.975549	0.0108863	479.834	479.834	1.32789	5.99019	4990.19	4990.19	479.834	0.0054431	0.541366
5	25.7	T1B T3-1 NH	39.456	76530	38.482	6488	79.1	0.847	4279	54.6	0.126	1537	1012.2	0.660456	0.0073753	2.574	2.574	0.328247	1.39297	392.966	392.966	2.574	0.0036877	0.367412
6	22.4	T1B T3-1 NH	2.518	8952	2.398	387	79.1	0.079	383	54.6	0.042	464	1012.2	0.984931	0.0109988	495.128	495.128	1.74873	7.42099	6420.99	6420.99	495.128	0.0054994	0.54693
7	25.3	T1B T3-1 NH	36.647	70751	35.747	6033	81.0	0.787	3982	56.2	0.114	1430	1063.7	0.660244	0.007373	2.252	2.252	0.318982	1.35365	353.648	353.648	2.252	0.0036865	0.367294
8	22.2	T1B T3-1 NH	2.283	7533	2.179	356	81.0	0.072	353	56.2	0.032	402	1063.7	0.987449	0.0110269	498.95	498.95	1.46915	6.23456	5234.56	5234.56	498.95	0.0055134	0.548321
9	25.3	T1B T3-1 NH	34.733	67019	33.879	5722	81.2	0.745	3777	56.5	0.108	1360	1076.6	0.66013	0.0073717	2.08	2.08	0.318038	1.34964	349.642	349.642	2.08	0.0036858	0.367231
10	22.6	T1B T3-1 NH	2.119	6866	2.024	329	81.2	0.067	326	56.5	0.028	367	1076.6	0.985523	0.0110054	496.027	496.027	1.40637	5.96816	4968.16	4968.16	496.027	0.0055027	0.547257
11	25.3	T1B T3-1 NH	33.258	64165	32.441	5482	81.7	0.714	3615	56.8	0.103	1304	1080.6	0.660017	0.0073704	1.907	1.907	0.317866	1.34891	348.912	348.912	1.907	0.0036852	0.367168
12	21.7	T1B T3-1 NH	1.956	6316	1.868	305	81.7	0.061	302	56.8	0.026	340	1080.6	0.98679	0.0110195	497.95	497.95	1.39447	5.91763	4917.63	4917.63	497.95	0.0055098	0.547957
13	25.3	T1B T3-1 NH	31.44	60639	30.668	5184	81.6	0.675	3418	56.7	0.097	1233	1081.5	0.659942	0.0073696	1.793	1.793	0.317328	1.34663	346.63	346.63	1.793	0.0036848	0.367127
14	21.7	T1B T3-1 NH	1.806	5800	1.725	283	81.6	0.057	280	56.7	0.024	313	1081.5	0.987567	0.0110282	499.13	499.13	1.37407	5.83108	4831.08	4831.08	499.13	0.0055141	0.548386
15	25.1	T1B T3-1 NH	28.301	54572	27.606	4666	80.8	0.607	3076	56.2	0.087	1110	1078.4	0.660024	0.0073705	1.919	1.919	0.316806	1.34441	344.412	344.412	1.919	0.0036853	0.367173
16	21.7	T1B T3-1 NH	1.697	5358	1.623	262	80.8	0.053	260	56.2	0.021	287	1078.4	0.981785	0.0109636	490.353	490.353	1.3199	5.60119	4601.19	4601.19	490.353	0.0054818	0.545193
17	25.5	T1B T3-1 NH	28.039	54069	27.351	4627	81.5	0.602	3049	56.6	0.087	1099	1073.9	0.65982	0.0073682	1.609	1.609	0.317039	1.3454	345.402	345.402	1.609	0.0036841	0.367059
18	20.9	T1B T3-1 NH	1.542	4931	1.474	242	81.5	0.049	240	56.6	0.02	268	1073.9	0.98754	0.0110279	499.089	499.089	1.35899	5.76706	4767.06	4767.06	499.089	0.0055139	0.548371
19	25.3	T1B T3-1 NH	25.306	48757	24.685	4177	80.8	0.543	2753	56.2	0.078	989	1070.0	0.659827	0.0073683	1.619	1.619	0.315319	1.3381	338.102	338.102	1.619	0.0036842	0.367063
20	20.7	T1B T3-1 NH	1.455	4552	1.392	225	80.8	0.045	222	56.2	0.018	245	1070.0	0.979221	0.010935	486.461	486.461	1.29167	5.48141	4481.41	4481.41	486.461	0.0054675	0.543777
21	25.5	T1B T3-1 NH	26.853	51777	26.194	4434	81.6	0.576	2921	56.7	0.083	1050	1063.1	0.659498	0.0073646	1.119	1.119	0.317187	1.34603	346.031	346.031	1.119	0.0036823	0.366881
22	20.3	T1B T3-1 NH	1.315	4282	1.256	207	81.6	0.041	205	56.7	0.018	234	1063.1	0.987971	0.0110327	499.743	499.743	1.42077	6.02926	5029.26	5029.26	499.743	0.0055164	0.548609
5	25.7	T1B T3-2 NH	42.753	82676	41.701	7029	78.9	0.918	4636	54.4	0.134	1634	984.3	0.6604	0.0073728	2.225	2.225	0.3222	1.39551	395.508	395.508	2.225	0.0036864	0.367285
6	22.4	T1B T3-2 NH	2.341	8529	2.227	357	78.9	0.073	354	54.4	0.041	440	984.3	0.984628	0.0109925	494.274	494.274	1.84543	7.9929	6992.9	6992.9	494.274	0.0054962	0.54662
7	25.5	T1B T3-2 NH	41.29	79503	40.278	6797	81.4	0.886	4483	56.5	0.126	1583	1040.0	0.660075	0.0073691	1.732	1.732	0.3138	1.35913	359.125	359.125	1.732	0.0036846	0.367105
8	21.7	T1B T3-2 NH	2.104	7138	2.006	329	81.4	0.066	326	56.5	0.031	381	1040.0	0.989677	0.0110488	501.936	501.936	1.56814	6.79189	5791.89	5791.89	501.936	0.0055244	0.549407
9	25.3	T1B T3-2 NH	37.287	71758	36.373	6138	80.9	0.8	4051	56.3	0.114	1434	1056.2	0.66014	0.0073699	1.83	1.83	0.312707	1.35439	354.388	354.388	1.83	0.0036849	0.36714
10	21.5	T1B T3-2 NH	1.972	6446	1.883	306	80.9	0.062	303	56.3	0.027	344	1056.2	0.98439	0.0109898	493.913	493.913	1.43901	6.23262	5232.62	5232.62	493.913	0.0054949	0.546488
11	25.5	T1B T3-2 NH	37.575	72336	36.654	6189	81.7	0.806	4082	56.8	0.115	1450	1060.7	0.659914	0.0073673	1.488	1.488	0.313591	1.35822	358.218	358.218	1.488	0.0036837	0.367015
12	21.7	T1B T3-2 NH	1.808	5981	1.726	282	81.7	0.057	280	56.8	0.025	322	1060.7	0.988748	0.0110385	500.526	500.526	1.47637	6.39443	5394.43	5394.43	500.526	0.0055192	0.548894
13	25.5	T1B T3-2 NH	34.604	66595	33.756	5701	81.4	0.743	3758	56.6	0.106	1336	1063.8	0.659893	0.0073671	1.455	1.455	0.312938	1.35539	355.39	355.39	1.455	0.0036836	0.367003
14	21.5	T1B T3-2 NH	1.689	5482	1.614	262	81.4	0.053	260	56.6	0.023	295	1063.8	0.985251	0.0109994	495.219	495.219	1.4118	6.11476	5114.76	5114.76	495.219	0.0054997	0.546963
15	25.5	T1B T3-2 NH	32.72	62967	31.919	5393	81.7	0.702	3554	56.8	0.1	1264	1062.0	0.65983	0.0073664	1.359	1.359	0.312925	1.35533	355.335	355.335	1.359	0.0036832	0.366968
16	20.9	T1B T3-2 NH	1.551	5044	1.481	243	81.7	0.049	240	56.8	0.021	273	1062.0	0.987954	0.0110296	499.321	499.321	1.41734	6.13876	5138.76	5138.76	499.321	0.0055148	0.548456
17	25.3	T1B T3-2 NH	29.713	57176	28.985	4897	80.9	0.638	3227	56.2	0.091	1147	1057.9	0.659891	0.0073671	1.452	1.452	0.312708	1.3544	354.395	354.395	1.452	0.0036835	0.367002
18	20.7	T1B T3-2 NH	1.454	4661	1.39	226	80.9	0.046	223	56.2	0.019	251	1057.9	0.98335	0.0109782	492.335	492.335	1.37115	5.93869	4938.69	4938.69	492.335	0.0054891	0.545914
19	25.5	T1B T3-2 NH	28.875	55546	28.167	4765	81.2	0.619	3139	56.5	0.088	1114	1053.3	0.65972	0.0073652	1.193	1.193	0.312291	1.35259	352.591	352.591	1.193	0.0036826	0.366908
20	20.5	T1B T3-2 NH	1.331	4304	1.271	209	81.2	0.042	207	56.5	0.018	234	1053.3	0.986305	0.0110112	496.819	496.819	1.3999	6.06322	5063.22	5063.22	496.819	0.0055056	0.547545
21	25.3	T1B T3-2 NH	26.229	50451	25.586	4328	80.6	0.563	2852	56.0	0.08	1010	1047.6	0.659754	0.0073656	1.244	1.244	0.312057	1.35157	351.573	351.573	1.244	0.0036828	0.366926
22	20.1	T1B T3-2 NH	1.247	3983	1.192	194	80.6	0.039	192	56.0	0.016	215	1047.6	0.981855	0.0109615	490.066	490.066	1.35987	5.88984	4889.84	4889.84	490.066	0.0054808	0.545088
5	25.7	T1B T3-3 NH	40.165	77468	39.178	6605	79.4	0.863	4358	54.7	0.124	1507	965.0	0.66053	0.0073751	2.541	2.541	0.316811	1.39168	391.684	391.684	2.541	0.0036875	0.3674
6	21.3	T1B T3-3 NH	1.9	7011	1.806	290	79.4	0.059	286	54.7	0.034	363	965.0	0.980524	0.010948	488.221	488.221	1.90107	8.35097	7350.97	7350.97	488.221	0.005474	0.544417
7	25.5	T1B T3-3 NH	38.746	74416	37.798	6374	81.4	0.832	4202	56.4	0.117	1457	1014.2	0.660216	0.0073716	2.064	2.064	0.308592	1.35558	355.577	355.577	2.064	0.0036858	0.367226
8	21.5	T1B T3-3 NH	1.706	5864	1.626	266	81.4	0.053	263	56.4	0.026	313	1014.2	0.985544	0.011004	495.841	495.841	1.62033	7.11776	6117.76	6117.76	495.841	0.005502	0.54719
9	25.5	T1B T3-3 NH	35.547	68241	34.677	5845	81.0	0.763	3856	56.1	0.107	1341	1028.4	0.660262	0.0073721	2.133	2.133	0.307612	1.35128	351.275	351.275	2.133	0.003686	0.367251
10	20.7	T1B T3-3 NH	1.585	5259	1.513	247	81.0	0.05	244	56.1	0.023	282	1028.4	0.982911	0.0109746	491.846	491.846	1.49271	6.55716	5557.16	5557.16	491.846	0.0054873	0.545736
11	25.3	T1B T3-3 NH	33.032	63402	32.224	5436	80.7	0.709	3589	56.0	0.099	1249	1031.6	0.660247	0.0073719	2.111	2.111	0.3073	1.3499	349.903	349.903	2.111	0.003686	0.367243
12	20.7	T1B T3-3 NH	1.483	4846	1.416	229	80.7	0.046	226	56.0	0.02	259	1031.6	0.978937	0.0109302	485.814	485.814	1.44273	6.33762	5337.61	5337.61	485.814	0.0054651	0.543541
13	25.5	T1B T3-3 NH	32.476	62352	31.681	5349	81.3	0.697	3528	56.3	0.098	1229	1031.4	0.660001	0.0073692	1.738	1.738	0.308114	1.35348	353.479	353.479	1.738	0.0036846	0.367107
14	20.3	T1B T3-3 NH	1.357	4476	1.296	211	81.3	0.042	209	56.3	0.019	242	1031.4	0.982506	0.0109701	491.23	491.23	1.47195	6.46597	5465.97	5465.97	491.23	0.005485	0.545512
15	25.5	T1B T3-3 NH	30.34	58236	29.598	4997	81.1	0.651	3294	56.2	0.091	1148	1030.5	0.659992	0.0073691	1.725	1.725	0.307598	1.35121	351.211	351.211	1.725	0.0036845	0.367102
16	20.1	T1B T3-3 NH	1.262	4123	1.205	196	81.1	0.039	193	56.2	0.017	222	1030.5	0.98099	0.0109532	488.929	488.929	1.44052	6.32789	5327.89	5327.89	488.929	0.0054766	0.544675
17	25.5	T1B T3-3 NH	28.593	54873	27.894	4702	80.9	0.614	3099	56.1	0.086	1080	1027.2	0.659901	0.0073681	1.585	1.585	0.307318	1.34998	349.983	349.983	1.585	0.003684	0.367051
18	20.1	T1B T3-3 NH	1.18	3833	1.127	182	80.9	0.037	180	56.1	0.016	206	1027.2	0.976875	0.0109072	482.683	482.683	1.42242	6.24839	5248.39	5248.39	482.683	0.0054536	0.542402
19	25.5	T1B T3-3 NH	26.692	51204	26.039	4395	80.9	0.573	2897	56.1	0.08	1008	1023.2	0.659855	0.0073676	1.517	1.517	0.306569	1.34669	346.692	346.692	1.517	0.0036838	0.367026
20	20.3	T1B T3-3 NH	1.096	3531	1.047	169	80.9	0.034	166	56.1	0.015	190	1023.2	0.975081	0.0108872	479.961	479.961	1.39764	6.13954	5139.54	5139.54	479.961	0.0054436	0.541412
21	25.3	T1B T3-3 NH	25.761	49421	25.132	4239	80.9	0.553	2794	56.1	0.077	973	1017.4	0.659651	0.0073653	1.206	1.206	0.306846	1.34791	347.909	347.909	1.206	0.0036826	0.366913
22	19.4	T1B T3-3 NH	0.912	2402	0.876	151	91.6	0.029	150	63.1	0.006	126	1070.5	1.00684	0.0112418	528.163	528.163	0.735283	3.22994	2229.94	2229.94	528.163	0.0056209	0.558947
5	25.7	T1B T4-1 NH	45.966	88247	44.84	7564	80.5	0.988	4992	57.4	0.138	1674	943.3	0.66084	0.0073763	2.706	2.706	0.30719	1.38942	389.418	389.418	2.706	0.0036882	0.36746
6	21.9	T1B T4-1 NH	2.247	8227	2.137	344	80.5	0.07	340	57.4	0.04	420	943.3	0.984814	0.0109925	494.278	494.278	1.86577	8.43884	7438.84	7438.84	494.278	0.0054963	0.546621
7	25.5	T1B T4-1 NH	43.412	83009	42.352	7151	82.2	0.933	4719	59.0	0.127	1587	998.8	0.660602	0.0073737	2.345	2.345	0.29937	1.35405	354.048	354.048	2.345	0.0036868	0.367328
8	21.7	T1B T4-1 NH	2.038	6874	1.944	316	82.2	0.064	313	59.0	0.03	361	998.8	0.986374	0.0110099	496.644	496.644	1.54916	7.00681	6006.81	6006.81	496.644	0.005505	0.547482
9	25.3	T1B T4-1 NH	40.623	77657	39.632	6684	82.5	0.873	4413	59.4	0.118	1490	1013.5	0.660547	0.007373	2.261	2.261	0.298918	1.352	352.004	352.004	2.261	0.0036865	0.367298
10	21.3	T1B T4-1 NH	1.878	6211	1.792	293	82.5	0.059	290	59.4	0.027	328	1013.5	0.986842	0.0110151	497.355	497.355	1.47907	6.68984	5689.84	5689.84	497.355	0.0055076	0.54774
11	25.3	T1B T4-1 NH	36.89	70509	35.99	6071	82.0	0.793	4008	59.1	0.107	1356	1018.6	0.660617	0.0073738	2.366	2.366	0.298484	1.35004	350.039	350.039	2.366	0.0036869	0.367336
12	21.5	T1B T4-1 NH	1.75	5660	1.672	271	82.0	0.055	268	59.1	0.023	299	1018.6	0.98355	0.0109784	492.36	492.36	1.40244	6.34323	5343.23	5343.23	492.36	0.0054892	0.545923
13	25.5	T1B T4-1 NH	35.425	67730	34.56	5828	82.3	0.761	3845	59.4	0.103	1302	1017.2	0.660448	0.0073719	2.11	2.11	0.299308	1.35377	353.766	353.766	2.11	0.003686	0.367243
14	20.5	T1B T4-1 NH	1.612	5223	1.54	251	82.3	0.05	248	59.4	0.022	278	1017.2	0.983323	0.0109759	492.015	492.015	1.40776	6.36729	5367.29	5367.29	492.015	0.0054879	0.545798
15	25.5	T1B T4-1 NH	33.856	64721	33.03	5567	82.4	0.727	3672	59.5	0.099	1244	1015.7	0.660362	0.007371	1.981	1.981	0.29908	1.35273	352.735	352.735	1.981	0.0036855	0.367195
16	20.3	T1B T4-1 NH	1.48	4806	1.414	232	82.4	0.046	229	59.5	0.02	257	1015.7	0.98594	0.0110051	495.986	495.986	1.41281	6.39013	5390.13	5390.13	495.986	0.0055025	0.547242
17	25.5	T1B T4-1 NH	30.752	58760	30.002	5061	81.6	0.66	3338	58.9	0.089	1130	1012.6	0.660385	0.0073712	2.015	2.015	0.29815	1.34853	348.531	348.531	2.015	0.0036856	0.367208
18	20.1	T1B T4-1 NH	1.401	4444	1.339	217	81.6	0.044	213	58.9	0.018	236	1012.6	0.976286	0.0108973	481.338	481.338	1.3415	6.0676	5067.6	5067.6	481.338	0.0054487	0.541913
19	25.5	T1B T4-1 NH	30.718	58718	29.969	5046	82.1	0.66	3327	59.3	0.09	1127	1007.0	0.660223	0.0073694	1.769	1.769	0.299063	1.35266	352.659	352.659	1.769	0.0036847	0.367118
20	20.1	T1B T4-1 NH	1.286	4172	1.228	200	82.1	0.04	197	59.3	0.017	222	1007.0	0.98055	0.0109449	487.807	487.807	1.41627	6.40579	5405.79	5405.79	487.807	0.0054725	0.544267
21	25.5	T1B T4-1 NH	28.45	54360	27.756	4683	81.6	0.611	3087	59.0	0.083	1044	1003.6	0.660141	0.0073685	1.645	1.645	0.298327	1.34933	349.33	349.33	1.645	0.0036843	0.367073
22	20.1	T1B T4-1 NH	1.198	3841	1.145	185	81.6	0.037	183	59.0	0.016	204	1003.6	0.977676	0.0109128	483.448	483.448	1.37585	6.22296	5222.96	5222.96	483.448	0.0054564	0.542681
5	25.5	T1B T4-2 NH	45.123	86550	44.019	7424	80.1	0.97	4899	57.6	0.134	1632	923.7	0.660892	0.0073774	2.854	2.854	0.305287	1.39435	394.346	394.346	2.854	0.0036887	0.367514
6	21.9	T1B T4-2 NH	2.184	8004	2.077	333	80.1	0.068	330	57.6	0.039	407	923.7	0.982995	0.010973	491.62	491.62	1.8704	8.54273	7542.73	7542.73	491.62	0.0054865	0.545654
7	25.5	T1B T4-2 NH	42.962	82075	41.914	7074	82.0	0.923	4668	59.3	0.125	1558	979.0	0.660643	0.0073746	2.476	2.476	0.297531	1.35892	358.921	358.921	2.476	0.0036873	0.367376
8	21.5	T1B T4-2 NH	1.973	6678	1.882	306	82.0	0.062	303	59.3	0.029	350	979.0	0.986249	0.0110093	496.557	496.557	1.56217	7.13492	6134.92	6134.92	496.557	0.0055046	0.54745
9	25.3	T1B T4-2 NH	40.02	76437	39.044	6595	82.1	0.86	4356	59.5	0.116	1459	994.8	0.660614	0.0073743	2.431	2.431	0.297089	1.3569	356.902	356.902	2.431	0.0036871	0.36736
10	21.1	T1B T4-2 NH	1.817	6014	1.734	284	82.1	0.057	281	59.5	0.026	318	994.8	0.986546	0.0110126	497.008	497.008	1.48182	6.76793	5767.93	5767.93	497.008	0.0055063	0.547614
11	25.3	T1B T4-2 NH	36.347	69412	35.461	5987	81.5	0.781	3954	59.1	0.105	1327	1000.3	0.660674	0.007375	2.522	2.522	0.296755	1.35538	355.377	355.377	2.522	0.0036875	0.367393
12	20.9	T1B T4-2 NH	1.705	5505	1.629	264	81.5	0.053	261	59.1	0.023	290	1000.3	0.981746	0.010959	489.725	489.725	1.39795	6.38491	5384.91	5384.91	489.725	0.0054795	0.544965
13	25.5	T1B T4-2 NH	35.418	67662	34.554	5832	82.3	0.761	3849	59.6	0.103	1294	999.9	0.660472	0.0073727	2.216	2.216	0.297677	1.35959	359.589	359.589	2.216	0.0036864	0.367281
14	20.7	T1B T4-2 NH	1.562	5086	1.492	244	82.3	0.049	241	59.6	0.021	271	999.9	0.98395	0.0109836	493.069	493.069	1.42619	6.51387	5513.87	5513.87	493.069	0.0054918	0.546181
15	25.5	T1B T4-2 NH	34.484	65877	33.644	5674	82.2	0.741	3743	59.5	0.1	1260	999.2	0.66032	0.007371	1.985	1.985	0.297754	1.35994	359.94	359.94	1.985	0.0036855	0.367197
16	20.1	T1B T4-2 NH	1.443	4724	1.378	226	82.2	0.045	224	59.5	0.02	253	999.2	0.98465	0.0109914	494.131	494.131	1.44441	6.59709	5597.09	5597.09	494.131	0.0054957	0.546568
17	25.5	T1B T4-2 NH	31.201	59582	30.441	5133	81.3	0.67	3386	58.9	0.09	1140	997.6	0.660366	0.0073715	2.056	2.056	0.296972	1.35637	356.369	356.369	2.056	0.0036858	0.367223
18	20.5	T1B T4-2 NH	1.362	4354	1.302	210	81.3	0.042	207	58.9	0.018	230	997.6	0.976296	0.0108982	481.454	481.454	1.36696	6.24333	5243.33	5243.33	481.454	0.0054491	0.541955
19	25.5	T1B T4-2 NH	32.206	61523	31.421	5303	82.3	0.691	3496	59.6	0.094	1178	993.4	0.660077	0.0073683	1.617	1.617	0.29797	1.36093	360.926	360.926	1.617	0.0036841	0.367062
20	20.1	T1B T4-2 NH	1.235	4089	1.179	194	82.3	0.039	192	59.6	0.018	220	993.4	0.983755	0.0109814	492.774	492.774	1.48501	6.78253	5782.53	5782.53	492.774	0.0054907	0.546074
21	25.5	T1B T4-2 NH	29.158	55674	28.447	4797	81.4	0.626	3162	58.9	0.085	1064	991.8	0.660062	0.0073681	1.594	1.594	0.297044	1.35669	356.694	356.694	1.594	0.0036841	0.367054
22	19.9	T1B T4-2 NH	1.165	3756	1.113	181	81.4	0.036	178	58.9	0.016	200	991.8	0.977225	0.0109085	482.865	482.865	1.3973	6.38193	5381.93	5381.93	482.865	0.0054543	0.542468
5	25.5	T1B T4-3 NH	46.772	89656	45.628	7690	80.0	1.005	5073	57.6	0.139	1686	913.8	0.660806	0.0073754	2.589	2.589	0.30411	1.39503	395.034	395.034	2.589	0.0036877	0.367417
6	21.5	T1B T4-3 NH	2.026	7567	1.925	310	80.0	0.063	306	57.6	0.038	387	913.8	0.982723	0.0109685	491.01	491.01	1.94825	8.93717	7937.16	7937.16	491.01	0.0054842	0.545432
7	25.5	T1B T4-3 NH	43.193	82472	42.14	7108	81.4	0.928	4694	59.0	0.125	1562	970.5	0.660693	0.0073742	2.418	2.418	0.296389	1.35962	359.615	359.615	2.418	0.0036871	0.367355
8	21.3	T1B T4-3 NH	1.837	6259	1.752	285	81.4	0.058	282	59.0	0.028	328	970.5	0.984815	0.0109918	494.184	494.184	1.58782	7.28376	6283.76	6283.76	494.184	0.0054959	0.546587
9	25.5	T1B T4-3 NH	40.961	78225	39.963	6746	81.5	0.88	4455	59.2	0.119	1489	985.4	0.660603	0.0073732	2.282	2.282	0.296844	1.3617	361.702	361.702	2.282	0.0036866	0.367305
10	21.5	T1B T4-3 NH	1.704	5684	1.626	264	81.5	0.053	260	59.2	0.025	300	985.4	0.983167	0.0109734	491.684	491.684	1.51334	6.9421	5942.1	5942.1	491.684	0.0054867	0.545677
11	25.5	T1B T4-3 NH	39.211	74887	38.256	6463	81.9	0.842	4266	59.4	0.114	1430	991.6	0.660457	0.0073716	2.06	2.06	0.297094	1.36285	362.848	362.848	2.06	0.0036858	0.367224
12	20.9	T1B T4-3 NH	1.57	5217	1.499	244	81.9	0.049	241	59.4	0.022	277	991.6	0.983784	0.0109803	492.62	492.62	1.49769	6.87033	5870.33	5870.33	492.62	0.0054902	0.546018
13	25.5	T1B T4-3 NH	36.512	69716	35.622	6020	81.9	0.784	3973	59.4	0.106	1333	994.5	0.660428	0.0073712	2.016	2.016	0.296681	1.36095	360.954	360.954	2.016	0.0036856	0.367208
14	20.5	T1B T4-3 NH	1.454	4766	1.388	226	81.9	0.045	223	59.4	0.02	254	994.5	0.982602	0.0109671	490.827	490.827	1.4498	6.65063	5650.63	5650.63	490.827	0.0054836	0.545365
15	25.5	T1B T4-3 NH	35.288	67385	34.428	5820	81.8	0.758	3839	59.4	0.102	1289	993.0	0.660244	0.0073692	1.737	1.737	0.29704	1.3626	362.604	362.604	1.737	0.0036846	0.367106
16	20.3	T1B T4-3 NH	1.351	4445	1.29	209	81.8	0.042	207	59.4	0.019	238	993.0	0.980138	0.0109396	487.087	487.087	1.46578	6.72393	5723.93	5723.93	487.087	0.0054698	0.544005
17	25.5	T1B T4-3 NH	33.186	63366	32.378	5475	82.1	0.713	3611	59.6	0.096	1213	991.6	0.660227	0.007369	1.712	1.712	0.296856	1.36176	361.757	361.757	1.712	0.0036845	0.367097
18	19.9	T1B T4-3 NH	1.241	4071	1.185	194	82.1	0.039	191	59.6	0.017	219	991.6	0.982257	0.0109633	490.302	490.302	1.45383	6.66912	5669.12	5669.12	490.302	0.0054816	0.545174
19	25.5	T1B T4-3 NH	30.935	59060	30.181	5097	81.6	0.664	3361	59.3	0.09	1129	988.0	0.660121	0.0073678	1.551	1.551	0.296721	1.36114	361.14	361.14	1.551	0.0036839	0.367038
20	19.9	T1B T4-3 NH	1.153	3768	1.101	180	81.6	0.036	177	59.3	0.016	202	988.0	0.979542	0.010933	486.184	486.184	1.442	6.61485	5614.85	5614.85	486.184	0.0054665	0.543676
21	25.5	T1B T4-3 NH	28.348	54106	27.657	4667	81.2	0.609	3077	59.0	0.082	1033	983.6	0.660181	0.0073685	1.642	1.642	0.296157	1.35855	358.553	358.553	1.642	0.0036842	0.367072
22	19.9	T1B T4-3 NH	1.07	3455	1.022	167	81.2	0.033	164	59.0	0.014	186	983.6	0.97841	0.0109203	484.467	484.467	1.40127	6.42798	5427.98	5427.98	484.467	0.0054602	0.543051
5	25.7	T1Z T3-1 NH	43.188	82782	42.132	7109	80.1	0.928	4690	57.7	0.128	1559	915.6	0.660633	0.0073741	2.402	2.402	0.304208	1.39858	398.582	398.582	2.402	0.003687	0.367349
6	21.7	T1Z T3-1 NH	1.98	7285	1.882	303	80.1	0.062	300	57.7	0.036	372	915.6	0.983593	0.010979	492.442	492.442	1.88642	8.67274	7672.74	7672.74	492.442	0.0054895	0.545953
7	25.5	T1Z T3-1 NH	40.984	78228	39.985	6743	81.5	0.88	4447	59.0	0.118	1480	965.8	0.660382	0.0073713	2.022	2.022	0.296024	1.36095	360.953	360.953	2.022	0.0036856	0.36721
8	21.1	T1Z T3-1 NH	1.802	6071	1.719	280	81.5	0.056	276	59.0	0.027	318	965.8	0.983071	0.0109732	491.65	491.65	1.54868	7.11999	6119.99	6119.99	491.65	0.0054866	0.545665
9	25.5	T1Z T3-1 NH	37.298	71165	36.39	6130	81.5	0.801	4048	59.1	0.107	1351	978.7	0.660451	0.007372	2.127	2.127	0.295169	1.35702	357.023	357.023	2.127	0.003686	0.367249
10	20.7	T1Z T3-1 NH	1.667	5447	1.592	259	81.5	0.052	256	59.1	0.023	286	978.7	0.982438	0.0109661	490.69	490.69	1.43909	6.61616	5616.16	5616.16	490.69	0.0054831	0.545316
11	25.5	T1Z T3-1 NH	35.814	68370	34.941	5891	81.6	0.769	3889	59.2	0.104	1301	980.5	0.660365	0.0073711	1.997	1.997	0.296351	1.36246	362.457	362.457	1.997	0.0036855	0.367201
12	20.7	T1Z T3-1 NH	1.535	5022	1.465	239	81.6	0.048	236	59.2	0.021	266	980.5	0.984301	0.0109869	493.517	493.517	1.44323	6.63518	5635.18	5635.18	493.517	0.0054935	0.546344
13	25.5	T1Z T3-1 NH	34.166	65219	33.334	5618	81.3	0.734	3706	59.1	0.099	1242	980.5	0.660174	0.0073689	1.706	1.706	0.296356	1.36248	362.483	362.483	1.706	0.0036845	0.367095
14	20.5	T1Z T3-1 NH	1.432	4656	1.367	222	81.3	0.045	219	59.1	0.019	246	980.5	0.979092	0.0109288	485.612	485.612	1.42563	6.55428	5554.28	5554.28	485.612	0.0054644	0.543468
15	25.5	T1Z T3-1 NH	31.18	59499	30.421	5130	81.2	0.67	3383	59.0	0.09	1133	978.9	0.660246	0.0073698	1.816	1.816	0.295635	1.35917	359.168	359.168	1.816	0.0036849	0.367135
16	20.1	T1Z T3-1 NH	1.326	4248	1.267	205	81.2	0.041	203	59.0	0.017	225	978.9	0.978937	0.010927	485.377	485.377	1.37367	6.31538	5315.38	5315.38	485.377	0.0054635	0.543383
17	25.5	T1Z T3-1 NH	30.603	58404	29.857	5039	81.7	0.657	3321	59.3	0.088	1113	974.2	0.660062	0.0073677	1.536	1.536	0.296041	1.36103	361.032	361.032	1.536	0.0036839	0.367033
18	19.9	T1Z T3-1 NH	1.226	3978	1.171	191	81.7	0.038	188	59.3	0.017	211	974.2	0.978698	0.0109244	485.015	485.015	1.41845	6.52124	5521.24	5521.24	485.015	0.0054622	0.543251
19	25.5	T1Z T3-1 NH	28.694	54746	27.995	4723	81.4	0.616	3114	59.1	0.083	1043	970.7	0.659978	0.0073668	1.409	1.409	0.295568	1.35886	358.859	358.859	1.409	0.0036834	0.366986
20	19.6	T1Z T3-1 NH	1.139	3668	1.088	177	81.4	0.035	174	59.1	0.015	194	970.7	0.976818	0.0109034	482.161	482.161	1.39338	6.40597	5405.97	5405.97	482.161	0.0054517	0.542213
21	25.5	T1Z T3-1 NH	27.126	51744	26.466	4465	80.9	0.582	2946	58.7	0.078	986	965.7	0.659929	0.0073662	1.335	1.335	0.295202	1.35718	357.175	357.175	1.335	0.0036831	0.36696
22	20.1	T1Z T3-1 NH	1.07	3429	1.023	164	80.9	0.033	161	58.7	0.014	180	965.7	0.972297	0.0108529	475.301	475.301	1.38074	6.34787	5347.87	5347.87	475.301	0.0054265	0.539717
5	25.7	T1Z T3-2 NH	40.952	78445	39.951	6747	79.6	0.88	4453	58.0	0.121	1469	890.9	0.66074	0.007375	2.528	2.528	0.302767	1.3956	395.603	395.603	2.528	0.0036875	0.367395
6	21.9	T1Z T3-2 NH	2.194	7828	2.088	337	79.6	0.069	334	58.0	0.037	397	890.9	0.985979	0.0110052	496.009	496.009	1.76232	8.12339	7123.39	7123.39	496.009	0.0055026	0.547251
7	25.5	T1Z T3-2 NH	37.316	71174	36.407	6146	81.2	0.802	4055	59.6	0.107	1339	940.3	0.660609	0.0073735	2.331	2.331	0.294347	1.35679	356.791	356.791	2.331	0.0036868	0.367323
8	21.3	T1Z T3-2 NH	1.99	6516	1.9	310	81.2	0.063	307	59.6	0.027	340	940.3	0.986993	0.0110166	497.548	497.548	1.44232	6.64839	5648.39	5648.39	497.548	0.0055083	0.547811
9	25.5	T1Z T3-2 NH	36.059	68760	35.181	5932	81.2	0.775	3914	59.9	0.103	1299	952.3	0.660449	0.0073718	2.088	2.088	0.294006	1.35522	355.219	355.219	2.088	0.0036859	0.367234
10	21.3	T1Z T3-2 NH	1.849	5977	1.766	288	81.2	0.058	285	59.9	0.025	312	952.3	0.984897	0.0109932	494.367	494.367	1.39917	6.44946	5449.46	5449.46	494.367	0.0054966	0.546653
11	25.3	T1Z T3-2 NH	34.249	65316	33.415	5637	81.4	0.736	3722	60.0	0.098	1238	956.8	0.660369	0.0073709	1.966	1.966	0.2943	1.35657	356.572	356.572	1.966	0.0036854	0.36719
12	21.7	T1Z T3-2 NH	1.707	5489	1.631	267	81.4	0.054	264	60.0	0.023	288	956.8	0.984622	0.0109901	493.95	493.95	1.38156	6.36829	5368.29	5368.29	493.95	0.005495	0.546502
13	25.3	T1Z T3-2 NH	31.058	59212	30.302	5112	80.6	0.667	3375	59.7	0.089	1123	957.8	0.660391	0.0073711	1.999	1.999	0.293683	1.35373	353.73	353.73	1.999	0.0036856	0.367202
14	20.9	T1Z T3-2 NH	1.581	4998	1.512	247	80.6	0.05	244	59.7	0.02	263	957.8	0.983315	0.0109755	491.967	491.967	1.32237	6.09545	5095.45	5095.45	491.967	0.0054878	0.54578
15	25.5	T1Z T3-2 NH	28.863	55040	28.16	4750	80.4	0.62	3135	59.7	0.083	1043	954.6	0.66036	0.0073708	1.953	1.953	0.294188	1.35606	356.057	356.057	1.953	0.0036854	0.367185
16	20.1	T1Z T3-2 NH	1.468	4609	1.404	229	80.4	0.046	226	59.7	0.018	243	954.6	0.980859	0.0109481	488.241	488.241	1.3017	6.00019	5000.19	5000.19	488.241	0.005474	0.544425
17	25.5	T1Z T3-2 NH	26.897	51291	26.242	4429	80.1	0.578	2922	59.6	0.077	972	950.2	0.660337	0.0073705	1.917	1.917	0.294198	1.35611	356.105	356.105	1.917	0.0036853	0.367172
18	20.3	T1Z T3-2 NH	1.379	4294	1.319	213	80.1	0.043	210	59.6	0.017	225	950.2	0.975907	0.0108928	480.727	480.727	1.28025	5.9013	4901.3	4901.3	480.727	0.0054464	0.541691
19	25.5	T1Z T3-2 NH	27.796	53022	27.119	4572	80.9	0.597	3014	60.2	0.08	1005	945.7	0.660041	0.0073672	1.468	1.468	0.295124	1.36037	360.372	360.372	1.468	0.0036836	0.367008
20	20.1	T1Z T3-2 NH	1.276	4070	1.22	197	80.9	0.04	194	60.2	0.017	213	945.7	0.97666	0.0109012	481.869	481.869	1.36016	6.26967	5269.67	5269.67	481.869	0.0054506	0.542106
21	25.5	T1Z T3-2 NH	26.374	50292	25.732	4344	81.5	0.566	2863	60.7	0.076	955	944.2	0.659921	0.0073659	1.286	1.286	0.294545	1.3577	357.701	357.701	1.286	0.0036829	0.366942
22	20.1	T1Z T3-2 NH	1.172	3735	1.121	181	81.5	0.037	179	60.7	0.015	196	944.2	0.979178	0.0109293	485.69	485.69	1.3539	6.24079	5240.79	5240.79	485.69	0.0054647	0.543496
5	25.7	T1Z T3-3 NH	44.313	84850	43.231	7299	80.1	0.952	4818	58.7	0.131	1589	877.0	0.660418	0.0073724	2.181	2.181	0.302306	1.40152	401.517	401.517	2.181	0.0036862	0.367268
6	21.3	T1Z T3-3 NH	1.807	6782	1.717	276	80.1	0.056	273	58.7	0.034	347	877.0	0.980449	0.010945	487.827	487.827	1.96895	9.12821	8128.21	8128.21	487.827	0.0054725	0.544274
7	25.5	T1Z T3-3 NH	42.418	80911	41.385	6989	81.7	0.911	4610	60.0	0.122	1524	929.1	0.660158	0.0073695	1.786	1.786	0.294912	1.36724	367.239	367.239	1.786	0.0036848	0.367124
8	20.9	T1Z T3-3 NH	1.645	5662	1.568	255	81.7	0.051	252	60.0	0.026	297	929.1	0.981304	0.0109546	489.124	489.124	1.63009	7.55722	6557.22	6557.22	489.124	0.0054773	0.544746
9	25.5	T1Z T3-3 NH	39.421	75167	38.462	6496	81.9	0.846	4283	60.0	0.113	1422	945.2	0.660177	0.0073697	1.814	1.814	0.294174	1.36382	363.816	363.816	1.814	0.0036849	0.367135
10	20.9	T1Z T3-3 NH	1.507	5066	1.438	236	81.9	0.047	233	60.0	0.022	269	945.2	0.983902	0.0109836	493.066	493.066	1.53982	7.13873	6138.73	6138.73	493.066	0.0054918	0.54618
11	25.5	T1Z T3-3 NH	37.375	71263	36.465	6156	81.4	0.802	4060	59.6	0.107	1352	950.5	0.66009	0.0073688	1.682	1.682	0.294173	1.36381	363.812	363.812	1.682	0.0036844	0.367086
12	20.3	T1Z T3-3 NH	1.404	4661	1.34	219	81.4	0.044	216	59.6	0.02	248	950.5	0.981624	0.0109582	489.609	489.609	1.49742	6.94216	5942.16	5942.16	489.609	0.0054791	0.544922
13	25.7	T1Z T3-3 NH	33.547	63968	32.73	5522	81.0	0.72	3645	59.2	0.096	1214	951.6	0.660142	0.0073694	1.761	1.761	0.294266	1.36425	364.245	364.245	1.761	0.0036847	0.367115
14	20.1	T1Z T3-3 NH	1.313	4246	1.255	204	81.0	0.041	201	59.2	0.018	226	951.6	0.976378	0.0108996	481.648	481.648	1.40757	6.52562	5525.62	5525.62	481.648	0.0054498	0.542026
15	25.5	T1Z T3-3 NH	32.403	61800	31.614	5332	80.9	0.696	3517	59.1	0.093	1173	948.3	0.660001	0.0073678	1.548	1.548	0.294796	1.3667	366.702	366.702	1.548	0.0036839	0.367037
16	19.6	T1Z T3-3 NH	1.231	3996	1.176	190	80.9	0.038	186	59.1	0.017	212	948.3	0.971929	0.0108499	474.897	474.897	1.42502	6.60654	5606.54	5606.54	474.897	0.005425	0.539569
17	25.5	T1Z T3-3 NH	31.137	59388	30.379	5127	81.4	0.668	3381	59.3	0.09	1128	946.0	0.659923	0.0073669	1.43	1.43	0.294979	1.36755	367.548	367.548	1.43	0.0036835	0.366994
18	19.6	T1Z T3-3 NH	1.126	3691	1.075	175	81.4	0.035	172	59.3	0.016	197	946.0	0.976998	0.0109065	482.589	482.589	1.457	6.75477	5754.77	5754.77	482.589	0.0054533	0.542368
19	25.5	T1Z T3-3 NH	28.322	54006	27.633	4660	80.7	0.608	3072	58.9	0.081	1024	942.9	0.659926	0.0073669	1.434	1.434	0.294463	1.36515	365.154	365.154	1.434	0.0036835	0.366995
20	19.2	T1Z T3-3 NH	1.049	3387	1.002	163	80.7	0.033	160	58.9	0.014	180	942.9	0.974687	0.0108807	479.082	479.082	1.40533	6.51525	5515.25	5515.25	479.082	0.0054404	0.541092
21	25.5	T1Z T3-3 NH	26.374	50284	25.733	4341	80.4	0.566	2862	58.8	0.076	953	938.2	0.659909	0.0073668	1.408	1.408	0.294186	1.36387	363.873	363.873	1.408	0.0036834	0.366986
5	25.7	T1Z T4-1 NH	38.041	72817	37.112	6256	79.7	0.818	4129	60.5	0.112	1353	866.1	0.660898	0.0073769	2.786	2.786	0.301207	1.40239	402.386	402.386	2.786	0.0036884	0.367489
6	21.3	T1Z T4-1 NH	2.05	7250	1.952	315	79.7	0.064	311	60.5	0.034	369	866.1	0.985847	0.0110039	495.833	495.833	1.72853	8.04786	7047.86	7047.86	495.833	0.005502	0.547187
7	25.5	T1Z T4-1 NH	36.119	68843	35.24	5943	81.5	0.776	3921	62.5	0.103	1286	911.3	0.660667	0.0073743	2.435	2.435	0.292891	1.36367	363.67	363.67	2.435	0.0036872	0.367361
8	21.3	T1Z T4-1 NH	1.861	6127	1.777	290	81.5	0.059	287	62.5	0.026	318	911.3	0.989838	0.0110485	501.889	501.889	1.45925	6.79409	5794.09	5794.09	501.889	0.0055242	0.54939
9	25.5	T1Z T4-1 NH	33.987	64750	33.16	5588	81.8	0.73	3691	63.4	0.097	1214	923.6	0.660712	0.0073748	2.504	2.504	0.291952	1.3593	359.297	359.297	2.504	0.0036874	0.367386
10	21.5	T1Z T4-1 NH	1.719	5559	1.641	268	81.8	0.054	266	63.4	0.023	290	923.6	0.994293	0.0110982	508.649	508.649	1.39272	6.48434	5484.34	5484.34	508.649	0.0055491	0.551849
11	25.3	T1Z T4-1 NH	31.473	59967	30.707	5178	81.7	0.676	3418	64.4	0.09	1127	927.1	0.660861	0.0073765	2.729	2.729	0.292047	1.35974	359.741	359.741	2.729	0.0036882	0.367469
12	21.1	T1Z T4-1 NH	1.603	5126	1.532	248	81.7	0.051	247	64.4	0.021	266	927.1	0.997879	0.0111383	514.09	514.09	1.34821	6.27711	5277.11	5277.11	514.09	0.0055691	0.553828
13	25.5	T1Z T4-1 NH	31.548	60146	30.78	5193	81.9	0.678	3425	66.2	0.09	1133	927.0	0.660737	0.0073751	2.541	2.541	0.293333	1.36573	365.726	365.726	2.541	0.0036875	0.3674
14	20.9	T1Z T4-1 NH	1.472	4787	1.405	230	81.9	0.047	229	66.2	0.02	250	927.0	1.00896	0.0112619	530.902	530.902	1.39875	6.51242	5512.42	5512.42	530.902	0.005631	0.559943
15	25.5	T1Z T4-1 NH	26.579	50644	25.931	4378	81.0	0.572	2888	67.7	0.076	954	928.0	0.66131	0.0073815	3.412	3.412	0.291691	1.35808	358.083	358.083	3.412	0.0036907	0.367718
16	20.9	T1Z T4-1 NH	1.381	4328	1.319	213	81.0	0.045	212	67.7	0.017	224	928.0	1.01543	0.0113342	540.726	540.726	1.26485	5.88899	4888.99	4888.99	540.726	0.0056671	0.563516
17	25.3	T1Z T4-1 NH	25.7	49004	25.074	4232	81.4	0.553	2792	71.0	0.074	924	922.3	0.661254	0.0073809	3.326	3.326	0.293134	1.3648	364.802	364.802	3.326	0.0036904	0.367687
18	20.1	T1Z T4-1 NH	1.266	4050	1.209	197	81.4	0.041	197	71.0	0.016	210	922.3	1.02639	0.0114565	557.347	557.347	1.32486	6.16842	5168.43	5168.43	557.347	0.0057282	0.569561
19	25.3	T1Z T4-1 NH	23.614	45022	23.038	3894	80.8	0.508	2569	74.2	0.067	849	918.9	0.661362	0.0073821	3.49	3.49	0.292888	1.36366	363.657	363.657	3.49	0.003691	0.367746
20	20.1	T1Z T4-1 NH	1.188	3763	1.134	183	80.8	0.039	183	74.2	0.015	193	918.9	1.02968	0.0114932	562.338	562.338	1.28838	5.99856	4998.56	4998.56	562.338	0.0057466	0.571376
21	25.5	T1Z T4-1 NH	23.774	45338	23.195	3921	81.7	0.511	2585	78.8	0.068	856	915.5	0.661077	0.0073789	3.057	3.057	0.293557	1.36677	366.768	366.768	3.057	0.0036894	0.367588
22	19.6	T1Z T4-1 NH	1.09	3528	1.04	169	81.7	0.036	169	78.8	0.014	183	915.5	1.039	0.0115972	576.477	576.477	1.35262	6.29765	5297.65	5297.65	576.477	0.0057986	0.576517
5	25.5	T1Z T4-2 NH	44.329	84815	43.247	7292	80.2	0.952	4814	96.3	0.13	1578	860.0	0.660318	0.0073587	0.311	0.311	0.300863	1.39913	399.135	399.135	0.311	0.0036793	0.366586
6	22.6	T1Z T4-2 NH	2.454	8735	2.337	378	80.2	0.076	373	96.3	0.041	441	860.0	0.974857	0.010864	476.804	476.804	1.76361	8.2015	7201.5	7201.5	476.804	0.005432	0.540263
8	22.2	T1Z T4-2 NH	2.223	7262	2.124	347	81.9	0.069	342	96.7	0.031	380	914.8	0.969597	0.0108053	468.835	468.835	1.44995	6.74287	5742.87	5742.87	468.835	0.0054027	0.537364
9	25.5	T1Z T4-2 NH	39.489	75232	38.529	6500	82.1	0.848	4286	94.9	0.113	1415	929.2	0.659899	0.007354	-0.324	-0.324	0.292733	1.36133	361.327	361.327	-0.324	0.003677	0.366354
10	21.5	T1Z T4-2 NH	2.056	6611	1.965	322	82.1	0.063	317	94.9	0.027	348	929.2	0.966196	0.0107674	463.683	463.683	1.39824	6.50236	5502.36	5502.36	463.683	0.0053837	0.535489
11	25.5	T1Z T4-2 NH	36.883	70260	35.986	6068	81.9	0.792	4006	92.7	0.105	1325	935.1	0.659864	0.0073536	-0.377	-0.377	0.29259	1.36066	360.663	360.663	-0.377	0.0036768	0.366334
12	21.7	T1Z T4-2 NH	1.907	6053	1.824	298	81.9	0.058	293	92.7	0.025	319	935.1	0.961619	0.0107164	456.75	456.75	1.35725	6.31178	5311.78	5311.78	456.75	0.0053582	0.532966
13	25.3	T1Z T4-2 NH	34.835	66367	33.988	5739	82.1	0.748	3787	90.3	0.1	1254	935.5	0.659797	0.0073529	-0.478	-0.478	0.292849	1.36187	361.868	361.868	-0.478	0.0036764	0.366298
14	21.3	T1Z T4-2 NH	1.762	5581	1.686	276	82.1	0.054	271	90.3	0.023	296	935.5	0.961136	0.010711	456.018	456.018	1.35011	6.27856	5278.56	5278.56	456.018	0.0053555	0.5327
15	25.5	T1Z T4-2 NH	31.87	60718	31.095	5255	81.9	0.684	3467	87.5	0.091	1146	934.0	0.65996	0.0073547	-0.232	-0.232	0.292716	1.36125	361.249	361.249	-0.232	0.0036773	0.366387
16	20.7	T1Z T4-2 NH	1.647	5135	1.576	257	81.9	0.05	252	87.5	0.02	272	934.0	0.960136	0.0106999	454.503	454.503	1.29788	6.03565	5035.65	5035.65	454.503	0.00535	0.532148
17	25.5	T1Z T4-2 NH	30.573	58252	29.829	5037	81.6	0.656	3321	84.9	0.087	1099	929.8	0.659957	0.0073547	-0.237	-0.237	0.292886	1.36204	362.037	362.037	-0.237	0.0036773	0.366386
18	20.9	T1Z T4-2 NH	1.518	4765	1.452	237	81.6	0.047	233	84.9	0.019	253	929.8	0.964102	0.0107441	460.511	460.511	1.31814	6.12987	5129.87	5129.87	460.511	0.0053721	0.534335
19	25.5	T1Z T4-2 NH	29.42	56053	28.705	4848	81.4	0.631	3196	82.4	0.084	1057	925.7	0.659886	0.0073539	-0.344	-0.344	0.292848	1.36186	361.861	361.861	-0.344	0.0036769	0.366347
20	20.5	T1Z T4-2 NH	1.419	4459	1.357	220	81.4	0.044	216	82.4	0.018	235	925.7	0.963258	0.0107347	459.232	459.232	1.32238	6.14958	5149.58	5149.58	459.232	0.0053673	0.533869
21	25.5	T1Z T4-2 NH	27.459	52296	26.792	4531	81.9	0.589	2986	80.7	0.078	986	922.0	0.659757	0.0073524	-0.539	-0.539	0.292198	1.35884	358.837	358.837	-0.539	0.0036762	0.366275
22	20.3	T1Z T4-2 NH	1.301	4081	1.245	203	81.9	0.04	200	80.7	0.016	216	922.0	0.968025	0.0107878	466.454	466.454	1.31136	6.09835	5098.35	5098.35	466.454	0.0053939	0.536497
5	25.7	T1Z T4-3 NH	63.004	120434	61.467	10365	79.9	1.353	6837	66.3	0.184	2240	845.3	0.660227	0.0073724	2.181	2.181	0.29909	1.405	405.004	405.004	2.181	0.0036862	0.367268
6	21.7	T1Z T4-3 NH	2.188	8627	2.075	334	79.9	0.068	329	66.3	0.045	438	845.3	0.976713	0.0109065	482.586	482.586	2.18097	10.2453	9245.32	9245.32	482.586	0.0054532	0.542367
7	25.7	T1Z T4-3 NH	59.552	113518	58.102	9796	82.0	1.278	6458	67.3	0.171	2132	922.4	0.660065	0.0073706	1.936	1.936	0.293686	1.37962	379.618	379.618	1.936	0.0036853	0.367179
8	20.9	T1Z T4-3 NH	1.969	7012	1.874	307	82.0	0.061	303	67.3	0.033	370	922.4	0.980719	0.0109512	488.667	488.667	1.76016	8.26853	7268.53	7268.53	488.667	0.0054756	0.54458
9	25.7	T1Z T4-3 NH	54.742	104351	53.41	9005	81.8	1.175	5936	66.6	0.157	1972	947.3	0.660115	0.0073712	2.011	2.011	0.293657	1.37948	379.482	379.482	2.011	0.0036856	0.367206
10	20.7	T1Z T4-3 NH	1.828	6277	1.743	284	81.8	0.057	281	66.6	0.028	334	947.3	0.978801	0.0109298	485.756	485.756	1.62351	7.6266	6626.6	6626.6	485.756	0.0054649	0.54352
11	25.7	T1Z T4-3 NH	51.895	98955	50.632	8529	82.0	1.114	5629	66.1	0.149	1879	957.0	0.660051	0.0073705	1.914	1.914	0.29435	1.38274	382.738	382.738	1.914	0.0036852	0.367171
12	20.9	T1Z T4-3 NH	1.693	5779	1.614	263	82.0	0.053	260	66.1	0.026	308	957.0	0.97831	0.0109243	485.01	485.01	1.60193	7.52519	6525.19	6525.19	485.01	0.0054622	0.543249
13	25.7	T1Z T4-3 NH	49.212	93854	48.014	8096	82.1	1.056	5340	65.6	0.141	1787	961.6	0.660001	0.0073699	1.839	1.839	0.294703	1.38439	384.393	384.393	1.839	0.003685	0.367143
14	20.5	T1Z T4-3 NH	1.567	5328	1.494	244	82.1	0.049	241	65.6	0.024	285	961.6	0.978883	0.0109307	485.88	485.88	1.58671	7.45371	6453.71	6453.71	485.88	0.0054654	0.543565
15	25.5	T1Z T4-3 NH	44.43	84725	43.349	7314	82.1	0.954	4824	65.2	0.128	1614	962.6	0.660061	0.0073706	1.93	1.93	0.294455	1.38323	383.227	383.227	1.93	0.0036853	0.367177
16	20.5	T1Z T4-3 NH	1.451	4845	1.385	226	82.1	0.045	223	65.2	0.021	260	962.6	0.977659	0.0109171	484.023	484.023	1.52141	7.14694	6146.94	6146.94	484.023	0.0054585	0.54289
17	25.5	T1Z T4-3 NH	43.717	83394	42.653	7208	82.1	0.938	4752	64.7	0.126	1591	958.9	0.659934	0.0073692	1.736	1.736	0.295254	1.38698	386.982	386.982	1.736	0.0036846	0.367106
18	20.5	T1Z T4-3 NH	1.346	4584	1.284	210	82.1	0.042	207	64.7	0.02	246	958.9	0.979967	0.0109428	487.526	487.526	1.5904	7.47103	6471.03	6471.03	487.526	0.0054714	0.544165
19	25.5	T1Z T4-3 NH	41.008	78222	40.01	6759	81.5	0.88	4455	64.1	0.118	1493	957.5	0.659916	0.007369	1.709	1.709	0.295163	1.38656	386.557	386.557	1.709	0.0036845	0.367096
20	20.1	T1Z T4-3 NH	1.243	4211	1.186	195	81.5	0.039	192	64.1	0.019	227	957.5	0.981701	0.0109622	490.157	490.157	1.56912	7.37107	6371.07	6371.07	490.157	0.0054811	0.545122
21	25.5	T1Z T4-3 NH	37.023	70604	36.122	6103	80.5	0.795	4024	63.3	0.106	1345	953.7	0.660023	0.0073702	1.872	1.872	0.294599	1.38391	383.907	383.907	1.872	0.0036851	0.367156
22	20.1	T1Z T4-3 NH	1.178	3887	1.125	182	80.5	0.037	179	63.3	0.017	207	953.7	0.974945	0.0108868	479.903	479.903	1.48136	6.95883	5958.83	5958.83	479.903	0.0054434	0.541391
