# Supplementary material for: Ammonium-derived nitrous oxide is a global source in streams
Source: Nat Commun. 2024 May 14;15:4085. doi: 10.1038/s41467-024-48343-9 (PMC11094135; doi:10.1038/s41467-024-48343-9)
Supplement: Supplementary file 8 — Supplementary Data 5 [file 41467_2024_48343_MOESM8_ESM.xlsx]

## Sheet: Sheet1
Supplementary Data S5 Processing information and NCBI sequence accession number of Metagenomic raw data.
Sample	InsertSize(bp)	SeqStrategy	RawData	CleanData	Clean_Q20	Clean_Q30	Clean_GC(%)	Effective(%)	Accession number
B1B	350	(150:150)	9868.35	9857.47	98.3	94.91	63.95	99.89	SAMN33620661
B2B	350	(150:150)	10585.6	10576.3	98.28	94.86	64.7	99.912	SAMN33620663
B3B	350	(150:150)	10834.6	10821.5	98.37	95.07	63.77	99.879	SAMN33620665
B4B	350	(150:150)	10725.1	10712.7	98.17	94.62	64.2	99.884	SAMN33620667
B5B	350	(150:150)	10335.4	10320.5	98.24	94.74	64.28	99.855	SAMN33620669
B1Z	350	(150:150)	11017.4	11006.2	98.16	94.6	64.98	99.898	SAMN33620662
B2Z	350	(150:150)	10426.5	10410.7	97.92	93.94	64.25	99.848	SAMN33620664
B3Z	350	(150:150)	10746.8	10733.8	98.22	94.67	60	99.879	SAMN33620666
B4Z	350	(150:150)	10847.5	10826.8	98.05	94.31	60.8	99.809	SAMN33620668
B5Z	350	(150:150)	10812.7	10796.7	98.28	94.83	63.12	99.852	SAMN33620670
C1B	350	(150:150)	10527.6	10512.8	97.98	94.01	63.7	99.859	SAMN33620671
C2B	350	(150:150)	9843.93	9832.55	98.02	94.13	62.77	99.884	SAMN33620673
C3B	350	(150:150)	10257.2	10247.5	98.34	95.06	64.98	99.906	SAMN33620675
C4B	350	(150:150)	10440.7	10428.8	98.2	94.69	64.59	99.886	SAMN33620677
C5B	350	(150:150)	11161.5	11146	98.16	94.56	63.94	99.861	SAMN33620679
C1Z	350	(150:150)	11028.5	11018	98.22	94.62	59.25	99.904	SAMN33620672
C2Z	350	(150:150)	10457.9	10443.8	98.31	94.97	62.16	99.866	SAMN33620674
C3Z	350	(150:150)	10338.8	10326.3	98.26	94.88	65.09	99.88	SAMN33620676
C4Z	350	(150:150)	10732.9	10713.9	98.06	94.35	61.75	99.822	SAMN33620678
C5Z	350	(150:150)	10984.4	10970.1	98.25	94.84	63.16	99.87	SAMN33620680
J1B	350	(150:150)	10639.6	10621.6	98.1	94.45	61.39	99.832	SAMN33620681
J2B	350	(150:150)	10095.5	10082.5	98.33	95	62.65	99.87	SAMN33620683
J3B	350	(150:150)	10218.8	10206.7	98.25	94.79	63.81	99.882	SAMN33620685
J4B	350	(150:150)	10237.2	10225.9	98.25	94.75	64.97	99.889	SAMN33620687
J5B	350	(150:150)	10194.9	10183.9	98.31	95.03	65.42	99.892	SAMN33620689
J1Z	350	(150:150)	10410.1	10396.9	97.56	92.91	58.34	99.873	SAMN33620682
J2Z	350	(150:150)	10884.1	10871.3	98.38	95.09	61.34	99.882	SAMN33620684
J3Z	350	(150:150)	10729.6	10716.2	98.22	94.67	60.03	99.875	SAMN33620686
J4Z	350	(150:150)	11182	11168.5	98.22	94.77	64.8	99.88	SAMN33620688
J5Z	350	(150:150)	10293.4	10278.9	98.22	94.79	63.54	99.859	SAMN33620690
T1B	350	(150:150)	9874.12	9862.82	98.11	94.44	63.42	99.886	SAMN33620691
T2B	350	(150:150)	10640	10624.9	98.29	94.88	62.08	99.859	SAMN33620693
T3B	350	(150:150)	10631.3	10619.5	98.31	95	64.09	99.89	SAMN33620695
T4B	350	(150:150)	9950.77	9941.03	98.32	95.03	64.59	99.902	SAMN33620697
T5B	350	(150:150)	10549.7	10537.2	98.34	95.02	64.17	99.882	SAMN33620699
T1Z	350	(150:150)	10698.7	10683.8	98.23	94.69	61.02	99.86	SAMN33620692
T2Z	350	(150:150)	10641.1	10628	98.02	94.06	62.58	99.878	SAMN33620694
T3Z	350	(150:150)	10849	10830.4	98.33	94.93	59.8	99.829	SAMN33620696
T4Z	350	(150:150)	11146.9	11132.5	98.2	94.72	63.58	99.871	SAMN33620698
T5Z	350	(150:150)	10253	10243	98.4	95.21	64.38	99.903	SAMN33620700
Z1B	350	(150:150)	11345.2	11330.1	98.25	94.75	63.12	99.868	SAMN33620701
Z2B	350	(150:150)	11130.6	11117.1	98.02	94.21	65.76	99.879	SAMN33620703
Z3B	350	(150:150)	10432.2	10416.2	98.37	95.06	62.91	99.847	SAMN33620705
Z4B	350	(150:150)	11256.9	11243.1	98.28	94.91	65.1	99.878	SAMN33620707
Z5B	350	(150:150)	9976.14	9964.98	98.22	94.71	63.94	99.888	SAMN33620709
Z1Z	350	(150:150)	10854	10839.2	98.27	94.82	62.41	99.863	SAMN33620702
Z2Z	350	(150:150)	10491.6	10473.6	97.91	93.84	61.56	99.828	SAMN33620704
Z3Z	350	(150:150)	10831	10814.3	98.67	95.85	60.2	99.846	SAMN33620706
Z4Z	350	(150:150)	11226.4	11216.1	98.35	95.12	65.48	99.909	SAMN33620708
Z5Z	350	(150:150)	10128.4	10115.9	98.2	94.69	62.08	99.877	SAMN33620710
B1BS	350	(150:150)	10951.6	10946.6	95.52	88.81	64.05	99.954	SAMN33620711
B1ZS	350	(150:150)	11208.9	11201.4	97.63	93.59	64.28	99.934	SAMN33620712
B2BS	350	(150:150)	10955.4	10937.7	97.5	93.49	62.22	99.838	SAMN33620713
B2ZS	350	(150:150)	11390.6	11386	97.23	92.12	62.74	99.96	SAMN33620714
B3BS	350	(150:150)	10732.1	10723.8	95.89	89.73	62.74	99.923	SAMN33620715
B3ZS	350	(150:150)	11603.9	11583.4	97.36	93.17	62.79	99.823	SAMN33620716
B4BS	350	(150:150)	10555.9	10547.5	95.98	89.78	63.62	99.92	SAMN33620717
B4ZS	350	(150:150)	12783.3	12755.1	96.38	90.93	61.73	99.779	SAMN33620718
B5BS	350	(150:150)	10884.7	10879.4	95.16	88.17	64.03	99.952	SAMN33620719
B5ZS	350	(150:150)	10030.4	10025	95.62	89.14	62.28	99.946	SAMN33620720
C1BS	350	(150:150)	10054.2	10048.9	95.34	88.55	65.31	99.947	SAMN33620721
C1ZS	350	(150:150)	12878.7	12869.8	96.27	90.47	61.8	99.931	SAMN33620722
C2BS	350	(150:150)	12739	12729	96.19	90.33	63.05	99.922	SAMN33620723
C2ZS	350	(150:150)	12721.9	12703.4	97.41	93.27	62.59	99.855	SAMN33620724
C3BS	350	(150:150)	12784.3	12771.9	96.01	89.88	62.3	99.903	SAMN33620725
C3ZS	350	(150:150)	9802	9796.29	95.27	88.28	63.23	99.942	SAMN33620726
C4BS	350	(150:150)	10637	10632.7	95.51	88.8	63.25	99.96	SAMN33620727
C4ZS	350	(150:150)	12087.8	12078.6	96.1	90.12	62.68	99.925	SAMN33620728
C5BS	350	(150:150)	12447.7	12435.7	96.05	90.07	63.48	99.903	SAMN33620729
C5ZS	350	(150:150)	10100	10095.1	95.6	89.03	59.54	99.951	SAMN33620730
J1BS	350	(150:150)	11095.1	11082.3	95.45	88.65	62.92	99.885	SAMN33620731
J1ZS	350	(150:150)	10735.3	10729.7	95.77	89.28	62	99.948	SAMN33620732
J2BS	350	(150:150)	12637.2	12628.3	96.47	91.03	62.8	99.93	SAMN33620733
J2ZS	350	(150:150)	10091.6	10086.3	95.47	88.7	58.47	99.948	SAMN33620734
J3BS	350	(150:150)	11443.1	11427.4	97.41	93.36	63.21	99.863	SAMN33620735
J3ZS	350	(150:150)	10564.5	10556.7	97.3	92.9	61.33	99.926	SAMN33620736
J4BS	350	(150:150)	10728	10719.8	95.75	89.44	63.49	99.924	SAMN33620737
J4ZS	350	(150:150)	10342.2	10333.9	97.11	92.5	63.09	99.92	SAMN33620738
J5BS	350	(150:150)	12664.5	12642.7	97.47	93.3	55.8	99.828	SAMN33620739
J5ZS	350	(150:150)	10292.2	10286.1	97.34	93.05	63.22	99.94	SAMN33620740
T1BS	350	(150:150)	10203.2	10195.6	97.62	93.5	63.2	99.925	SAMN33620741
T1ZS	350	(150:150)	11301.1	11293.2	97.16	92.47	61.8	99.93	SAMN33620742
T2BS	350	(150:150)	12239.1	12231.2	97.63	93.56	64.56	99.935	SAMN33620743
T2ZS	350	(150:150)	10126.8	10119.5	97.28	92.94	63.14	99.928	SAMN33620744
T3BS	350	(150:150)	10137.9	10131.2	97.21	92.58	62.3	99.933	SAMN33620745
T3ZS	350	(150:150)	11103.6	11095.9	97.27	92.81	61.62	99.931	SAMN33620746
T4BS	350	(150:150)	10137	10130.1	96.98	92.28	64.66	99.931	SAMN33620747
T4ZS	350	(150:150)	10550.2	10542.5	97.13	92.58	63.03	99.927	SAMN33620748
T5BS	350	(150:150)	10008.7	10002.4	97.09	92.53	63.94	99.938	SAMN33620749
T5ZS	350	(150:150)	10518.7	10511.9	97.28	92.88	61.81	99.936	SAMN33620750
Z1BS	350	(150:150)	10979.7	10973.2	97.37	93.08	63.08	99.941	SAMN33620751
Z1ZS	350	(150:150)	11064.8	11057.9	97.87	94.01	59.91	99.938	SAMN33620752
Z2BS	350	(150:150)	10575.9	10568.1	97.18	92.63	63.67	99.926	SAMN33620753
Z2ZS	350	(150:150)	11372	11365.3	97.83	93.95	62.21	99.941	SAMN33620754
Z3BS	350	(150:150)	10924	10917.6	97.21	92.8	64.04	99.942	SAMN33620755
Z3ZS	350	(150:150)	11324.2	11315.7	97.82	94.03	61.74	99.924	SAMN33620756
Z4BS	350	(150:150)	10034.6	10029	97.17	92.65	64.11	99.944	SAMN33620757
Z4ZS	350	(150:150)	10212.2	10205.5	97.89	94.12	62.48	99.934	SAMN33620758
Z5BS	350	(150:150)	11027.7	11021.4	97.37	93.25	65.28	99.943	SAMN33620759
Z5ZS	350	(150:150)	11429.2	11422	97.81	94.05	64.07	99.937	SAMN33620760
