# Supplementary material for: Ammonium-derived nitrous oxide is a global source in streams
Source: Nat Commun. 2024 May 14;15:4085. doi: 10.1038/s41467-024-48343-9 (PMC11094135; doi:10.1038/s41467-024-48343-9)
Supplement: Supplementary file 9 — Supplementary Data 6 [file 41467_2024_48343_MOESM9_ESM.xlsx]

## Sheet: Sheet1
Supplementary Data S6 Information and NCBI sequence accession number of Metagenome-assembled genomes (MAGs).
	Bin ID	Microorganisms	Completeness	Contamination	N50	N90	Size	GC_percent	Abundance (TPM)	N2O production-related genes								other N-cycle genes					Annotation	BioSample
										amo	hao	nxrA/B	narG/I	napA/B	nirS/K	norB/C	nosZ	nasA	NR	nirB/D	nirA	nifD/H/K
1	bin.B4BS.5	Denitrifer	92.55	0.71	133515	59153	4277377	0.6311	2150.04	0	0	0	0	3	1	0	0	2	0	3	0	0	Bacteria; Proteobacteria; Gammaproteobacteria; Pseudomonadales; Pseudomonadaceae; Pseudomona;	SAMN37879210
2	bin.B5Z.4	Denitrifer	82.76	0.86	145166	32005	4689844	0.654708	883.09	0	0	2	2	3	1	1	2	2	0	4	0	0	Bacteria; Proteobacteria; Gammaproteobacteria; Pseudomonadales; Pseudomonadaceae; Pseudomona;	SAMN37879210
3	bin.C1Z.1	Denitrifer	81.05	6.14	12485	3879	3930194	0.633519	57.96	0	0	0	0	0	1	0	0	2	0	2	0	0	Bacteria; Proteobacteria; Gammaproteobacteria; Pseudomonadales; Pseudomonadaceae; Pseudomona;	SAMN37879210
4	bin.C1ZS.9	Denitrifer	90.83	4.9	16899	5405	3677604	0.582709	84.61	0	0	0	0	0	1	3	2	4	0	3	1	0	Bacteria; Proteobacteria; Gammaproteobacteria; Pseudomonadales; Pseudomonadaceae; Pseudomona;	SAMN37879210
5	bin.T2BS.8	Denitrifer	82.46	3.51	7745	2727	3580814	0.635327	1267.95	0	0	0	0	4	0	0	0	3	0	2	3	0	Bacteria; Proteobacteria; Gammaproteobacteria; Pseudomonadales; Pseudomonadaceae; Pseudomona;	SAMN37879210
6	bin.C4BS.4	Denitrifer	93.38	1.23	31988	9135	3893895	0.617974	2629.07	0	0	0	0	0	1	0	0	0	0	2	0	0	Bacteria; Proteobacteria; Gammaproteobacteria; Pseudomonadales; Moraxellaceae; Acinetobacter; Acinetobacter junii	SAMN37879211
7	bin.T2B.6	Denitrifer	86.04	3.85	5184	2203	3618446	0.636111	1238.04	0	0	0	0	3	1	0	0	3	1	2	5	0	Bacteria; Proteobacteria; Gammaproteobacteria; Pseudomonadales; Moraxellaceae; Acinetobacter; Acinetobacter sp003987695	SAMN38023734
8	bin.B3BS.4	Nitrifier	82.55	6.52	3433	1856	2971224	0.573613	3561.92	0	0	0	0	1	8	1	0	0	4	5	0	0	Bacteria; Nitrospirota; Nitrospiria; Nitrospirales; Nitrospiraceae; Nitrospira	SAMN37879212
9	bin.T5Z.4	Nitrifier	92.44	3.69	39615	7829	3435019	0.593934	966.29	0	0	2	2	0	4	0	0	1	2	4	2	0	Bacteria; Nitrospirota; Nitrospiria; Nitrospirales; Nitrospiraceae; Nitrospira	SAMN37879212
10	bin.C5BS.5	Nitrifier	92.27	3.69	11022	3028	3590969	0.584921	1885.44	0	1	1	0	0	6	1	0	2	3	5	1	0	Bacteria; Nitrospirota; Nitrospiria; Nitrospirales; Nitrospiraceae; Nitrospira	SAMN37879212
11	bin.J2Z.1	Nitrifier	86.21	3.48	4872	2177	2928048	0.554383	614.51	6	1	1	2	0	4	2	0	1	2	3	0	0	Bacteria; Nitrospirota; Nitrospiria; Nitrospirales; Nitrospiraceae; NitrospiraF; NitrospiraF sp001464735	SAMN37879213
12	bin.T1Z.4	Nitrifier	80.3	13.98	3301	1842	2734627	0.557157	519.26	6	0	3	1	0	7	1	0	1	0	3	2	0	Bacteria; Nitrospirota; Nitrospiria; Nitrospirales; Nitrospiraceae; NitrospiraF; NitrospiraF sp001464735	SAMN37879213
13	bin.T2B.7	Nitrifier	88.96	13.38	4100	1973	3041686	0.555726	558.47	6	3	0	1	0	12	0	0	1	2	5	1	0	Bacteria; Nitrospirota; Nitrospiria; Nitrospirales; Nitrospiraceae; NitrospiraF; NitrospiraF sp001464735	SAMN37879213
14	bin.T3ZS.6	Nitrifier	93.64	5.61	7034	2562	3325864	0.553138	617.93	8	3	3	1	0	6	1	0	0	2	5	1	0	Bacteria; Nitrospirota; Nitrospiria; Nitrospirales; Nitrospiraceae; NitrospiraF; NitrospiraF sp001464735	SAMN37879213
15	bin.J1B.17	Nitrifier	99.05	1.18	145085	35554	2689376	0.637085	800.39	0	0	2	2	2	1	0	0	0	0	4	0	3	Bacteria; Proteobacteria; Betaproteobacteria; Nitrosomonadales; Thiobacillaceae; Sulfuritortus; Sulfuritortus calidifontis; tSGB32892	SAMN37879214
16	bin.J1B.22	Other N2O-related	93	4.16	38197	11155	4495009	0.624588	641.299	0	0	5	4	0	0	0	0	0	0	1	0	0	Bacteria;Proteobacteria;Gammaproteobacteria;Burkholderiales;Rhodocyclaceae;Sulfuritalea	SAMN37879215
17	bin.C4ZS.9	Other N2O-related	84.18	6.91	4069	1943	2170830	0.630438	472.492	0	0	1	3	0	0	0	0	0	0	1	0	0	Bacteria;Methylomirabilota;Methylomirabilia;Methylomirabilales;CSP1-5;CSP1-5	SAMN38023766
18	bin.J3ZS.3	Other N2O-related	97.3	5.63	21431	5702	2714342	0.607634	1570.13	0	0	2	3	0	0	1	1	1	0	3	0	0	Bacteria;Proteobacteria;Gammaproteobacteria;Pseudomonadales;Moraxellaceae;UBA2031	SAMN38023769
19	bin.Z3Z.28	Other N2O-related	87.78	2.86	5504	2477	2862344	0.526053	187.582	0	0	2	2	0	0	0	0	0	0	0	0	0	Bacteria;Proteobacteria;Gammaproteobacteria;Xanthomonadales;Xanthomonadaceae;Arenimonas	SAMN37879216
20	bin.J1Z.5	Other N2O-related	93.85	7.6	17261	4758	4060323	0.647133	344.332	0	0	2	2	0	0	2	0	1	0	2	0	2	Bacteria;Proteobacteria;Gammaproteobacteria;Burkholderiales;Burkholderiaceae;Aquabacterium	SAMN37879217
21	bin.J1Z.8	Other N2O-related	90.28	10.14	6399	2461	2805918	0.491195	145.006	0	0	3	2	0	0	2	0	0	0	2	0	0	Bacteria;Proteobacteria;Gammaproteobacteria;Burkholderiales;Gallionellaceae;39-52-133	SAMN38023761
22	bin.T1ZS.6	Other N2O-related	90.44	1.48	11785	3258	3647741	0.651133	772.296	0	0	2	2	0	0	2	1	1	0	4	0	3	Bacteria;Proteobacteria;Gammaproteobacteria;Burkholderiales;Burkholderiaceae;Aquabacterium	SAMN37879217
23	bin.C1Z.50	Other N2O-related	95.1	3.24	17646	5901	3658328	0.699721	1762.52	0	0	3	2	2	0	0	0	0	0	0	0	0	Bacteria;Proteobacteria;Gammaproteobacteria;Burkholderiales;UKL13-2;FEB-7	SAMN38023745
24	bin.Z5ZS.4	Other N2O-related	95.19	3.15	17671	5777	3302388	0.581721	701.35	0	0	2	2	0	0	2	1	1	0	4	0	0	Bacteria;Proteobacteria;Gammaproteobacteria;Burkholderiales;Burkholderiaceae;Aquabacterium	SAMN37879217
25	bin.C1BS.1	Other N2O-related	96.15	4.67	16329	4195	4078993	0.699902	2029.67	0	0	3	2	2	0	1	0	2	0	2	0	0	Bacteria;Proteobacteria;Gammaproteobacteria;Burkholderiales;UKL13-2;GR16-43	SAMN38023745
26	bin.C3BS.5	Other N2O-related	90.42	8.39	5842	2357	2676489	0.62776	689.686	0	0	1	2	0	0	0	0	0	0	1	0	0	Bacteria;Proteobacteria;Gammaproteobacteria;Pseudomonadales;Moraxellaceae;Fluviicoccus	SAMN37879218
27	bin.Z1ZS.8	Other N2O-related	85.79	0.89	5341	2321	2568829	0.367912	72.4627	0	0	1	2	0	0	1	0	0	0	0	0	0	Bacteria;Bdellovibrionota;Bacteriovoracia;Bacteriovoracales;Bacteriovoracaceae	SAMN38023740
28	bin.J1B.24	Other N2O-related	87.74	5.53	5161	2148	2725331	0.663525	553.508	0	0	2	2	0	0	0	0	0	0	0	0	0	Bacteria;Proteobacteria;Alphaproteobacteria;Sphingomonadales;Sphingomonadaceae;Novosphingobium	SAMN37879219
29	bin.T4BS.4	Other N2O-related	89.81	9.37	4284	1887	3286201	0.727535	2446.91	0	0	2	2	0	0	0	0	0	0	0	0	0	Bacteria;Actinobacteriota;Actinomycetia;JACCUZ01;JACCUZ01;JACCUZ01	SAMN38023737
30	bin.C4BS.14	Other N2O-related	90.06	0.16	77988	17666	3809895	0.639736	944.258	0	0	2	2	0	0	0	0	0	0	2	0	3	Bacteria;Proteobacteria;Gammaproteobacteria;Burkholderiales;Burkholderiaceae;Aquabacterium	SAMN37879217
31	bin.C1Z.58	Other N2O-related	91.1	4.49	15664	4342	2955396	0.606415	776.233	0	0	2	2	0	0	0	0	1	0	3	0	0	Bacteria;Proteobacteria;Gammaproteobacteria;Pseudomonadales;Moraxellaceae;UBA2031	SAMN38023769
32	bin.C4BS.6	Other N2O-related	94.31	2.96	46518	16773	3017591	0.582388	1101.92	0	0	2	2	0	0	0	0	1	0	3	0	0	Bacteria;Proteobacteria;Gammaproteobacteria;Pseudomonadales;Moraxellaceae;UBA2031UBA2031 sp003543245	SAMN38023769
33	bin.Z3ZS.1	Other N2O-related	96.45	2.9	22358	7311	3040554	0.602781	1279.19	0	0	2	2	0	0	0	0	1	0	3	0	0	Bacteria;Proteobacteria;Gammaproteobacteria;Pseudomonadales;Moraxellaceae;UBA2031	SAMN38023769
34	bin.T2Z.6	Other N2O-related	96.67	2.07	13644	4036	2852132	0.586089	2009.48	0	0	2	2	0	0	0	0	0	0	3	0	0	Bacteria;Proteobacteria;Gammaproteobacteria;Pseudomonadales;Moraxellaceae;UBA2031	SAMN38023769
35	bin.J1Z.37	Other N2O-related	97.42	1.29	31009	10365	2867231	0.62279	785.249	0	0	2	2	0	0	0	0	0	0	0	0	3	Bacteria;Desulfobacterota_F;Desulfuromonadia;Desulfuromonadales;BM103;VAUL01	SAMN38023756
36	bin.B4ZS.12	Other N2O-related	99.12	1.08	41579	11837	3254252	0.437684	486.752	0	0	2	2	0	0	0	0	1	0	3	0	0	Bacteria;Proteobacteria;Gammaproteobacteria;Pseudomonadales;Moraxellaceae;Agitococcus	SAMN37879220
37	bin.C1Z.35	Other N2O-related	75.91	6.17	5466	2362	1704566	0.439977	346.857	0	0	2	2	0	0	1	0	0	0	2	0	0	Bacteria;Proteobacteria;Gammaproteobacteria;Burkholderiales;Methylophilaceae;Methylotenera_AMethylotenera_A sp011391175	SAMN37879221
38	bin.T2B.4	Other N2O-related	94.08	6.2	9595	3188	3910853	0.671596	842.697	0	0	2	2	0	0	1	0	1	0	2	0	2	Bacteria;Proteobacteria;Gammaproteobacteria;Burkholderiales;Burkholderiaceae;AquabacteriumAquabacterium sp001770725	SAMN37879217
39	bin.J1Z.24	Other N2O-related	95.83	3	24555	6231	3066405	0.621735	457.229	0	0	3	2	0	0	0	0	1	0	1	0	0	Bacteria;Proteobacteria;Gammaproteobacteria;Burkholderiales;Burkholderiaceae;Hylemonella	SAMN37879222
40	bin.C5BS.6	Other N2O-related	98.48	5.55	14113	4320	4343584	0.660171	3597.01	0	0	2	2	2	0	0	0	1	0	2	0	0	Bacteria;Proteobacteria;Gammaproteobacteria;Burkholderiales;SG8-39;SCGC-AG-212-J23	SAMN38023745
41	bin.C5ZS.13	Other N2O-related	88.06	1.29	5965	2568	3811169	0.63309	750.604	0	0	4	2	1	0	0	0	0	0	0	0	0	Bacteria;Desulfobacterota;Desulfobacteria;Desulfobacterales;UBA2174;SpSt-501	SAMN38023754
42	bin.B4Z.5	Other N2O-related	98.38	1.32	17309	5099	3787156	0.683724	1180.49	0	0	2	2	2	0	2	0	0	0	0	0	0	Bacteria;Proteobacteria;Gammaproteobacteria;Burkholderiales;Burkholderiaceae	SAMN38023744
43	bin.C1B.4	Other N2O-related	93.58	4.15	12012	3408	2752106	0.689093	1410.52	0	0	0	1	0	0	0	0	0	0	1	0	0	Bacteria;Proteobacteria;Gammaproteobacteria;Nevskiales;Nevskiaceae	SAMN38023771
44	bin.Z3Z.9	Other N2O-related	80.61	5.84	4578	2039	3086145	0.678921	732.445	0	0	0	1	0	0	1	0	0	0	0	0	0	Bacteria;Proteobacteria;Gammaproteobacteria;GCA-2729495;GCA-2729495;SHZI01	SAMN38023762
45	bin.C1Z.56	Other N2O-related	78.66	2.44	22025	6515	2331224	0.680408	452.598	0	0	0	1	0	0	0	0	1	0	2	0	0	Bacteria;Proteobacteria;Gammaproteobacteria;Immundisolibacterales;Immundisolibacteraceae;Immundisolibacter	SAMN37879223
46	bin.C1BS.31	Other N2O-related	79.28	4.14	10476	2759	1701539	0.712597	231.061	0	0	0	1	0	0	0	0	0	0	0	0	0	Bacteria;Chloroflexota;Ellin6529;P2-11E;P2-11E;JACDAF01	SAMN38023749
47	bin.C1ZS.7	Other N2O-related	84.24	8.19	4543	2085	3131686	0.686824	321.318	0	0	0	1	0	0	0	0	1	0	0	0	0	Bacteria;Proteobacteria;Alphaproteobacteria;Caulobacterales;Caulobacteraceae;Caulobacter	SAMN37879224
48	bin.B3Z.8	Other N2O-related	98.27	1.23	40390	12638	2371111	0.430132	293.162	0	0	0	1	0	0	0	0	0	0	0	0	3	Bacteria;Campylobacterota;Campylobacteria;Campylobacterales;Sulfurimonadaceae;Sulfuricurvum	SAMN37879225
49	bin.T5ZS.2	Other N2O-related	77.19	8.93	3846	1941	1839101	0.460158	193.911	0	0	0	1	1	0	0	0	0	0	0	0	2	Bacteria;Campylobacterota;Campylobacteria;Campylobacterales;Sulfurimonadaceae;Sulfuricurvum	SAMN37879225
50	bin.B4ZS.1	Other N2O-related	82.15	11.08	3988	1915	4330500	0.369918	71.5823	0	0	0	1	0	0	0	1	0	0	0	0	0	Bacteria;Bacteroidota;Bacteroidia;AKYH767;2-12-FULL-35-15	SAMN38023741
51	bin.Z5ZS.6	Other N2O-related	91.17	3.1	9718	3608	2730594	0.625248	750.678	0	0	1	1	0	0	0	0	1	0	0	0	0	Bacteria;Proteobacteria;Gammaproteobacteria;Pseudomonadales;Moraxellaceae;Fluviicoccus	SAMN37879218
52	bin.J1B.16	Other N2O-related	91.89	3.81	12580	3747	2780932	0.66648	1259.11	0	0	2	1	0	0	0	0	1	0	1	0	0	Bacteria;Proteobacteria;Gammaproteobacteria;Burkholderiales;Burkholderiaceae;Hylemonella	SAMN37879222
53	bin.T5BS.2	Other N2O-related	89.38	3.36	6758	2474	4287043	0.662734	1333.16	0	0	0	0	1	0	0	1	0	0	0	0	0	Bacteria;Gemmatimonadota;Gemmatimonadetes;Gemmatimonadales;Gemmatimonadaceae	SAMN38023763
54	bin.C1Z.52	Other N2O-related	80.34	6.03	7104	2742	2182593	0.685408	1402.65	0	0	1	0	0	0	0	0	0	0	0	0	0	Bacteria;Proteobacteria;Gammaproteobacteria;Xanthomonadales;Xanthomonadaceae;Thermomonas	SAMN37879226
55	bin.J5ZS.11	Other N2O-related	97.8	3.85	45600	12513	4600189	0.693211	272.861	0	0	0	0	0	0	0	1	0	0	0	0	0	Bacteria;Gemmatimonadota;Gemmatimonadetes;Gemmatimonadales;GWC2-71-9	SAMN38023764
56	bin.T1Z.8	Other N2O-related	75.42	4.33	3160	1772	3159647	0.709225	2415.03	0	0	1	0	1	0	0	0	0	0	0	0	0	Bacteria;Proteobacteria;Gammaproteobacteria;Burkholderiales;Casimicrobiaceae;VBCG01	SAMN38023746
57	bin.C5Z.4	Other N2O-related	81.67	1.57	14869	6355	2482441	0.708236	606.178	0	0	0	0	0	0	2	0	0	0	0	0	0	Bacteria;CSP1-3;CSP1-3;CSP1-3;13-1-40CM-64-14;SpSt-315	SAMN38023783
58	bin.B5B.3	Other N2O-related	93.14	4.23	12602	4049	4052405	0.688219	1248.7	0	0	0	0	1	0	0	1	0	0	0	0	0	Bacteria;Gemmatimonadota;Gemmatimonadetes;Gemmatimonadales;GWC2-71-9;JABFSM01	SAMN38023764
59	bin.J3Z.1	Other N2O-related	91.54	3.84	9409	3108	3203226	0.658864	1247.34	0	0	0	0	1	0	1	1	0	0	1	0	0	Bacteria;Proteobacteria;Gammaproteobacteria;Burkholderiales;Burkholderiaceae;GiesbergeriaGiesbergeria sp001770955	SAMN37879227
60	bin.T5Z.2	Other N2O-related	94.02	5.98	25360	7587	5382617	0.708687	1746.9	0	0	0	0	0	0	2	1	0	0	0	0	0	Bacteria;Acidobacteriota;Vicinamibacteria;Vicinamibacterales;UBA2999	SAMN38023784
61	bin.J1Z.13	Other N2O-related	95.2	1.05	70716	16099	2650999	0.63641	636.863	0	0	1	0	2	0	0	1	1	0	2	0	0	Bacteria;Proteobacteria;Gammaproteobacteria;Burkholderiales;Rhodocyclaceae;Sulfurisoma	SAMN37879228
62	bin.Z1ZS.2	Other N2O-related	82.6	9.33	7394	2585	3659115	0.589241	177.876	0	0	0	0	1	0	0	0	0	0	1	0	0	Bacteria;Proteobacteria;Gammaproteobacteria;Enterobacterales;DSM-103792;Permianibacter	SAMN37879229
63	bin.Z1ZS.12	Other N2O-related	86	5.52	5804	2403	2098119	0.448023	103.225	0	0	1	0	0	0	0	0	0	0	0	0	0	Bacteria;Proteobacteria;Gammaproteobacteria;Xanthomonadales;Xanthomonadaceae;Arenimonas	SAMN37879216
64	bin.C1BS.6	Other N2O-related	90.24	3.05	91966	29355	2546366	0.619397	572.486	0	0	1	0	0	0	0	0	0	0	2	0	0	Bacteria;Proteobacteria;Gammaproteobacteria;Acidiferrobacterales;Sulfurifustaceae;UBA6901	SAMN38023780
65	bin.Z3Z.18	Other N2O-related	91.42	2.18	19342	5664	2116789	0.613303	502.103	0	0	0	0	0	0	1	0	0	0	0	0	0	Bacteria;Proteobacteria;Gammaproteobacteria;Xanthomonadales;Xanthomonadaceae;Arenimonas	SAMN37879216
66	bin.C1Z.46	Other N2O-related	96.16	0	44976	15063	2588046	0.588591	143.554	0	0	1	0	0	0	0	0	1	0	2	0	0	Bacteria;Proteobacteria;Alphaproteobacteria;Rhodospirillales;Magnetovibrionaceae;Magnetovibrio	SAMN37879230
67	bin.T3ZS.4	Other N2O-related	98.12	5.64	9640	2971	4355948	0.682895	2242.63	0	0	0	0	0	0	1	0	0	0	0	0	0	Bacteria;Proteobacteria;Gammaproteobacteria;Burkholderiales;Burkholderiaceae;CADEEN01	SAMN38023744
68	bin.Z3Z.19	Other N2O-related	98.3	6.18	36691	8746	2785084	0.693941	1451.36	0	0	0	0	0	0	1	0	0	0	1	0	0	Bacteria;Proteobacteria;Gammaproteobacteria;Xanthomonadales;Xanthomonadaceae;Arenimonas	SAMN37879216
69	bin.C2Z.7	Other N2O-related	84.05	2.84	3928	1928	2996879	0.703728	3041.8	0	0	1	0	1	0	0	0	0	0	0	0	0	Bacteria;Proteobacteria;Gammaproteobacteria;Burkholderiales;UKL13-2;FEB-7	SAMN38023745
70	bin.J2ZS.5	Other N2O-related	87.16	5.74	6310	2313	4203349	0.681422	3270.05	0	0	2	0	0	0	0	0	0	0	0	0	0	Bacteria;Proteobacteria;Gammaproteobacteria;Burkholderiales;Burkholderiaceae;Rubrivivax	SAMN37879231
71	bin.J1B.5	Other N2O-related	95.7	2.99	18929	5641	3605314	0.725654	789.997	0	0	0	0	2	0	0	0	0	0	0	0	0	Bacteria;Acidobacteriota;Thermoanaerobaculia;UBA5704;UBA5704	SAMN38023781
72	bin.C1ZS.24	Other N2O-related	96.01	3.28	25753	6447	2880932	0.700461	1950.34	0	0	1	0	0	0	1	0	0	0	0	0	0	Bacteria;Proteobacteria;Gammaproteobacteria;Xanthomonadales;Xanthomonadaceae;Arenimonas	SAMN37879216
73	bin.J2B.5	Other N2O-related	79.28	6	4229	1967	4323637	0.667129	939.341	0	0	1	0	0	0	2	0	0	0	2	0	1	Bacteria;Proteobacteria;Gammaproteobacteria;Burkholderiales;Burkholderiaceae;Rhizobacter	SAMN37879232
74	bin.C4Z.6	Other N2O-related	98.59	0.82	75770	27533	4557623	0.333773	372.115	0	0	0	0	0	0	2	1	0	0	0	0	0	Bacteria;Bacteroidota;Bacteroidia;Flavobacteriales;Flavobacteriaceae;Flavobacterium	SAMN37879233
75	bin.T5Z.19	Other N2O-related	83.42	5.14	14727	3988	4933132	0.664136	804.597	0	0	0	0	1	0	2	1	0	0	0	0	0	Bacteria;Gemmatimonadota;Gemmatimonadetes;Gemmatimonadales;Gemmatimonadaceae;SCN-70-22	SAMN38023763
76	bin.C1Z.9	Other N2O-related	93.1	12.7	25575	7121	2271329	0.655193	431.616	0	0	1	0	2	0	0	1	0	0	2	0	0	Bacteria;Proteobacteria;Gammaproteobacteria;Burkholderiales;Rhodocyclaceae;Sulfurisoma	SAMN37879228
77	bin.J1Z.41	Other N2O-related	78.77	6.56	7838	2893	1710014	0.587201	534.19	0	0	1	0	2	0	2	0	1	0	2	0	0	Bacteria;Proteobacteria;Gammaproteobacteria;Burkholderiales;Gallionellaceae;Gallionella	SAMN37879234
78	bin.C5ZS.8	Other N2O-related	78.95	2.95	4809	2318	2944450	0.549262	473.856	0	0	0	0	0	0	1	0	0	0	0	0	0	Bacteria;Desulfobacterota;Desulfobacteria;Desulfatiglandales;HGW-15;DSXZ01	SAMN38023753
79	bin.C1ZS.3	Other N2O-related	82.76	6.67	5423	2129	3237730	0.641065	286.325	0	0	1	0	0	0	0	0	0	0	0	0	0	Bacteria;Proteobacteria;Gammaproteobacteria;Burkholderiales;Burkholderiaceae;Hydrogenophaga	SAMN37879235
80	bin.T1ZS.7	Other N2O-related	83.8	4.44	7410	2426	2527539	0.633264	898.795	0	0	1	0	0	0	0	0	1	0	0	0	0	Bacteria;Proteobacteria;Gammaproteobacteria;Pseudomonadales;Moraxellaceae;Fluviicoccus	SAMN37879218
81	bin.C1B.55	Other N2O-related	86.27	11.25	5160	2503	1931417	0.568725	210.773	0	0	1	0	0	0	0	0	0	0	2	0	0	Bacteria;Proteobacteria;Gammaproteobacteria;Burkholderiales;Thiobacillaceae	SAMN38023782
82	bin.J1Z.40	Other N2O-related	89.23	14.89	3930	1878	3622596	0.389767	151.804	0	0	0	0	0	0	0	1	0	0	0	0	0	Bacteria;Bacteroidota;Bacteroidia;Chitinophagales;Chitinophagaceae;Lacibacter	SAMN37879236
83	bin.T4ZS.8	Other N2O-related	89.55	3.56	5320	2241	3675806	0.467045	266.337	0	0	0	0	0	0	0	1	0	0	0	0	0	Bacteria;Bacteroidota;Bacteroidia;Chitinophagales;Chitinophagaceae	SAMN38023748
84	bin.B3B.8	Other N2O-related	90.11	5.88	8091	2749	9689139	0.700772	325.092	0	0	0	0	0	0	1	0	0	0	0	0	0	Bacteria;Myxococcota;Polyangia;Haliangiales;Haliangiaceae;Haliangium	SAMN37879237
85	bin.C1BS.11	Other N2O-related	90.6	10	6053	2274	1993517	0.650346	92.2381	0	0	0	0	0	0	0	1	0	0	0	0	0	Bacteria;Actinobacteriota;Acidimicrobiia;UBA5794;ZC4RG35;ZC4RG35	SAMN38023735
86	bin.B5Z.9	Other N2O-related	90.72	0.79	10099	3456	2654219	0.717466	2041.13	0	0	1	0	0	0	0	0	0	0	2	0	0	Bacteria;Proteobacteria;Gammaproteobacteria;Burkholderiales;Burkholderiaceae;Methylibium	SAMN37879238
87	bin.Z4BS.2	Other N2O-related	90.9	4.51	6897	2429	5365560	0.402805	182.664	0	0	0	0	0	0	1	0	0	0	0	1	0	Bacteria;Cyanobacteria;Cyanobacteriia;Cyanobacteriales;Microcoleaceae	SAMN38023767
88	bin.J1Z.34	Other N2O-related	92.43	4.88	12269	3600	2198354	0.6441	74.0427	0	0	1	0	0	0	0	0	0	0	0	0	2	Bacteria;Actinobacteriota;Coriobacteriia;OPB41;UBA2279	SAMN38023751
89	bin.C1Z.42	Other N2O-related	93.55	3.23	42431	12915	5480034	0.436889	150.624	0	0	0	0	0	0	1	0	0	0	0	0	3	Bacteria;Bacteroidota;Bacteroidia;Bacteroidales;Prolixibacteraceae;UBA6024	SAMN38023776
90	bin.C5BS.4	Other N2O-related	94.02	7.43	10749	3527	7758118	0.548374	231.197	0	0	0	0	0	0	0	1	0	0	0	0	0	Bacteria;Acidobacteriota;Blastocatellia;UBA7656;UBA7656	SAMN38023743
91	bin.J1B.25	Other N2O-related	94.12	2.69	26886	7936	2639221	0.682606	581.501	0	0	0	0	0	0	1	0	0	0	0	0	3	Bacteria;Desulfobacterota_E;MBNT15;MBNT15	SAMN38023755
92	bin.C4BS.17	Other N2O-related	94.84	3.72	7728	2615	2886702	0.437209	405.949	0	0	1	0	0	0	0	0	1	0	3	0	0	Bacteria;Proteobacteria;Gammaproteobacteria;Pseudomonadales;Moraxellaceae;Agitococcus	SAMN37879220
93	bin.Z4BS.1	Other N2O-related	95.79	2.26	13232	4185	5035168	0.410093	192.802	0	0	0	0	0	0	1	0	0	0	0	1	0	Bacteria;Cyanobacteria;Cyanobacteriia;Cyanobacteriales;Oscillatoriaceae_A	SAMN38023772
94	bin.T3ZS.3	Other N2O-related	96.55	2	13255	3982	3395588	0.393831	382.413	0	0	0	0	0	0	0	1	0	0	0	0	0	Bacteria;Bacteroidota;Bacteroidia;Chitinophagales;Chitinophagaceae;VBAS01	SAMN38023748
95	bin.C1B.23	Other N2O-related	76.7	5.99	4148	1974	3037356	0.69343	129.076	0	0	0	0	2	0	0	0	0	0	0	0	0	Bacteria;Elusimicrobiota;Elusimicrobia;UBA1565;UBA1565;SCTT01	SAMN38023757
96	bin.T5Z.3	Other N2O-related	81.72	4.59	8364	3292	9060936	0.708254	626.895	0	0	0	0	0	0	1	1	0	0	0	0	0	Bacteria;Myxococcota;Polyangia;Haliangiales;Haliangiaceae;JABFXX01	SAMN38023765
97	bin.T3BS.3	Other N2O-related	91.54	4.02	5735	2302	2681906	0.623924	610.368	0	0	1	0	0	0	1	0	1	0	0	0	0	Bacteria;Proteobacteria;Gammaproteobacteria;Pseudomonadales;Moraxellaceae;UBA2031	SAMN38023769
98	bin.T4Z.4	Other N2O-related	93.81	6.04	7580	2709	2872030	0.566742	426.969	0	0	2	0	0	0	0	0	0	0	0	0	0	Bacteria;Proteobacteria;Alphaproteobacteria;Sphingomonadales;Sphingomonadaceae;Sphingorhabdus_B	SAMN37879239
99	bin.C1B.1	Other N2O-related	94.78	5.36	22562	5933	8071359	0.672045	279.618	0	0	0	0	2	0	0	0	0	0	0	0	0	Bacteria;Myxococcota;Polyangia;Haliangiales;Haliangiaceae;JABFXX01	SAMN38023765
100	bin.C1Z.54	Other N2O-related	97.97	4.92	13248	4417	2147717	0.409753	133.718	0	0	0	0	2	0	0	0	0	0	0	0	2	Bacteria;Campylobacterota;Campylobacteria;Campylobacterales;Sulfurimonadaceae;Sulfuricurvum	SAMN37879225
101	bin.J5Z.5	Other N2O-related	75.35	3.79	3512	1774	3050440	0.652328	289.274	0	0	1	0	0	0	2	0	0	0	3	0	0	Bacteria;Proteobacteria;Gammaproteobacteria;Burkholderiales;Burkholderiaceae;Aquabacterium	SAMN37879217
102	bin.T5BS.4	Other N2O-related	87.92	0.94	7468	2876	3246023	0.574161	162.406	0	0	0	0	0	0	2	1	0	0	0	0	0	Bacteria;Bacteroidota;Bacteroidia;Chitinophagales;Saprospiraceae;B8-G4	SAMN38023779
103	bin.C1Z.20	Other N2O-related	88.65	10.23	6207	2283	4469475	0.713088	527.259	0	0	0	0	1	0	1	1	0	0	0	0	0	Bacteria;Acidobacteriota;Thermoanaerobaculia;UBA5066;UBA5066;UBA5066	SAMN38023781
104	bin.J2B.1	Other N2O-related	89.4	5.08	7522	2564	6661388	0.63961	169.902	0	0	0	0	2	0	1	0	0	0	3	0	2	Bacteria;Myxococcota;Polyangia;Palsa-1104;Fen-1088;Fen-1118	SAMN38023775
105	bin.J1B.26	Other N2O-related	93.81	14.19	11824	3207	3297261	0.6117	156.621	0	0	1	0	0	0	2	0	0	0	2	0	0	Bacteria;Proteobacteria;Gammaproteobacteria;Burkholderiales;RBG-16-58-11	SAMN38023745
106	bin.C1B.15	Other N2O-related	95.65	5.75	31596	9921	3495346	0.652268	497.739	3	0	0	0	0	0	0	0	1	0	3	0	0	Bacteria;Proteobacteria;Gammaproteobacteria;Nevskiales;Nevskiaceae	SAMN38023771
107	bin.B2Z.11	Other N2O-related	96.98	0.52	17346	5651	3527814	0.472434	170.783	0	0	0	0	0	0	2	1	0	0	0	0	0	Bacteria;Bacteroidota;Bacteroidia;Chitinophagales;Chitinophagaceae;VBAS01	SAMN38023748
108	bin.B5Z.32	Other N2O-related	98.87	1.36	62754	20393	3160657	0.621967	135.552	0	0	0	0	2	0	1	0	0	0	0	1	0	Bacteria;Verrucomicrobiota;Verrucomicrobiae;Verrucomicrobiales;Akkermansiaceae;UBA1315	SAMN38023738
109	bin.J1Z.9	Other N2O-related	85.94	1.78	12195	3608	2784894	0.524719	252.413	0	0	2	0	2	0	0	0	0	0	2	0	0	Bacteria;Proteobacteria;Gammaproteobacteria;Burkholderiales;Gallionellaceae;39-52-133	SAMN38023761
110	bin.J1Z.1	Other N2O-related	94.57	2.7	17438	4407	2268185	0.307623	207.472	0	0	0	0	2	0	3	1	0	0	0	0	0	Bacteria;Bacteroidota;Bacteroidia;Flavobacteriales;Flavobacteriaceae	SAMN38023759
111	bin.J5ZS.28	Other N2O-related	97.84	4.81	31195	7600	4109444	0.672145	616.264	6	0	0	0	0	0	0	0	1	0	3	0	0	Bacteria;Proteobacteria;Gammaproteobacteria;Nevskiales;Nevskiaceae;Nevskia	SAMN37879240
112	bin.C1Z.61	Others	79.11	13.65	3999	1837	4027018	0.408618	249.736	0	0	0	0	0	0	0	0	0	0	0	0	0	Bacteria;Bacteroidota;Bacteroidia;Chitinophagales;Chitinophagaceae;Lacibacter	SAMN37879236
113	bin.Z4BS.8	Others	85.23	12.55	4485	1985	6169129	0.455788	112.704	0	0	0	0	0	0	0	0	0	0	1	1	0	Bacteria;Cyanobacteria;Cyanobacteriia;Cyanobacteriales;Oscillatoriaceae_A	SAMN38023772
114	bin.J3BS.1	Others	81.8	12.01	2974	1715	3162862	0.674154	318.196	0	0	0	0	0	0	0	0	0	0	2	0	0	Bacteria;Proteobacteria;Gammaproteobacteria;Nevskiales;Nevskiaceae;Nevskia	SAMN37879240
115	bin.J1Z.21	Others	85.17	11.13	4317	2018	2939995	0.45062	146.619	0	0	0	0	0	0	0	0	0	0	0	0	0	Bacteria;Proteobacteria;Gammaproteobacteria;Pseudomonadales;DT-91;DT-91	SAMN38023777
116	bin.Z3BS.5	Others	85.08	10.11	4042	1808	2256041	0.628989	324.621	0	0	0	0	0	0	0	0	0	0	1	0	0	Bacteria;Proteobacteria;Gammaproteobacteria;Pseudomonadales;Moraxellaceae;Perlucidibaca	SAMN37879241
117	bin.T1ZS.1	Others	82.23	9.67	4165	1966	1962153	0.652979	408.135	0	0	0	0	0	0	0	0	1	0	1	0	0	Bacteria;Proteobacteria;Gammaproteobacteria;Pseudomonadales;Moraxellaceae;Perlucidibaca	SAMN37879241
118	bin.C1B.41	Others	95.87	9.36	25925	6670	4320608	0.547643	152.619	0	0	0	0	0	0	0	0	0	0	1	0	0	Bacteria;Acidobacteriota;Blastocatellia;Pyrinomonadales;Pyrinomonadaceae;OLB17	SAMN38023778
119	bin.C5Z.6	Others	78.93	8.71	3121	1814	3839183	0.556429	837.833	0	0	0	0	0	0	0	0	0	0	0	0	0	Bacteria;Desulfobacterota_B;Binatia;UBA9968;UBA9968;DP-20	SAMN38023742
120	bin.C1B.17	Others	91.01	8.62	115605	34432	4536050	0.664537	620.329	0	0	0	0	0	0	0	0	1	0	4	0	0	Bacteria;Proteobacteria;Gammaproteobacteria;Nevskiales;Nevskiaceae;Panacagrimonas	SAMN37879242
121	bin.Z4B.11	Others	81.84	8.39	3511	1797	3455458	0.689415	519.52	0	0	0	0	0	0	0	0	1	0	2	0	0	Bacteria;Proteobacteria;Gammaproteobacteria;Nevskiales;Nevskiaceae;Solimonas_A	SAMN37879243
122	bin.Z4ZS.15	Others	85.61	8.16	4387	1946	2918827	0.687269	91.3534	0	0	0	0	0	0	0	0	1	0	2	0	0	Bacteria;Proteobacteria;Gammaproteobacteria;Nevskiales;Nevskiaceae;Nevskia	SAMN37879240
123	bin.J5B.5	Others	93.76	7.24	6589	2627	2848022	0.691558	1721.66	0	0	0	0	0	0	0	0	0	0	0	0	0	Bacteria;Actinobacteriota;Actinomycetia;Propionibacteriales;Nocardioidaceae;Aeromicrobium	SAMN37879244
124	bin.J5ZS.25	Others	91.51	7.01	8362	2937	2859391	0.653511	460.77	0	0	0	0	0	0	0	0	1	0	2	0	0	Bacteria;Proteobacteria;Alphaproteobacteria;Sphingomonadales;Sphingomonadaceae;NovosphingobiumNovosphingobium sp002454125	SAMN37879219
125	bin.C1B.49	Others	93.64	6.94	7480	2855	3626708	0.667157	157.002	0	0	0	0	0	0	0	0	0	0	0	0	0	Bacteria;Elusimicrobiota;Elusimicrobia;UBA1565;UBA9628	SAMN38023757
126	bin.C1BS.16	Others	76.21	6.9	11735	3504	3103913	0.530927	127.65	0	0	0	0	0	0	0	0	1	0	2	0	0	Bacteria;Proteobacteria;Gammaproteobacteria;Burkholderiales;Burkholderiaceae;Limnobacter	SAMN37879245
127	bin.T4B.5	Others	84.04	6.85	4290	1972	4266505	0.672278	217.96	0	0	0	0	0	0	0	0	0	0	3	0	0	Bacteria;Proteobacteria;Gammaproteobacteria;Burkholderiales;Burkholderiaceae;Aquabacterium	SAMN37879217
128	bin.J5BS.15	Others	91.73	5.4	10103	3323	3062197	0.538615	256.005	0	0	0	0	0	0	0	0	1	0	2	0	0	Bacteria;Proteobacteria;Gammaproteobacteria;Pseudomonadales	SAMN38023777
129	bin.Z1Z.10	Others	86.35	5.35	8523	2722	2656386	0.57462	261.993	0	0	0	0	0	0	0	0	0	0	1	0	0	Bacteria;Proteobacteria;Alphaproteobacteria;Sphingomonadales;Sphingomonadaceae;Sphingorhabdus_B	SAMN37879239
130	bin.J5BS.5	Others	80.95	5.29	3369	1824	2002688	0.647096	271.388	0	0	0	0	0	0	0	0	0	0	2	0	0	Bacteria;Proteobacteria;Gammaproteobacteria;Pseudomonadales;Moraxellaceae;Perlucidibaca	SAMN37879241
131	bin.Z4ZS.13	Others	75.33	5.17	4508	2071	2493533	0.639908	139.366	0	0	0	0	0	0	0	0	0	0	1	0	0	Bacteria;Proteobacteria;Gammaproteobacteria;Burkholderiales;Burkholderiaceae;Polaromonas	SAMN37879246
132	bin.C1BS.29	Others	82.9	5.08	5034	2072	2185636	0.684809	603.67	0	0	0	0	0	0	0	0	0	0	0	0	0	Bacteria;Proteobacteria;Alphaproteobacteria;Caulobacterales;Caulobacteraceae;Brevundimonas	SAMN37879247
133	bin.T3B.4	Others	89.76	4.94	6052	2292	3633453	0.683255	946.729	0	0	0	0	0	0	0	0	0	0	0	0	0	Bacteria;Proteobacteria;Alphaproteobacteria;Sphingomonadales;Sphingomonadaceae;Allosphingosinicella	SAMN37879248
134	bin.C1B.24	Others	87.32	4.89	4137	2043	1810639	0.651683	76.846	0	0	0	0	0	0	0	0	0	0	0	0	0	Bacteria;Actinobacteriota;Acidimicrobiia;UBA5794;ZC4RG35;ZC4RG35	SAMN38023735
135	bin.C1BS.19	Others	94.51	4.88	74164	18978	2575927	0.619763	438.492	0	0	0	0	0	0	0	0	0	0	2	0	0	Bacteria;Proteobacteria;Gammaproteobacteria;Acidiferrobacterales;Sulfurifustaceae;UBA6901	SAMN38023780
136	bin.C1Z.2	Others	77.37	4.78	7008	2539	610116	0.348409	56.7406	0	0	0	0	0	0	0	0	0	0	0	0	0	Bacteria;Patescibacteria;Paceibacteria;UBA9983_A;UBA9973;UBA9973	SAMN38023773
137	bin.B2Z.13	Others	91.47	4.61	9804	3378	3036737	0.525265	185.741	0	0	0	0	0	0	0	0	1	0	1	0	0	Bacteria;Proteobacteria;Gammaproteobacteria;Burkholderiales;Burkholderiaceae;Limnobacter	SAMN37879245
138	bin.C1BS.20	Others	91.57	4.38	13863	4511	2126755	0.704423	1039.38	0	0	0	0	0	0	0	0	0	0	0	0	0	Bacteria;Proteobacteria;Gammaproteobacteria;Xanthomonadales;Xanthomonadaceae;Thermomonas	SAMN37879226
139	bin.T4BS.1	Others	94.13	4.36	16893	4338	2895730	0.525921	1822.48	0	0	0	0	0	0	0	0	0	0	2	0	0	Bacteria;Proteobacteria;Gammaproteobacteria;Burkholderiales;Burkholderiaceae;Limnobacter	SAMN37879245
140	bin.C4BS.2	Others	81.9	4.31	7597	2456	3022533	0.681549	1121.74	0	0	0	0	0	0	0	0	1	0	2	0	0	Bacteria;Proteobacteria;Gammaproteobacteria;Pseudomonadales;Moraxellaceae	SAMN38023769
141	bin.C1B.29	Others	99.48	4.27	16723	4960	3505898	0.687788	588.473	0	0	0	0	0	0	0	0	0	0	1	0	0	Bacteria;Actinobacteriota;Actinomycetia;Propionibacteriales;Nocardioidaceae;Marmoricola	SAMN37879249
142	bin.B5B.6	Others	94.85	4.14	6299	2501	2273376	0.645629	358.45	0	0	0	0	0	0	0	0	0	0	3	0	0	Bacteria;Proteobacteria;Gammaproteobacteria;Pseudomonadales;Moraxellaceae;Perlucidibaca	SAMN37879241
143	bin.C1B.37	Others	88.71	4.12	7292	2716	3573835	0.359925	61.707	0	0	0	0	0	0	0	0	0	0	0	0	0	Bacteria;Bacteroidota;Bacteroidia;Flavobacteriales;UBA2798	SAMN38023760
144	bin.Z4ZS.4	Others	93.3	4.11	13655	3862	3106186	0.657455	291.357	0	0	0	0	0	0	0	0	0	0	0	0	0	Bacteria;Proteobacteria;Gammaproteobacteria;Nevskiales;Nevskiaceae;Stagnimonas	SAMN37879250
145	bin.B5Z.28	Others	81.93	3.9	8031	2739	2475736	0.653547	341.101	0	0	0	0	0	0	0	0	1	0	2	0	0	Bacteria;Proteobacteria;Alphaproteobacteria;Sphingomonadales;Sphingomonadaceae;NovosphingobiumNovosphingobium sp002454125	SAMN37879219
146	bin.B5Z.23	Others	95.87	3.85	57303	15909	4071325	0.669753	1201.44	0	0	0	0	0	0	0	0	1	0	3	0	3	Bacteria;Proteobacteria;Gammaproteobacteria;Burkholderiales;Burkholderiaceae;AquabacteriumAquabacterium sp001770725	SAMN37879217
147	bin.J3Z.18	Others	94.81	3.77	11690	3250	1666462	0.338056	510.655	0	0	0	0	0	0	0	0	0	0	0	0	0	Bacteria;Firmicutes;Bacilli;Erysipelotrichales;Erysipelotrichaceae;UBA2212	SAMN38023758
148	bin.C1ZS.8	Others	90.27	3.65	11198	3687	4336460	0.406233	219.506	0	0	0	0	0	0	0	0	0	0	2	0	0	Bacteria;Bacteroidota;Bacteroidia;Chitinophagales;Chitinophagaceae;Lacibacter	SAMN37879236
149	bin.J2ZS.6	Others	78.52	3.58	6374	2581	2160805	0.417199	357.52	0	0	0	0	0	0	0	0	0	0	1	0	0	Bacteria;Proteobacteria;Gammaproteobacteria;Pseudomonadales;Moraxellaceae;Agitococcus	SAMN37879220
150	bin.Z4BS.5	Others	87.12	3.48	5316	2259	5599756	0.451415	97.7993	0	0	0	0	0	0	0	0	0	0	2	1	0	Bacteria;Cyanobacteria;Cyanobacteriia;Cyanobacteriales;Chamaesiphonaceae	SAMN38023747
151	bin.C1BS.2	Others	81.38	3.45	24704	5885	2948198	0.533069	205.115	0	0	0	0	0	0	0	0	1	0	2	0	0	Bacteria;Proteobacteria;Gammaproteobacteria;Burkholderiales;Burkholderiaceae;Limnobacter	SAMN37879245
152	bin.C1Z.26	Others	84.96	3.36	4755	2346	3478663	0.516893	32.4547	0	0	0	0	0	0	0	0	0	0	2	0	0	Bacteria;Proteobacteria;Gammaproteobacteria;JAADHS01;JAADHS01	SAMN38023762
153	bin.B3B.3	Others	77.33	3.09	3961	1979	2276259	0.526354	178.532	0	0	0	0	0	0	0	0	1	0	1	0	0	Bacteria;Proteobacteria;Gammaproteobacteria;Burkholderiales;Burkholderiaceae;Limnobacter	SAMN37879245
154	bin.B5Z.8	Others	94.63	2.86	13949	4840	2864966	0.526488	1577.54	0	0	0	0	0	0	0	0	0	0	1	0	0	Bacteria;Proteobacteria;Gammaproteobacteria;Burkholderiales;Burkholderiaceae;Limnobacter	SAMN37879245
155	bin.C1ZS.44	Others	86.6	2.84	11439	3845	1881121	0.493974	59.4133	0	0	0	0	0	0	0	0	1	0	2	0	0	Bacteria;Proteobacteria;Gammaproteobacteria;Pseudomonadales;Moraxellaceae	SAMN38023769
156	bin.C1ZS.37	Others	97.28	2.7	14481	5319	2994921	0.420263	193.471	0	0	0	0	0	0	0	0	1	0	3	0	0	Bacteria;Proteobacteria;Gammaproteobacteria;Pseudomonadales;Moraxellaceae;Agitococcus	SAMN37879220
157	bin.Z4BS.7	Others	94.31	2.63	13874	4243	6272476	0.458543	443.155	0	0	0	0	0	0	0	0	0	0	1	1	0	Bacteria;Cyanobacteria;Cyanobacteriia;Cyanobacteriales;Microcoleaceae;Microcoleus	SAMN37879251
158	bin.B2B.6	Others	96.45	2.6	63174	17207	7303366	0.704307	444.468	0	0	0	0	0	0	0	0	0	0	2	0	0	Bacteria;Myxococcota;Polyangia;Palsa-1104;Fen-1088	SAMN38023775
159	bin.B1BS.1	Others	99.28	0	105598	40806	3777286	0.485837	783.258	0	0	0	0	0	0	0	0	1	0	3	0	0	Bacteria;Proteobacteria;Gammaproteobacteria;Pseudomonadales;Moraxellaceae;Alkanindiges	SAMN37879252
160	bin.T4Z.5	Others	77.69	11.28	3616	1798	2885194	0.648595	1345.54	0	0	0	0	0	0	0	0	0	0	0	0	0	Bacteria;Proteobacteria;Gammaproteobacteria;Xanthomonadales;Xanthomonadaceae;Arenimonas	SAMN37879216
161	bin.C1B.32	Others	91.12	7.85	8396	3245	2646263	0.632604	132.072	0	0	0	0	0	0	0	0	0	0	0	0	0	Bacteria;Proteobacteria;Gammaproteobacteria;Nevskiales;Nevskiaceae	SAMN38023771
162	bin.C1Z.18	Others	94	4.81	8227	3351	1940164	0.418224	57.9569	0	0	0	0	0	0	0	0	0	0	0	0	0	Bacteria;Firmicutes;Bacilli;Erysipelotrichales;Erysipelotrichaceae;UBA2227	SAMN38023758
163	bin.C3Z.5	Others	88.55	4.35	7489	2704	2416298	0.699497	917.45	0	0	0	0	0	0	0	0	0	0	0	0	0	Bacteria;Chloroflexota;Ellin6529;QHBO01;QHBO01;JACDBZ01	SAMN38023749
164	bin.T5Z.6	Others	89.7	8.14	13427	4288	5865626	0.525649	421.965	0	0	0	0	0	0	0	0	0	0	0	0	0	Bacteria;Chloroflexota;Anaerolineae;Anaerolineales;EnvOPS12;UBA12294	SAMN38023739
165	bin.B4Z.12	Others	80.96	2.68	3693	1927	3192108	0.451137	302.482	0	0	0	0	0	0	0	0	0	0	0	0	0	Bacteria;Bacteroidota;Bacteroidia;Chitinophagales;Chitinophagaceae;JJ008	SAMN38023748
166	bin.C1ZS.15	Others	96.58	2.56	18041	5576	4405119	0.709678	76.904	0	0	0	0	0	0	0	0	0	0	0	0	0	Bacteria;Actinobacteriota;Acidimicrobiia;Acidimicrobiales;Microtrichaceae	SAMN38023768
167	bin.T3BS.1	Others	91.73	2.37	12363	3618	2025044	0.656892	939.487	0	0	0	0	0	0	0	0	1	0	2	0	0	Bacteria;Proteobacteria;Gammaproteobacteria;Pseudomonadales;Moraxellaceae;PerlucidibacaPerlucidibaca piscinae	SAMN37879253
168	bin.J2ZS.1	Others	99.14	2.28	37827	10691	3362451	0.387375	772.415	0	0	0	0	0	0	0	0	1	0	3	0	0	Bacteria;Proteobacteria;Alphaproteobacteria;Sphingomonadales;Sphingomonadaceae;Novosphingobium	SAMN37879219
169	bin.C1BS.9	Others	76.57	2.19	4714	2094	1755880	0.660835	909.867	0	0	0	0	0	0	0	0	0	0	0	0	0	Bacteria;Proteobacteria;Alphaproteobacteria;Sphingomonadales;Sphingomonadaceae;Sphingomicrobium	SAMN37879254
170	bin.C1Z.36	Others	86.1	2.17	11988	4198	1348608	0.362557	44.3429	0	0	0	0	0	0	0	0	0	0	0	0	0	Bacteria;Firmicutes;Bacilli;Erysipelotrichales;Erysipelotrichaceae;UBA6182	SAMN38023758
171	bin.B2Z.8	Others	89.63	2.16	24808	6549	2704425	0.528832	1819.15	0	0	0	0	0	0	0	0	1	0	2	0	0	Bacteria;Proteobacteria;Gammaproteobacteria;Burkholderiales;Burkholderiaceae;Limnobacter	SAMN37879245
172	bin.Z5B.5	Others	93.41	2.03	13045	4230	3013040	0.524342	288.715	0	0	0	0	0	0	0	0	0	0	1	0	0	Bacteria;Proteobacteria;Gammaproteobacteria;Burkholderiales;Burkholderiaceae;Limnobacter	SAMN37879245
173	bin.C1BS.13	Others	91.6	1.99	30231	8093	2654578	0.649891	187.691	0	0	0	0	0	0	0	0	0	0	0	0	0	Bacteria;Actinobacteriota;UBA4738	SAMN38023736
174	bin.C3BS.12	Others	96.56	1.93	40832	11962	8578267	0.456558	198.69	0	0	0	0	0	0	0	0	0	0	2	2	0	Bacteria;Cyanobacteria;Cyanobacteriia;Cyanobacteriales;Coleofasciculaceae;PCC7113	SAMN38023750
175	bin.C1B.26	Others	80.19	1.88	6249	3083	1643849	0.495763	60.65	0	0	0	0	0	0	0	0	1	0	2	0	0	Bacteria;Proteobacteria;Gammaproteobacteria;Pseudomonadales;Moraxellaceae	SAMN38023769
176	bin.J5Z.3	Others	86.82	1.72	97215	34507	3640375	0.669232	784.096	0	0	0	0	0	0	0	0	1	0	3	0	3	Bacteria;Proteobacteria;Gammaproteobacteria;Burkholderiales;Burkholderiaceae;AquabacteriumAquabacterium sp001770725	SAMN37879217
177	bin.C1B.50	Others	90.29	1.67	30357	10602	1940072	0.663815	97.8172	0	0	0	0	0	0	0	0	0	0	0	0	0	Bacteria;Proteobacteria;Gammaproteobacteria;SLND01	SAMN38023762
178	bin.C1ZS.22	Others	98.11	1.65	92611	24972	2864174	0.642021	219.439	0	0	0	0	0	0	0	0	0	0	0	0	0	Bacteria;Proteobacteria;Alphaproteobacteria;Sphingomonadales;Sphingomonadaceae;Novosphingobium	SAMN37879219
179	bin.T4B.4	Others	84.28	1.51	5279	2533	3217699	0.48289	121.24	0	0	0	0	0	0	0	0	0	0	1	0	0	Bacteria;Proteobacteria;Gammaproteobacteria;Pseudomonadales;Cellvibrionaceae;Cellvibrio	SAMN37879255
180	bin.C4Z.3	Others	97.78	1.48	233207	96562	2751567	0.639858	742.743	0	0	0	0	0	0	0	0	1	0	3	0	0	Bacteria;Proteobacteria;Gammaproteobacteria;Pseudomonadales;Moraxellaceae;Perlucidibaca	SAMN37879241
181	bin.J5BS.7	Others	96.89	1.3	42491	15355	2374878	0.650606	1081.17	0	0	0	0	0	0	0	0	1	0	3	0	0	Bacteria;Proteobacteria;Gammaproteobacteria;Pseudomonadales;Moraxellaceae;PerlucidibacaPerlucidibaca piscinae	SAMN37879253
182	bin.B2Z.9	Others	85.17	1.18	5886	2435	2022616	0.652026	534.345	0	0	0	0	0	0	0	0	0	0	1	0	0	Bacteria;Proteobacteria;Gammaproteobacteria;Pseudomonadales;Moraxellaceae;Perlucidibaca	SAMN37879241
183	bin.C1B.19	Others	99.12	1.03	455691	96075	2383842	0.644993	2423.82	0	0	0	0	0	0	0	0	0	0	0	0	0	Bacteria;Proteobacteria;Alphaproteobacteria;Sphingomonadales;Sphingomonadaceae;Sphingomicrobium	SAMN37879254
184	bin.Z5ZS.14	Others	95.49	0.93	31861	9418	2163334	0.65579	1546.25	0	0	0	0	0	0	0	0	1	0	3	0	0	Bacteria;Proteobacteria;Gammaproteobacteria;Pseudomonadales;Moraxellaceae;PerlucidibacaPerlucidibaca piscinae	SAMN37879253
185	bin.Z5ZS.13	Others	97.46	0.93	43652	13935	2192154	0.560052	944.792	0	0	0	0	0	0	0	0	1	0	3	0	0	Bacteria;Proteobacteria;Gammaproteobacteria;Pseudomonadales;Moraxellaceae;Perlucidibaca	SAMN37879241
186	bin.C1B.10	Others	77.56	0.93	76422	31488	1308133	0.571381	74.6984	0	0	0	0	0	0	0	0	0	0	0	0	0	Bacteria;Patescibacteria;Gracilibacteria;Peribacterales;Peribacteraceae;SICN01	SAMN38023774
187	bin.C1B.54	Others	90.35	0.9	23946	5647	2465170	0.527291	1768.74	0	0	0	0	0	0	0	0	0	0	2	0	0	Bacteria;Proteobacteria;Gammaproteobacteria;Burkholderiales;Burkholderiaceae;LimnobacterLimnobacter sp002954425	SAMN37879245
188	bin.C4BS.3	Others	98.63	0.89	18411	4480	2922288	0.386007	493.644	0	0	0	0	0	0	0	0	0	0	1	0	0	Bacteria;Proteobacteria;Gammaproteobacteria;Pseudomonadales;Moraxellaceae	SAMN38023769
189	bin.J3BS.4	Others	85.48	0.88	5603	2427	2878286	0.498718	272.827	0	0	0	0	0	0	0	0	1	0	2	0	0	Bacteria;Proteobacteria;Gammaproteobacteria;Burkholderiales;Burkholderiaceae;Limnobacter	SAMN37879245
190	bin.J5Z.6	Others	97.67	0.83	72221	17299	2263821	0.542673	731.251	0	0	0	0	0	0	0	0	1	0	3	0	0	Bacteria;Proteobacteria;Gammaproteobacteria;Pseudomonadales;Moraxellaceae;Perlucidibaca	SAMN37879241
191	bin.B5Z.21	Others	88.87	0.65	9319	4112	2124648	0.507922	78.521	0	0	0	0	0	0	0	0	0	0	0	0	0	Bacteria;Myxococcota;UBA727;UBA727;GCA-2721815	SAMN38023770
192	bin.C1ZS.2	Others	96.67	0.63	58951	14934	4003902	0.350031	80.9262	0	0	0	0	0	0	0	0	0	0	0	0	0	Bacteria;Bacteroidota;Bacteroidia;AKYH767;B-17BO;UBA4416	SAMN38023741
193	bin.B5Z.22	Others	77.84	0.6	4667	2176	2723391	0.408195	55.8206	0	0	0	0	0	0	0	0	0	0	0	0	0	Bacteria;Bdellovibrionota;Bdellovibrionia;Bdellovibrionales;Bdellovibrionaceae;Pseudobdellovibrio	SAMN37879256
194	bin.J3ZS.4	Others	98.38	0.54	138001	28083	3024710	0.400547	294.192	0	0	0	0	0	0	0	0	0	0	0	0	0	Bacteria;Bacteroidota;Bacteroidia;Flavobacteriales;Crocinitomicaceae;M0103	SAMN38023752
195	bin.Z3B.1	Others	98.26	0.05	48738	13348	3527651	0.673497	1363.48	0	0	0	0	0	0	0	0	0	0	0	0	0	Bacteria;Proteobacteria;Alphaproteobacteria;Sphingomonadales;Sphingomonadaceae;Allosphingosinicella	SAMN37879248
196	bin.Z5B.4	Others	100	0	80678	31422	3141512	0.350372	342.705	0	0	0	0	0	0	0	0	0	0	0	0	0	Bacteria;Bacteroidota;Bacteroidia;Flavobacteriales;Crocinitomicaceae;UBA5422	SAMN38023752
197	bin.C1B.35	Others	89.75	0	9371	3124	2402888	0.371808	46.5408	0	0	0	0	0	0	0	0	0	0	0	0	0	Bacteria;Bdellovibrionota;Bdellovibrionia;Bdellovibrionales;Bdellovibrionaceae;Pseudobdellovibrio	SAMN37879256
198	bin.J2BS.6	Others	93.2	2.91	16637	3921	1272418	0.332124	1954.03	0	0	0	0	0	0	0	0	0	0	0	0	0	#N/A	SAMN38023783
